# Supplementary material for: Crystal structure of 1-[3,5-bis­(tri­fluoro­meth­yl)phen­yl]-2-bromo­ethan-1-one
Source: Acta Crystallogr E Crystallogr Commun. 2018 May 31;74(Pt 6):868–70. doi: 10.1107/S2056989018007478 (PMC6002836; doi:10.1107/S2056989018007478)
Supplement: Supplementary file 1 [file e-74-00868-sup1.cif]

##############################################################################
#                                                                            #
# This CIF contains the data in a paper accepted for publication in          #
# Acta Crystallographica Section E. It conforms to the requirements of       #
# Notes for Authors for Acta Crystallographica Section E, and has been       #
# peer reviewed under the auspices of the IUCr Commission on Journals.       #
#                                                                            #
# Full details of the Crystallographic Information File format               #
# are given in the paper "The Crystallographic Information File (CIF):       #
# a New Standard Archive File for Crystallography" by S. R. Hall, F. H.      #
# Allen and I. D. Brown [Acta Cryst. (1991), A47, 655-685].                  #
#                                                                            #
# The current version of the core CIF dictionary is obtainable from          #
# ftp://ftp.iucr.org/pub/cif_core.dic.                                       #
#                                                                            #
# Software is freely available for graphical display of the structure(s)     #
# in this CIF. For information consult the CIF software page                 #
# http://www.iucr.org/resources/cif/software.                                #
#                                                                            #
# This file may be used for bona fide research purposes within the           #
# scientific community so long as proper attribution is given to the journal # 
# article from which it was obtained.                                        #
#                                                                            #
##############################################################################
data_global
_audit_creation_method     'PLATON <TABLE ACC> option'
_journal_date_recd_electronic     2018-03-22
_journal_date_accepted     2018-05-17
_journal_name_full     'Acta Crystallographica, Section E'
_journal_year     2018
_journal_volume     74
_journal_issue      6
_journal_page_first     868
_journal_page_last     870
_journal_paper_category     GO
_journal_paper_doi     10.1107/S2056989018007478
_journal_coeditor_code     DS2250
_publ_contact_author_name
;
Susanta K. Nayak, K. N. Venugopala
;
_publ_contact_author_address
;
Department of Chemistry
Visvesvaraya National Institute of Technology
Nagpur 440010
Maharashtra
India,
Department of Biotechnology and Food Technology
Durban University of Technology
Durban 4001
South Africa
;
_publ_contact_author_email
;
sknayak@chm.vnit.ac.in, katharigattav@dut.ac.za
;
_publ_contact_author_fax      917122223230
_publ_contact_author_phone      917122221610
_publ_section_title
;
Crystal structure of 1-[3,5-bis(trifluoromethyl)phenyl]-2-bromoethan-1-one
;
loop_
    _publ_author_name
    _publ_author_address
    'Chandrashekharappa, Sandeep'
;
Institute for Stem Cell Biology and Regenerative Medicine (inStem),
GKVK Campus, Bellary Road, Bangalore 560 065, Karnataka, India
;
    'Bairagi, Keshab M.'
;
Department of Chemistry, Visvesvaraya National Institute of Technology,
Nagpur 440010, Maharashtra, India
;
    'Mohan, Mahendra K.'
;
Institute for Stem Cell Biology and Regenerative Medicine (inStem),
GKVK Campus, Bellary Road, Bangalore 560 065, Karnataka, India
;
    'Viresh Mohanlall'
;
Department of Biotechnology and Food Technology, Faculty of Applied Science,
Durban University of Technology, Durban 4001, South Africa
;
    'Kabange Kasumbwe'
;
Department of Biotechnology and Food Technology, Faculty of Applied Science,
Durban University of Technology, Durban 4001, South Africa
;
    'Venugopala, Katharigatta N.'
;
Department of Biotechnology and Food Technology, Faculty of Applied Science,
Durban University of Technology, Durban 4001, South Africa
;
    'Susanta K. Nayak'
;
Department of Chemistry, Visvesvaraya National Institute of Technology,
Nagpur 440010, Maharashtra, India
;
_publ_section_synopsis
;
The title compound crystallizes with four molecules in the unit cell (Z = 4)
and one formula unit in the asymmetric unit. In the crystal, molecules are
linked in a head-to-tail fashion into dimers along the b-axis direction
through weak C---H...Br and C---O...C(sp2)interactions. C---H...O, C---F...\p
and F...F interactions are also observed
;
data_I
_database_code_depnum_ccdc_archive     'CCDC 1843826'
_chemical_name_systematic
;
1-[3,5-Bis(trifluoromethyl)phenyl]-2-bromoethan-1-one
;
_chemical_name_common     'TrifluoroBromoacetophenone'
_chemical_formula_moiety     'C10 H5 Br F6 O'
_chemical_formula_sum     'C10 H5 Br F6 O'
_chemical_formula_structural     ?
_chemical_formula_iupac     'C10 H5 Br F6 O'
_chemical_formula_weight     335.04
_chemical_melting_point     ?
_symmetry_cell_setting     monoclinic
_symmetry_space_group_name_H-M     'P 21/c'
_symmetry_space_group_name_Hall     '-P 2ybc'
loop_
    _space_group_symop_id
    _space_group_symop_operation_xyz
    1 x,y,z
    2 -x,1/2+y,1/2-z
    3 -x,-y,-z
    4 x,1/2-y,1/2+z
_cell_length_a     14.156(5)
_cell_length_b     5.0111(16)
_cell_length_c     15.535(5)
_cell_angle_alpha     90
_cell_angle_beta     104.316(5)
_cell_angle_gamma     90
_cell_volume     1067.7(6)
_cell_formula_units_Z     4
_cell_measurement_reflns_used     2405
_cell_measurement_theta_min     2.7
_cell_measurement_theta_max     27.4
_cell_measurement_temperature     153(2)
_cell_special_details
;
;
_exptl_crystal_description     'Needle'
_exptl_crystal_colour     'colorless'
_exptl_crystal_size_max     0.23
_exptl_crystal_size_mid     0.090
_exptl_crystal_size_min     0.060
_exptl_crystal_size_rad     ?
_exptl_crystal_density_diffrn     2.084
_exptl_crystal_density_meas     ?
_exptl_crystal_density_method     'Not Measured'
_exptl_crystal_F_000     648
_exptl_absorpt_coefficient_mu     3.919
_exptl_absorpt_correction_type     multi-scan
_exptl_absorpt_process_details
;
(SADABS; Bruker, 2012)
;
_exptl_absorpt_correction_T_min     0.442
_exptl_absorpt_correction_T_max     0.759
_exptl_special_details
;
;
_diffrn_ambient_temperature     153(2)
_diffrn_radiation_type     'MoK\a'
_diffrn_radiation_wavelength     0.71073
_diffrn_radiation_source     'fine-focus sealed tube'
_diffrn_radiation_monochromator     graphite
_diffrn_measurement_device_type     'Bruker Kappa APEXII DUO'
_diffrn_measurement_method     \w
_diffrn_detector_area_resol_mean     ?
_diffrn_reflns_number     11628
_diffrn_reflns_av_R_equivalents     0.0601
_diffrn_reflns_theta_min     2.706
_diffrn_reflns_theta_max     27.352
_diffrn_reflns_theta_full     25.000
_diffrn_measured_fraction_theta_max     0.993
_diffrn_measured_fraction_theta_full     0.998
_diffrn_reflns_limit_h_min     -18
_diffrn_reflns_limit_h_max     18
_diffrn_reflns_limit_k_min     -6
_diffrn_reflns_limit_k_max     6
_diffrn_reflns_limit_l_min     -20
_diffrn_reflns_limit_l_max     20
_diffrn_reflns_reduction_process
;
;
_diffrn_standards_number     ?
_diffrn_standards_interval_count     ?
_diffrn_standards_interval_time     ?
_diffrn_standards_decay_%     ?
_refine_special_details     ?
_reflns_number_total     2405
_reflns_number_gt     1741
_reflns_threshold_expression     'I > 2\s(I)'
_refine_ls_structure_factor_coef     Fsqd
_refine_ls_matrix_type     full
_refine_ls_R_factor_all     0.0719
_refine_ls_R_factor_gt     0.0413
_refine_ls_wR_factor_gt     0.0916
_refine_ls_wR_factor_ref     0.1033
_refine_ls_goodness_of_fit_ref     1.031
_refine_ls_restrained_S_all     1.031
_refine_ls_number_reflns     2405
_refine_ls_number_parameters     163
_refine_ls_number_restraints     0
_refine_ls_hydrogen_treatment     constr
_refine_ls_weighting_scheme     calc
_refine_ls_weighting_details
              'w=1/[\s^2^(Fo^2^)+(0.0541P)^2^+0.3605P] where P=(Fo^2^+2Fc^2^)/3'
_atom_sites_solution_hydrogens     geom
_atom_sites_solution_primary     direct
_atom_sites_solution_secondary     difmap
_refine_ls_shift/su_max     0.000
_refine_ls_shift/su_mean     0.000
_refine_diff_density_max     0.782
_refine_diff_density_min     -1.121
_refine_ls_extinction_method     none
_refine_ls_extinction_coef     .
loop_
    _atom_type_symbol
    _atom_type_description
    _atom_type_scat_dispersion_real
    _atom_type_scat_dispersion_imag
    _atom_type_scat_source
    C C 0.0033 0.0016 ' International Tables Vol C Tables 4.2.6.8 and 6.1.1.4'
    H H 0.0000 0.0000 ' International Tables Vol C Tables 4.2.6.8 and 6.1.1.4'
    Br Br -0.2901 2.4595
                        ' International Tables Vol C Tables 4.2.6.8 and 6.1.1.4'
    F F 0.0171 0.0103 ' International Tables Vol C Tables 4.2.6.8 and 6.1.1.4'
    O O 0.0106 0.0060 ' International Tables Vol C Tables 4.2.6.8 and 6.1.1.4'
_computing_data_collection
;
APEX2 (Bruker, 2012)
;
_computing_cell_refinement
;
SAINT (Bruker, 2012)
;
_computing_data_reduction
;
SAINT (Bruker, 2012)
;
_computing_structure_solution
;
<i>SHELXS</i> (Sheldrick, 2008)
;
_computing_structure_refinement
;
<i>SHELXL2014</i> (Sheldrick, 2015)
;
_computing_molecular_graphics
;
Mercury (Macrae <i>et al.</i>, 2008)
;
_computing_publication_material
;
PLATON (Spek, 2009) and PARST (Nardelli, 1995)
;
loop_
    _atom_site_type_symbol
    _atom_site_label
    _atom_site_fract_x
    _atom_site_fract_y
    _atom_site_fract_z
    _atom_site_U_iso_or_equiv
    _atom_site_adp_type
    _atom_site_calc_flag
    _atom_site_occupancy
    _atom_site_disorder_assembly
    _atom_site_disorder_group
    Br Br1 0.60416(2) 0.14882(9) 0.09433(3) 0.03259(16) Uani d 1 . .
    F F1 0.21893(17) 0.1990(6) 0.38145(15) 0.0468(7) Uani d 1 . .
    F F2 0.1420(2) -0.0983(6) 0.29661(17) 0.0597(8) Uani d 1 . .
    F F3 0.07527(19) 0.2781(7) 0.3050(2) 0.0655(9) Uani d 1 . .
    F F4 0.19332(17) 0.8957(5) 0.00403(18) 0.0480(7) Uani d 1 . .
    F F5 0.07651(19) 0.8912(5) 0.06942(16) 0.0484(7) Uani d 1 . .
    F F6 0.07736(15) 0.6137(5) -0.03417(14) 0.0362(6) Uani d 1 . .
    O O1 0.45527(18) -0.0571(6) 0.18612(18) 0.0329(6) Uani d 1 . .
    C C1 0.4825(2) 0.3126(8) 0.0979(3) 0.0278(9) Uani d 1 . .
    H H1A 0.4955 0.4921 0.1249 0.033 Uiso calc 1 . .
    H H1B 0.4423 0.3352 0.0365 0.033 Uiso calc 1 . .
    C C2 0.4258(3) 0.1506(8) 0.1506(2) 0.0258(8) Uani d 1 . .
    C C3 0.3301(2) 0.2646(8) 0.1557(2) 0.0237(8) Uani d 1 . .
    C C4 0.2889(3) 0.1673(8) 0.2217(2) 0.0264(8) Uani d 1 . .
    H H4 0.3218 0.0353 0.2620 0.032 Uiso calc 1 . .
    C C5 0.1991(2) 0.2642(8) 0.2285(2) 0.0255(8) Uani d 1 . .
    C C6 0.1483(2) 0.4474(8) 0.1686(2) 0.0259(8) Uani d 1 . .
    H H6 0.0857 0.5070 0.1722 0.031 Uiso calc 1 . .
    C C7 0.1901(2) 0.5434(8) 0.1028(2) 0.0239(8) Uani d 1 . .
    C C8 0.2806(3) 0.4557(8) 0.0968(2) 0.0255(8) Uani d 1 . .
    H H8 0.3091 0.5261 0.0524 0.031 Uiso calc 1 . .
    C C9 0.1583(3) 0.1609(9) 0.3022(3) 0.0313(9) Uani d 1 . .
    C C10 0.1348(3) 0.7374(9) 0.0362(3) 0.0308(9) Uani d 1 . .
loop_
    _atom_site_aniso_label
    _atom_site_aniso_U_11
    _atom_site_aniso_U_22
    _atom_site_aniso_U_33
    _atom_site_aniso_U_12
    _atom_site_aniso_U_13
    _atom_site_aniso_U_23
    Br1 0.0200(2) 0.0386(3) 0.0398(3) 0.00282(17) 0.00868(15) -0.0043(2)
    F1 0.0405(14) 0.072(2) 0.0306(13) -0.0144(13) 0.0130(11) -0.0053(12)
    F2 0.093(2) 0.044(2) 0.0531(17) -0.0302(15) 0.0394(16) -0.0108(13)
    F3 0.0370(14) 0.094(2) 0.077(2) 0.0245(15) 0.0356(14) 0.0359(17)
    F4 0.0332(13) 0.0366(17) 0.0686(18) -0.0044(11) 0.0020(12) 0.0237(13)
    F5 0.0500(14) 0.0464(18) 0.0440(14) 0.0282(13) 0.0024(11) -0.0025(12)
    F6 0.0292(11) 0.0432(17) 0.0324(12) -0.0001(10) 0.0005(9) -0.0029(10)
    O1 0.0285(14) 0.0294(18) 0.0420(16) 0.0055(12) 0.0109(12) 0.0065(13)
    C1 0.0188(16) 0.029(3) 0.036(2) 0.0010(15) 0.0074(15) -0.0008(17)
    C2 0.0235(17) 0.023(2) 0.030(2) -0.0036(16) 0.0046(14) -0.0040(17)
    C3 0.0203(17) 0.023(2) 0.028(2) -0.0016(15) 0.0056(15) -0.0021(16)
    C4 0.0237(17) 0.022(2) 0.032(2) -0.0005(15) 0.0052(15) -0.0020(16)
    C5 0.0230(18) 0.025(2) 0.028(2) -0.0036(15) 0.0061(15) -0.0023(16)
    C6 0.0189(16) 0.025(2) 0.034(2) 0.0007(15) 0.0056(15) -0.0002(17)
    C7 0.0190(16) 0.021(2) 0.029(2) 0.0009(14) 0.0017(14) -0.0010(16)
    C8 0.0274(18) 0.021(2) 0.028(2) -0.0007(15) 0.0071(15) -0.0012(16)
    C9 0.0253(18) 0.032(3) 0.037(2) -0.0022(17) 0.0085(16) -0.0016(18)
    C10 0.0263(19) 0.029(2) 0.034(2) 0.0032(17) 0.0013(16) -0.0008(18)
_geom_special_details
;
 All esds (except the esd in the dihedral angle between two l.s. planes)
 are estimated using the full covariance matrix.  The cell esds are taken
 into account individually in the estimation of esds in distances, angles
 and torsion angles; correlations between esds in cell parameters are only
 used when they are defined by crystal symmetry.  An approximate (isotropic)
 treatment of cell esds is used for estimating esds involving l.s. planes.
;
loop_
    _geom_bond_atom_site_label_1
    _geom_bond_atom_site_label_2
    _geom_bond_site_symmetry_2
    _geom_bond_distance
    _geom_bond_publ_flag
    Br1 C1 . 1.921(4) ?
    F1 C9 . 1.329(4) ?
    F2 C9 . 1.319(5) ?
    F3 C9 . 1.325(4) ?
    F4 C10 . 1.330(5) ?
    F5 C10 . 1.324(5) ?
    F6 C10 . 1.343(4) ?
    O1 C2 . 1.203(5) ?
    C1 C2 . 1.516(5) ?
    C1 H1A . 0.9900 ?
    C1 H1B . 0.9900 ?
    C2 C3 . 1.490(5) ?
    C3 C4 . 1.388(5) ?
    C3 C8 . 1.389(5) ?
    C4 C5 . 1.388(5) ?
    C4 H4 . 0.9500 ?
    C5 C6 . 1.377(5) ?
    C5 C9 . 1.497(5) ?
    C6 C7 . 1.388(5) ?
    C6 H6 . 0.9500 ?
    C7 C8 . 1.378(5) ?
    C7 C10 . 1.492(5) ?
    C8 H8 . 0.9500 ?
loop_
    _geom_angle_atom_site_label_1
    _geom_angle_atom_site_label_2
    _geom_angle_atom_site_label_3
    _geom_angle_site_symmetry_1
    _geom_angle_site_symmetry_3
    _geom_angle
    _geom_angle_publ_flag
    C2 C1 Br1 . . 112.7(3) ?
    C2 C1 H1A . . 109.1 ?
    Br1 C1 H1A . . 109.1 ?
    C2 C1 H1B . . 109.1 ?
    Br1 C1 H1B . . 109.1 ?
    H1A C1 H1B . . 107.8 ?
    O1 C2 C3 . . 121.6(3) ?
    O1 C2 C1 . . 122.7(3) ?
    C3 C2 C1 . . 115.7(3) ?
    C4 C3 C8 . . 119.5(3) ?
    C4 C3 C2 . . 117.3(3) ?
    C8 C3 C2 . . 123.1(3) ?
    C5 C4 C3 . . 119.5(4) ?
    C5 C4 H4 . . 120.2 ?
    C3 C4 H4 . . 120.2 ?
    C6 C5 C4 . . 121.2(3) ?
    C6 C5 C9 . . 120.8(3) ?
    C4 C5 C9 . . 118.0(4) ?
    C5 C6 C7 . . 118.8(3) ?
    C5 C6 H6 . . 120.6 ?
    C7 C6 H6 . . 120.6 ?
    C8 C7 C6 . . 120.8(3) ?
    C8 C7 C10 . . 119.9(3) ?
    C6 C7 C10 . . 119.3(3) ?
    C7 C8 C3 . . 120.1(3) ?
    C7 C8 H8 . . 119.9 ?
    C3 C8 H8 . . 119.9 ?
    F2 C9 F3 . . 107.2(3) ?
    F2 C9 F1 . . 105.4(3) ?
    F3 C9 F1 . . 106.3(3) ?
    F2 C9 C5 . . 112.7(3) ?
    F3 C9 C5 . . 112.7(3) ?
    F1 C9 C5 . . 112.1(3) ?
    F5 C10 F4 . . 107.8(4) ?
    F5 C10 F6 . . 106.0(3) ?
    F4 C10 F6 . . 106.1(3) ?
    F5 C10 C7 . . 112.4(3) ?
    F4 C10 C7 . . 112.4(3) ?
    F6 C10 C7 . . 111.8(3) ?
loop_
    _geom_torsion_atom_site_label_1
    _geom_torsion_atom_site_label_2
    _geom_torsion_atom_site_label_3
    _geom_torsion_atom_site_label_4
    _geom_torsion_site_symmetry_1
    _geom_torsion_site_symmetry_2
    _geom_torsion_site_symmetry_3
    _geom_torsion_site_symmetry_4
    _geom_torsion
    _geom_torsion_publ_flag
    Br1 C1 C2 O1 . . . . 0.3(5) ?
    Br1 C1 C2 C3 . . . . -179.6(3) ?
    O1 C2 C3 C4 . . . . 17.6(5) ?
    C1 C2 C3 C4 . . . . -162.5(3) ?
    O1 C2 C3 C8 . . . . -160.8(4) ?
    C1 C2 C3 C8 . . . . 19.1(5) ?
    C8 C3 C4 C5 . . . . -0.6(6) ?
    C2 C3 C4 C5 . . . . -179.0(3) ?
    C3 C4 C5 C6 . . . . 2.7(6) ?
    C3 C4 C5 C9 . . . . -178.1(3) ?
    C4 C5 C6 C7 . . . . -2.7(6) ?
    C9 C5 C6 C7 . . . . 178.2(3) ?
    C5 C6 C7 C8 . . . . 0.5(6) ?
    C5 C6 C7 C10 . . . . 178.7(4) ?
    C6 C7 C8 C3 . . . . 1.5(6) ?
    C10 C7 C8 C3 . . . . -176.6(4) ?
    C4 C3 C8 C7 . . . . -1.4(6) ?
    C2 C3 C8 C7 . . . . 176.9(3) ?
    C6 C5 C9 F2 . . . . 117.1(4) ?
    C4 C5 C9 F2 . . . . -62.1(5) ?
    C6 C5 C9 F3 . . . . -4.4(6) ?
    C4 C5 C9 F3 . . . . 176.5(4) ?
    C6 C5 C9 F1 . . . . -124.2(4) ?
    C4 C5 C9 F1 . . . . 56.6(5) ?
    C8 C7 C10 F5 . . . . -151.0(4) ?
    C6 C7 C10 F5 . . . . 30.9(5) ?
    C8 C7 C10 F4 . . . . -29.3(5) ?
    C6 C7 C10 F4 . . . . 152.6(4) ?
    C8 C7 C10 F6 . . . . 89.9(4) ?
    C6 C7 C10 F6 . . . . -88.2(4) ?
loop_
    _geom_hbond_atom_site_label_D
    _geom_hbond_atom_site_label_H
    _geom_hbond_atom_site_label_A
    _geom_hbond_site_symmetry_A
    _geom_hbond_distance_DH
    _geom_hbond_distance_HA
    _geom_hbond_distance_DA
    _geom_hbond_angle_DHA
    _geom_hbond_publ_flag
    C1 H1A O1 1_565 0.99 2.57 3.501(5) 157 yes
    C1 Br1 H4 2_655 1.921(3) 2.94(11) 3.882 169.13 yes
    C2 O1 C2 2_645 1.203(5) 3.050(5) 4.126 148.7(3) yes
    C9 F2 \p 1_545 1.318(5) 3.889 4.848 130.32 yes
_shelx_hkl_file
;
  -1   0   0    3.11    0.19
   2   0   0    2.33    0.27
   2   0   0    2.49    0.31
  -2   0   0    2.47    0.25
  -2   0   0    1.88    0.24
   3   0   0  185.62    8.39
  -3   0   0  171.66    7.64
   3   0   0  183.16    7.79
  -3   0   0  170.83    7.77
  -4   0   0  313.31   13.99
  -4   0   0  317.98   13.77
   4   0   0  317.88   14.01
   4   0   0  336.77   15.10
   5   0   0   91.20    4.35
  -5   0   0   88.72    3.96
   5   0   0   90.42    4.06
  -5   0   0   86.29    4.02
   6   0   0  115.44    4.99
   6   0   0  111.68    5.07
  -6   0   0  109.08    5.04
   6   0   0  115.21    5.44
  -6   0   0  108.98    4.95
  -7   0   0    7.69    0.72
  -7   0   0    9.58    0.79
   7   0   0    7.97    0.79
   7   0   0    9.31    0.88
   7   0   0    8.65    0.82
  -8   0   0   22.73    1.33
   8   0   0   22.55    1.39
  -8   0   0   22.78    1.38
   8   0   0   21.05    1.38
   8   0   0   22.95    1.46
  -9   0   0  126.50    5.71
  -9   0   0  122.04    5.59
   9   0   0  129.40    6.15
   9   0   0  125.62    5.73
   9   0   0  118.70    5.62
 -10   0   0  111.73    5.08
  10   0   0  107.12    5.45
  10   0   0  110.14    5.11
 -10   0   0  105.05    4.96
 -11   0   0   14.56    1.26
  11   0   0   12.48    1.24
  11   0   0   13.15    1.32
 -11   0   0   12.78    1.18
  12   0   0    0.06    0.76
 -12   0   0   -0.27    0.65
  12   0   0    0.92    0.73
 -12   0   0    0.17    0.66
  13   0   0   43.10    2.72
 -13   0   0   39.99    2.42
  13   0   0   40.01    2.53
 -13   0   0   41.55    2.42
 -14   0   0    7.31    1.13
  14   0   0    8.33    1.28
 -14   0   0    6.77    1.14
 -15   0   0   71.21    3.85
  15   0   0   70.32    3.96
  16   0   0    9.38    1.64
 -16   0   0    9.04    1.47
 -17   0   0    4.88    1.39
  17   0   0    4.03    1.49
   0  -1   0   -0.58    0.23
  -1  -1   0    0.08    0.30
  -1  -1   0    0.95    0.26
  -1  -1   0    0.48    0.22
   1   1   0    0.42    0.19
  -2  -1   0   24.99    1.22
  -2  -1   0   24.15    1.33
   2  -1   0   25.42    1.30
  -2  -1   0   24.35    1.31
   2   1   0   25.34    1.22
   3  -1   0  288.80   12.95
  -3  -1   0  278.53   12.33
  -3  -1   0  270.77   13.30
   3   1   0  283.02   12.34
   3   1   0  294.64   12.15
   4  -1   0   25.14    1.41
   4  -1   0   23.76    1.29
  -4  -1   0   23.03    1.25
  -4  -1   0   22.93    1.39
   4  -1   0   23.63    1.28
  -4  -1   0   25.18    1.31
  -4   1   0   26.58    1.20
   4   1   0   25.86    1.32
   4   1   0   24.14    1.39
   4   1   0   24.38    1.31
  -5  -1   0   18.09    1.18
   5  -1   0   20.26    1.29
  -5  -1   0   21.34    1.16
   5  -1   0   20.04    1.16
  -5  -1   0   20.64    1.30
   5  -1   0   20.73    1.16
   5   1   0   22.06    1.21
  -5   1   0   19.34    1.06
   5   1   0   21.54    1.26
   5   1   0   20.61    1.22
   6  -1   0   37.87    2.11
   6  -1   0   40.32    2.20
  -6  -1   0   40.64    2.02
   6  -1   0   42.92    1.99
   6  -1   0   39.82    2.13
  -6  -1   0   41.48    2.08
  -6  -1   0   44.55    2.26
   6   1   0   39.97    2.09
   6   1   0   40.88    2.06
   6   1   0   43.06    2.23
  -6   1   0   41.10    1.97
  -7  -1   0  132.78    6.36
   7  -1   0  131.06    6.28
   7  -1   0  128.30    6.28
  -7  -1   0  128.48    5.90
  -7  -1   0  130.37    5.79
   7  -1   0  130.55    5.83
  -7   1   0  127.62    5.82
   7   1   0  129.68    6.36
   7   1   0  133.56    5.95
   7   1   0  130.09    5.82
   8  -1   0   73.75    3.74
   8  -1   0   72.30    3.73
  -8  -1   0   74.65    3.56
  -8  -1   0   72.52    3.83
   8  -1   0   73.28    3.48
  -8  -1   0   75.16    3.49
   8   1   0   73.53    3.59
   8   1   0   78.99    3.84
   8   1   0   73.30    3.51
  -8   1   0   75.63    3.47
  -9  -1   0    2.18    0.63
   9  -1   0    2.75    0.68
   9  -1   0    3.48    0.61
  -9  -1   0    2.58    0.78
  -9  -1   0    4.96    0.72
   9  -1   0    4.43    0.66
  -9   1   0    3.66    0.61
   9   1   0    3.69    0.74
   9   1   0    3.26    0.68
   9   1   0    3.66    0.69
  10  -1   0    9.82    1.04
 -10  -1   0   11.90    1.10
  10  -1   0   10.48    1.00
 -10  -1   0    9.12    1.02
 -10   1   0    8.68    0.91
  10   1   0    9.48    1.14
 -10   1   0   11.41    0.99
  10   1   0   11.87    1.18
  10   1   0    8.14    1.01
 -11  -1   0   22.65    1.67
  11  -1   0   21.95    1.68
 -11  -1   0   24.04    1.67
  11  -1   0   25.41    1.64
  11   1   0   23.41    1.73
 -11   1   0   25.78    1.62
 -11   1   0   24.26    1.56
 -12  -1   0   29.25    1.87
  12  -1   0   26.68    1.83
  12  -1   0   28.51    1.97
 -12  -1   0   26.98    1.91
 -12   1   0   30.31    1.82
 -12   1   0   26.95    1.80
  12   1   0   25.93    1.96
  13  -1   0   19.51    1.67
  13  -1   0   18.87    1.57
 -13  -1   0   16.54    1.59
  13   1   0   17.06    1.71
 -13   1   0   15.97    1.46
 -13   1   0   19.17    1.54
  14  -1   0    1.66    1.00
  14  -1   0    1.55    0.91
 -14  -1   0    1.68    0.99
  14   1   0    0.45    1.05
 -14   1   0   -0.70    0.81
 -14   1   0    1.96    0.84
 -15  -1   0   16.29    1.75
  15  -1   0   18.29    1.66
  15  -1   0   14.66    1.73
  15   1   0   15.83    1.86
 -15   1   0   17.16    1.61
 -15   1   0   17.70    1.64
  16  -1   0   24.06    2.04
 -16  -1   0   21.81    2.10
  16   1   0   22.35    2.25
 -16   1   0   26.82    2.15
  17  -1   0    7.11    1.44
 -17  -1   0    9.36    1.53
 -17   1   0    6.54    1.47
  17   1   0    7.10    1.73
   0  -2   0   44.34    2.02
   1  -2   0    3.96    0.51
  -1  -2   0    3.80    0.52
  -2  -2   0    0.15    0.40
  -2  -2   0   -0.05    0.34
   2   2   0   -0.23    0.30
   3  -2   0    8.30    0.75
  -3  -2   0    8.92    0.74
  -3  -2   0    8.38    0.74
  -3  -2   0    7.52    0.63
   3   2   0    7.17    0.65
  -4  -2   0    6.86    0.72
  -4  -2   0    6.98    0.75
  -4  -2   0    6.70    0.64
   4  -2   0    6.41    0.72
   4   2   0    6.30    0.67
  -5  -2   0   12.51    1.13
   5  -2   0   16.18    1.18
  -5  -2   0   15.61    1.09
   5   2   0   15.29    1.09
   5   2   0   16.59    1.10
  -6  -2   0    5.44    0.78
  -6  -2   0    4.60    0.65
   6  -2   0    4.91    0.76
   6   2   0    4.66    0.70
   6   2   0    3.78    0.67
   7  -2   0   11.19    0.91
   7  -2   0   11.57    1.10
   7  -2   0   10.31    0.85
  -7  -2   0   10.71    0.97
  -7  -2   0   13.42    1.19
   7   2   0   11.93    1.03
   7   2   0   12.61    1.09
   8  -2   0    0.46    0.43
   8  -2   0    1.82    0.59
  -8  -2   0    1.18    0.63
  -8  -2   0    0.79    0.75
  -8   2   0    0.67    0.41
   8   2   0    0.88    0.64
   8   2   0    1.80    0.67
  -9  -2   0    2.51    0.86
   9  -2   0    1.63    0.66
   9  -2   0    2.68    0.58
  -9  -2   0    1.42    0.69
   9   2   0    2.06    0.77
  -9   2   0    2.56    0.53
   9   2   0    2.14    0.76
 -10  -2   0    6.62    0.99
  10  -2   0    6.78    0.92
  10   2   0    8.05    1.12
  10   2   0    6.69    1.04
 -10   2   0    7.37    0.82
 -11  -2   0   14.13    1.41
  11  -2   0   17.02    1.46
  11   2   0   17.34    1.59
 -11   2   0   16.73    1.33
  11   2   0   15.56    1.55
  12  -2   0    0.97    0.83
 -12  -2   0   -1.05    0.78
  12   2   0    0.82    0.91
 -12   2   0   -0.10    0.67
 -13  -2   0    0.37    0.95
  13  -2   0    0.68    0.97
 -13   2   0    2.11    0.83
  13   2   0    2.33    1.01
 -14  -2   0   -0.56    0.91
  14  -2   0    0.37    1.00
  14   2   0    1.35    1.20
 -14   2   0   -0.08    0.86
 -15  -2   0    2.30    1.19
  15  -2   0    3.14    1.21
 -15   2   0    2.69    1.03
  15   2   0    3.38    1.37
 -16  -2   0   -0.35    1.06
  16  -2   0   -1.74    1.20
  16   2   0    1.24    1.36
   0  -3   0    0.90    0.52
  -1  -3   0   70.73    3.28
   1  -3   0   75.59    3.27
  -2  -3   0    5.47    0.60
  -2  -3   0    4.09    0.60
  -3  -3   0   34.04    1.92
  -3  -3   0   33.01    1.93
   3   3   0   37.61    1.82
   4  -3   0    6.50    0.87
  -4  -3   0    6.92    0.81
  -4  -3   0    7.05    0.77
   4   3   0    5.89    0.74
   5  -3   0    6.95    0.93
  -5  -3   0    5.72    0.77
  -5  -3   0    5.79    0.84
  -5  -3   0    6.07    0.70
   5   3   0    5.60    0.78
   6  -3   0   24.64    1.82
  -6  -3   0   29.05    1.83
  -6  -3   0   26.37    1.57
   6   3   0   25.45    1.68
   6   3   0   23.87    1.67
   7  -3   0   -0.09    0.74
  -7  -3   0    1.23    0.64
  -7  -3   0    0.08    0.80
   7   3   0    0.16    0.68
   7   3   0    0.99    0.75
   8  -3   0   11.06    1.27
  -8  -3   0   10.49    1.07
  -8  -3   0   11.08    1.35
   8   3   0    9.22    1.17
   8   3   0   10.81    1.22
   9  -3   0   25.57    1.72
  -9  -3   0   28.59    2.13
  -9  -3   0   29.47    1.86
   9   3   0   26.64    1.99
   9   3   0   24.31    1.91
  10  -3   0    6.03    0.92
 -10  -3   0    6.73    1.05
 -10  -3   0    8.42    1.34
  10   3   0    7.79    1.24
  10   3   0    6.74    1.22
  11  -3   0    2.40    0.85
 -11  -3   0    2.48    0.93
  11   3   0    2.81    1.11
  11   3   0    1.56    1.10
 -12  -3   0    2.10    1.06
  12  -3   0    2.13    0.93
  12   3   0    1.16    1.15
  12   3   0    0.23    1.17
  13  -3   0    4.14    1.16
 -13  -3   0    4.84    1.22
  13   3   0    4.23    1.37
  14  -3   0    3.06    1.24
 -14  -3   0    2.18    1.17
  14   3   0    2.11    1.32
  15  -3   0    1.09    1.31
 -15  -3   0    0.21    1.13
  15   3   0    0.35    1.38
   0  -4   0   46.38    2.42
  -1  -4   0    8.62    1.04
   1  -4   0    8.49    1.00
   2  -4   0    8.17    0.97
  -2  -4   0    9.59    0.91
  -3  -4   0    1.07    0.68
  -3  -4   0    2.05    0.72
  -4  -4   0   31.17    1.96
   4   4   0   28.86    1.83
  -5  -4   0   25.08    1.90
   5   4   0   27.18    1.81
  -6  -4   0   30.44    2.19
   6  -4   0   28.71    2.17
   6   4   0   29.98    2.02
  -7  -4   0    0.84    1.04
   7  -4   0    0.97    0.94
   7   4   0    1.27    0.94
  -7   4   0   -1.31    0.78
   7   4   0    0.68    0.99
  -8  -4   0    0.13    0.74
   8  -4   0    0.44    1.08
  -8  -4   0    1.02    1.13
   8   4   0    2.06    1.15
   8   4   0   -0.16    1.00
  -8   4   0   -0.47    0.91
  -9  -4   0   21.40    1.74
  -9  -4   0   25.55    2.26
   9   4   0   23.56    2.04
   9   4   0   25.46    2.07
 -10  -4   0   12.89    1.38
 -10  -4   0   12.10    1.73
  10   4   0   13.52    1.70
  10   4   0   14.34    1.66
 -11  -4   0    0.33    0.92
  11  -4   0    1.07    0.89
  11   4   0    2.04    1.40
  11   4   0    1.09    1.26
  12  -4   0    1.40    1.03
 -12  -4   0    1.22    1.02
  12   4   0    0.36    1.28
  12   4   0    1.15    1.55
  13  -4   0    3.86    1.19
 -13  -4   0    4.32    1.19
  13   4   0    6.10    1.56
   1  -5   0    9.71    1.30
   2  -5   0   15.97    1.54
  -3  -5   0   10.76    1.26
   3  -5   0    8.96    1.27
   4  -5   0   -0.41    0.89
  -4  -5   0   -0.91    0.97
  -5  -5   0   -0.18    1.13
  -6  -5   0   20.31    2.02
   6  -5   0   22.82    2.12
  -7  -5   0   17.22    1.88
   7   5   0   10.63    1.56
  -8  -5   0   11.69    1.79
   8   5   0    8.34    1.62
  -9  -5   0    3.02    1.62
   9   5   0    3.71    1.53
 -10  -5   0    0.92    1.64
  10   5   0   -1.60    1.49
  11   5   0    0.06    1.72
  -2  -6   0    1.35    1.12
   3  -6   0    2.14    1.30
  -3  -6   0    4.30    1.32
  -4  -6   0    1.39    1.36
  -5  -6   0    4.91    1.60
  -6  -6   0    5.86    1.68
 -17   0   1    1.26    1.13
  17   0  -1   -1.20    1.30
 -16   0   1   -1.31    1.00
  16   0  -1   -0.08    1.23
  15   0  -1   -1.42    1.07
 -15   0   1    0.26    0.94
 -14   0   1   -1.59    0.81
  14   0  -1    1.61    1.01
  13   0  -1    0.72    0.84
 -13   0   1   -0.69    0.75
  13   0  -1    0.61    0.82
 -12   0   1    0.97    0.68
  12   0  -1   -0.03    0.66
 -12   0   1   -0.44    0.65
  12   0  -1   -1.07    0.69
 -11   0   1   -0.49    0.57
  11   0  -1   -0.01    0.58
  11   0  -1    0.13    0.68
 -11   0   1   -0.09    0.57
  10   0  -1   -0.04    0.53
 -10   0   1    0.56    0.55
  10   0  -1   -0.58    0.53
 -10   0   1   -0.39    0.51
  -9   0   1    0.13    0.48
   9   0  -1    1.08    0.55
   9   0  -1   -0.70    0.47
   9   0  -1    0.07    0.49
  -9   0   1    0.50    0.50
  -8   0   1    0.23    0.44
  -8   0   1    0.34    0.44
   8   0  -1   -0.41    0.45
   8   0  -1   -0.64    0.44
   8   0  -1   -0.08    0.41
   7   0  -1    0.95    0.42
   7   0  -1    0.45    0.46
   7   0  -1   -0.12    0.42
  -7   0   1   -0.25    0.37
  -7   0   1    0.29    0.39
  -6   0   1    0.38    0.37
   6   0  -1    0.06    0.40
   6   0  -1   -0.10    0.43
  -6   0   1    0.33    0.33
   6   0  -1    0.41    0.38
  -5   0   1   -0.14    0.33
  -5   0   1   -0.06    0.30
   5   0  -1    0.44    0.36
   5   0  -1   -0.38    0.36
   4   0  -1   -0.03    0.33
  -4   0   1    0.01    0.25
   4   0  -1   -0.09    0.30
  -4   0   1   -0.28    0.26
  -3   0   1   -0.51    0.21
  -3   0   1   -0.52    0.23
   3   0  -1   -0.66    0.29
   3   0  -1   -0.58    0.26
   2   0  -1    0.00    0.20
   2   0  -1    0.03    0.19
  -2   0   1   -0.16    0.16
  -1   0   1    0.05    0.10
  -1   0   1   -0.10    0.11
   1   0  -1    0.00    0.10
   1   0  -1   -0.19    0.12
   0   0  -1   -0.11    0.07
   1   0   1    0.12    0.13
   1   0   1   -0.19    0.14
  -1   0  -1   -0.15    0.11
  -1   0  -1    0.10    0.12
  -2   0  -1    0.15    0.20
   2   0   1   -0.23    0.19
  -2   0  -1   -0.26    0.16
   2   0   1   -0.31    0.23
   3   0   1   -0.10    0.30
  -3   0  -1    0.01    0.22
  -3   0  -1   -0.41    0.23
   3   0   1    0.01    0.25
  -4   0  -1   -0.10    0.27
   4   0   1   -0.17    0.29
  -4   0  -1   -0.27    0.26
   4   0   1   -0.18    0.32
   5   0   1   -0.04    0.33
  -5   0  -1   -0.13    0.30
   5   0   1    0.19    0.38
  -5   0  -1    0.40    0.32
  -6   0  -1    0.03    0.34
   6   0   1   -0.01    0.42
   6   0   1    0.17    0.40
  -6   0  -1   -0.31    0.34
   6   0   1    0.26    0.37
  -7   0  -1    0.26    0.41
   7   0   1   -0.58    0.41
   7   0   1    0.23    0.41
   7   0   1    0.06    0.43
  -7   0  -1    0.36    0.41
  -8   0  -1   -0.69    0.41
   8   0   1   -0.04    0.42
  -8   0  -1    0.11    0.45
   8   0   1    0.29    0.48
   8   0   1    0.07    0.43
  -9   0  -1    0.63    0.53
  -9   0  -1   -0.43    0.46
   9   0   1    0.22    0.58
   9   0   1   -0.12    0.52
   9   0   1    0.53    0.54
  10   0   1    0.27    0.58
 -10   0  -1    0.38    0.55
  10   0   1   -0.11    0.54
 -10   0  -1   -0.75    0.51
  11   0   1   -0.30    0.70
 -11   0  -1    0.11    0.61
  11   0   1   -0.48    0.58
 -11   0  -1   -0.28    0.62
  12   0   1   -0.68    0.73
  12   0   1   -0.04    0.76
 -12   0  -1   -0.93    0.66
 -12   0  -1   -0.48    0.65
 -13   0  -1    0.19    0.73
 -13   0  -1    0.36    0.77
  13   0   1   -0.94    0.82
 -14   0  -1    0.55    0.80
 -14   0  -1    0.19    0.83
  14   0   1    0.00    0.92
 -15   0  -1   -0.59    0.91
  15   0   1    0.10    1.10
 -15   0  -1    0.05    0.85
  16   0   1   -0.27    1.19
 -16   0  -1   -0.35    0.89
 -17   0  -1   -0.65    1.15
  17   0   1   -0.62    1.35
  17  -1  -1   -0.32    1.09
 -17  -1   1    2.71    1.22
  17   1  -1    1.79    1.52
 -17   1   1   -0.74    1.07
 -16  -1   1    4.15    1.23
  16  -1  -1    5.83    1.25
 -16   1   1    6.24    1.31
  16   1  -1    6.43    1.50
  15  -1  -1    9.77    1.42
 -15  -1   1    7.75    1.35
  15  -1  -1    9.07    1.31
 -15   1   1   11.39    1.43
  15   1  -1    8.37    1.47
  14  -1  -1    4.67    1.09
  14  -1  -1    5.65    1.08
 -14  -1   1    6.32    1.22
 -14   1   1    4.92    1.07
  14   1  -1    5.10    1.20
 -13  -1   1    0.95    0.89
  13  -1  -1    1.87    0.90
  13  -1  -1    1.64    0.82
  13   1  -1    1.47    0.89
 -13   1   1    0.36    0.79
 -13   1   1    0.76    0.75
  12  -1  -1    4.70    0.92
 -12  -1   1    3.53    0.88
  12  -1  -1    4.06    0.85
 -12   1   1    4.41    0.81
  12   1  -1    4.33    0.98
 -12   1   1    3.72    0.84
  11  -1  -1   22.46    1.62
 -11  -1   1   23.51    1.73
  11  -1  -1   24.86    1.74
  11   1  -1   23.19    1.74
 -11   1   1   24.94    1.59
 -11   1   1   27.75    1.61
  10  -1  -1   38.91    2.28
  10  -1  -1   38.27    2.13
 -10  -1   1   37.96    2.22
  10   1  -1   41.94    2.24
  10   1  -1   37.46    2.22
  10   1  -1   39.90    2.39
 -10   1   1   39.95    2.08
 -10   1   1   41.68    2.13
  -9  -1   1    1.43    0.73
   9  -1  -1    0.69    0.52
  -9  -1   1    0.64    0.55
   9  -1  -1    1.13    0.59
   9  -1  -1    0.69    0.46
  -9   1   1    1.04    0.49
   9   1  -1    1.30    0.60
  -9   1   1    1.11    0.49
   9   1  -1    2.00    0.66
   9   1  -1    1.52    0.58
   8  -1  -1   12.80    0.97
  -8  -1   1   12.23    1.02
   8  -1  -1   12.43    0.98
  -8  -1   1   15.01    1.22
   8  -1  -1   11.44    1.03
   8   1  -1   13.26    1.11
  -8   1   1   11.39    0.95
   8   1  -1   14.90    1.12
   8   1  -1   13.83    1.12
  -7  -1   1   21.79    1.41
  -7  -1   1   21.51    1.29
   7  -1  -1   19.30    1.16
   7  -1  -1   19.99    1.26
   7  -1  -1   20.23    1.23
  -7   1   1   20.05    1.18
   7   1  -1   18.61    1.32
   7   1  -1   19.18    1.28
   7   1  -1   21.11    1.31
  -6  -1   1  137.64    6.17
   6  -1  -1  138.81    6.57
  -6  -1   1  136.59    6.65
   6  -1  -1  141.44    6.10
   6  -1  -1  134.42    6.57
   6   1  -1  132.99    6.18
  -6   1   1  138.20    6.10
   6   1  -1  139.89    6.09
   6   1  -1  136.89    6.65
  -5  -1   1  163.18    7.35
   5  -1  -1  162.91    7.85
  -5  -1   1  158.97    7.92
   5  -1  -1  170.62    7.85
   5   1  -1  169.90    7.25
   5   1  -1  167.69    7.38
   5   1  -1  164.49    7.92
  -5   1   1  168.74    7.29
   4  -1  -1   32.85    1.61
  -4  -1   1   30.32    1.70
   4  -1  -1   31.42    1.62
  -4  -1   1   31.48    1.59
   4   1  -1   31.44    1.60
   4   1  -1   30.88    1.58
  -3  -1   1   10.82    0.74
  -3  -1   1   10.26    0.80
   3   1  -1   10.55    0.75
   3   1  -1   12.79    0.77
   2  -1  -1   95.89    4.07
  -2  -1   1   76.80    4.14
  -2  -1   1   84.17    4.15
  -2  -1   1   89.35    3.85
   2   1  -1   88.90    3.86
  -1  -1   1   58.43    2.96
  -1  -1   1   63.25    2.97
  -1   1   1   65.01    2.87
   0  -1  -1   14.91    0.79
  -1  -1  -1   56.47    2.36
  -1  -1  -1   51.32    2.65
   1   1   1   57.49    2.47
  -2  -1  -1   -0.03    0.28
  -2  -1  -1    0.09    0.26
  -2  -1  -1    0.10    0.34
   2   1   1   -0.03    0.26
   2   1   1   -0.23    0.31
  -3  -1  -1    7.26    0.66
   3  -1   1    8.33    0.68
  -3  -1  -1    7.39    0.60
   3   1   1    9.33    0.64
   3   1   1    6.82    0.58
   4  -1   1   42.04    2.23
  -4  -1  -1   40.43    2.11
   4  -1   1   43.97    2.20
  -4  -1  -1   45.31    2.29
  -4  -1  -1   43.84    2.08
   4  -1   1   44.25    2.20
  -4   1  -1   48.05    2.05
   4   1   1   42.68    2.13
   4   1   1   44.31    2.29
   4   1   1   46.35    2.12
   5  -1   1   40.34    2.14
  -5  -1  -1   40.22    2.17
  -5  -1  -1   41.08    1.97
   5  -1   1   39.09    2.08
  -5  -1  -1   42.47    2.03
   5  -1   1   38.85    2.08
   5   1   1   39.79    2.17
  -5   1  -1   42.30    1.94
   5   1   1   43.64    2.03
   5   1   1   39.80    2.03
  -6  -1  -1    1.09    0.51
   6  -1   1    0.36    0.35
  -6  -1  -1   -0.23    0.39
  -6  -1  -1    0.09    0.38
   6  -1   1    0.37    0.41
   6  -1   1    0.55    0.37
   6  -1   1    0.25    0.52
   6   1   1    0.42    0.42
   6   1   1    0.39    0.43
   6   1   1   -0.15    0.44
  -6   1  -1   -0.08    0.31
   7  -1   1   19.74    1.42
   7  -1   1   19.97    1.20
   7  -1   1   19.29    1.28
  -7  -1  -1   21.80    1.43
  -7  -1  -1   22.77    1.31
  -7  -1  -1   20.75    1.25
   7  -1   1   20.00    1.25
   7   1   1   18.90    1.30
  -7   1  -1   20.72    1.19
   7   1   1   21.01    1.38
   7   1   1   20.30    1.31
   8  -1   1   23.27    1.34
  -8  -1  -1   21.33    1.53
  -8  -1  -1   23.06    1.45
   8  -1   1   21.83    1.44
  -8  -1  -1   22.48    1.37
   8  -1   1   21.55    1.38
   8   1   1   22.53    1.43
   8   1   1   22.80    1.46
  -8   1  -1   21.85    1.33
   8   1   1   23.26    1.52
  -9  -1  -1   21.65    1.37
   9  -1   1   21.56    1.33
  -9  -1  -1   20.25    1.51
   9  -1   1   18.16    1.41
  -9  -1  -1   21.40    1.46
   9   1   1   20.58    1.53
   9   1   1   18.44    1.41
   9   1   1   17.37    1.44
  -9   1  -1   22.18    1.32
 -10  -1  -1   11.52    1.10
  10  -1   1   11.79    1.03
  10  -1   1   10.26    1.08
 -10  -1  -1   11.88    1.14
 -10   1  -1   11.02    0.98
  10   1   1   10.46    1.13
 -10   1  -1   10.40    0.98
  10   1   1    9.66    1.12
 -11  -1  -1    2.12    0.74
  11  -1   1    1.35    0.75
 -11  -1  -1    1.52    0.75
  11  -1   1    1.89    0.67
 -11   1  -1    1.83    0.66
  11   1   1    2.18    0.75
 -11   1  -1    1.06    0.64
  12  -1   1    6.48    0.95
 -12  -1  -1    5.62    0.99
  12  -1   1    5.94    0.99
 -12  -1  -1    3.31    0.89
 -12   1  -1    5.94    0.90
 -12   1  -1    5.38    0.90
  12   1   1    7.07    1.12
 -13  -1  -1   14.27    1.47
  13  -1   1   16.69    1.59
  13  -1   1   17.88    1.47
 -13   1  -1   14.19    1.38
  13   1   1   13.36    1.54
 -13   1  -1   16.45    1.40
  14  -1   1   27.11    2.05
  14  -1   1   28.36    2.23
 -14  -1  -1   29.38    2.10
 -14   1  -1   28.47    2.00
 -14   1  -1   28.81    2.06
  14   1   1   27.25    2.29
  15  -1   1    3.76    1.14
  15  -1   1    3.27    1.21
 -15  -1  -1    3.78    1.19
 -15   1  -1    5.26    1.05
  15   1   1    4.05    1.33
 -15   1  -1    3.90    1.08
 -16  -1  -1    0.09    1.08
  16  -1   1   -0.91    1.10
  16   1   1   -1.67    1.22
 -16   1  -1   -0.21    0.91
 -16   1  -1    1.20    1.09
  17  -1   1   -1.48    1.15
 -17  -1  -1    1.26    1.21
  17   1   1   -0.77    1.40
 -17   1  -1    1.07    1.15
 -17   1  -1   -0.23    1.00
  17  -2  -1   13.36    1.88
 -16  -2   1    3.76    1.30
  16  -2  -1    4.14    1.37
  16   2  -1    2.59    1.44
  15  -2  -1   -0.63    1.09
 -15  -2   1    0.21    1.07
  15   2  -1   -0.03    1.20
 -14  -2   1   17.61    1.75
  14  -2  -1   17.90    1.69
  14   2  -1   18.64    1.86
 -13  -2   1   21.92    1.86
  13  -2  -1   20.74    1.81
 -13   2   1   22.90    1.71
  13   2  -1   20.08    1.95
  12  -2  -1   34.24    2.20
 -12  -2   1   30.97    2.20
  12   2  -1   33.18    2.30
 -12   2   1   36.38    2.04
 -12   2   1   32.87    1.99
 -11  -2   1    8.76    1.12
  11  -2  -1    8.36    1.01
 -11   2   1    6.70    0.86
  11   2  -1    7.34    1.09
  11   2  -1    7.17    1.21
 -10  -2   1    9.51    1.28
  10  -2  -1   10.97    1.04
 -10  -2   1    8.34    1.08
 -10   2   1   10.06    0.90
  10   2  -1    8.98    1.17
  10   2  -1   11.00    1.22
  -9  -2   1   44.91    2.41
  -9  -2   1   44.30    2.67
   9  -2  -1   42.09    2.35
   9  -2  -1   45.14    2.39
   9   2  -1   41.72    2.38
   9   2  -1   41.78    2.42
  -9   2   1   44.74    2.21
   8  -2  -1   47.60    2.68
  -8  -2   1   51.41    2.90
  -8  -2   1   57.86    2.71
  -8  -2   1   52.36    2.68
   8  -2  -1   53.61    2.71
   8   2  -1   51.21    2.66
   8   2  -1   52.15    2.72
  -8   2   1   51.98    2.51
   7  -2  -1   12.25    1.00
  -7  -2   1   13.30    1.20
  -7  -2   1   14.63    1.14
   7  -2  -1   13.82    0.94
   7   2  -1   12.47    1.11
   7   2  -1   16.87    1.22
  -6  -2   1   10.57    0.96
  -6  -2   1    8.94    0.83
   6   2  -1    8.93    0.86
   6   2  -1    7.50    0.84
  -5  -2   1   84.25    4.43
  -5  -2   1   91.18    4.12
   5  -2  -1   87.84    4.33
   5   2  -1   90.09    4.06
   5   2  -1   93.87    4.15
  -4  -2   1  108.01    5.35
  -4  -2   1  107.32    5.35
  -4  -2   1  112.53    4.97
   4  -2  -1  113.74    5.24
   4   2  -1  109.63    4.98
  -3  -2   1  123.76    4.98
  -3  -2   1  103.26    5.34
  -3  -2   1  105.82    5.34
  -3   2   1  112.31    5.15
   3   2  -1  110.80    4.98
  -2  -2   1  108.95    5.18
  -2  -2   1  107.73    5.17
   1  -2  -1    3.80    0.52
   0  -2   1    8.65    0.67
   0  -2  -1    9.18    0.69
  -1  -2  -1  280.65   10.90
  -1  -2  -1  248.99   12.39
  -2  -2  -1   33.98    1.82
  -2  -2  -1   37.17    1.72
  -2  -2  -1   32.30    1.80
   2   2   1   37.35    1.70
   3  -2   1    0.10    0.48
  -3  -2  -1    0.90    0.43
  -3  -2  -1    0.48    0.36
  -3  -2  -1    0.40    0.41
   3   2   1    0.64    0.38
  -4  -2  -1   23.52    1.28
  -4  -2  -1   20.73    1.37
  -4  -2  -1   18.93    1.32
   4  -2   1   22.22    1.39
   4   2   1   24.07    1.30
   4   2   1   22.80    1.30
   5  -2   1   87.27    4.42
  -5  -2  -1   87.79    4.52
  -5  -2  -1   92.02    4.19
   5   2   1   94.64    4.16
   5   2   1   93.49    4.22
   6  -2   1  109.86    5.75
  -6  -2  -1  124.34    5.92
  -6  -2  -1  118.01    5.48
   6  -2   1  120.08    5.79
   6   2   1  127.73    5.54
   6   2   1  124.90    5.43
   7  -2   1   46.48    2.37
   7  -2   1   43.66    2.35
  -7  -2  -1   47.24    2.57
   7  -2   1   43.04    2.51
  -7  -2  -1   46.51    2.36
  -7  -2  -1   45.11    2.28
   7   2   1   43.12    2.38
   7   2   1   46.77    2.35
   8  -2   1   10.84    0.94
  -8  -2  -1    9.63    0.96
   8  -2   1    8.32    0.83
   8  -2   1    8.64    1.08
  -8  -2  -1   11.45    1.21
   8   2   1    8.40    0.98
  -8   2  -1   10.97    0.85
   8   2   1    8.56    0.99
   9  -2   1    3.18    0.62
   9  -2   1    4.08    0.89
   9  -2   1    3.31    0.74
  -9  -2  -1    3.74    0.97
  -9  -2  -1    3.56    0.76
   9   2   1    2.87    0.83
   9   2   1    3.80    0.83
  -9   2  -1    4.16    0.61
 -10  -2  -1   51.45    2.76
  10  -2   1   50.49    2.83
  10   2   1   44.91    2.83
  10   2   1   51.17    2.79
 -10   2  -1   55.41    2.62
 -11  -2  -1   71.15    3.67
  11  -2   1   71.27    3.80
 -11   2  -1   75.74    3.51
  11   2   1   75.05    3.72
  11   2   1   62.72    3.72
  12  -2   1   25.60    1.98
 -12  -2  -1   26.06    1.98
 -12   2  -1   27.77    1.81
  12   2   1   27.49    2.12
  13  -2   1    7.93    1.22
 -13  -2  -1    8.09    1.32
  13   2   1    7.80    1.36
 -13   2  -1    9.09    1.09
 -14  -2  -1   -0.79    0.94
  14  -2   1    1.52    1.07
  14   2   1   -0.60    1.13
 -14   2  -1    1.83    0.91
 -15  -2  -1    4.42    1.38
  15  -2   1    6.04    1.40
  15   2   1    7.21    1.55
 -15   2  -1    5.49    1.17
  16  -2   1   14.15    1.82
 -16  -2  -1   16.18    1.93
  16   2   1   16.02    2.12
 -16   2  -1   15.41    1.65
 -15  -3   1   24.20    2.23
  15  -3  -1   29.07    2.47
  15   3  -1   26.54    2.40
  14  -3  -1    3.02    1.21
 -14  -3   1    2.78    1.16
  14   3  -1    2.34    1.32
 -13  -3   1    3.02    1.14
  13  -3  -1    4.42    1.13
  13   3  -1    4.16    1.35
 -12  -3   1    2.15    1.07
  12  -3  -1    6.32    1.05
  12   3  -1    5.39    1.32
  12   3  -1    8.66    1.37
  11  -3  -1   29.08    1.96
 -11  -3   1   30.49    2.09
  11   3  -1   28.73    2.21
  11   3  -1   28.06    2.24
 -10  -3   1   42.75    2.82
 -10  -3   1   38.80    2.46
  10  -3  -1   40.61    2.37
  10   3  -1   43.17    2.54
  10   3  -1   41.91    2.59
  -9  -3   1   31.00    2.00
   9  -3  -1   30.17    1.86
  -9  -3   1   33.96    2.30
   9   3  -1   30.58    2.11
   9   3  -1   31.16    2.09
  -8  -3   1    0.76    0.69
  -8  -3   1    2.82    0.92
   8   3  -1    2.35    0.81
   8   3  -1    1.32    0.83
  -7  -3   1   32.95    2.19
  -7  -3   1   34.15    1.93
   7   3  -1   33.03    2.04
   7   3  -1   32.72    2.00
  -6  -3   1   64.40    3.58
   6  -3  -1   68.97    3.51
  -6  -3   1   67.71    3.25
   6   3  -1   66.94    3.33
  -5  -3   1   50.91    2.93
  -5  -3   1   54.09    2.99
  -5  -3   1   58.57    2.73
   5  -3  -1   56.89    2.95
  -5   3   1   54.26    2.84
   5   3  -1   59.21    2.81
  -4  -3   1   24.12    1.55
  -4  -3   1   24.13    1.53
   4   3  -1   23.93    1.46
   3  -3  -1    4.44    0.67
  -3  -3   1    3.25    0.61
  -3  -3   1    4.15    0.63
   3   3  -1    4.04    0.59
  -2  -3   1   43.27    2.20
   2  -3  -1   42.31    2.08
  -2  -3   1   41.67    2.21
   1  -3  -1   16.97    1.13
   0  -3  -1   55.33    2.58
   0  -3   1   55.72    2.59
  -1  -3  -1   32.45    1.71
  -2  -3  -1   27.39    1.58
  -2  -3  -1   30.30    1.60
  -3  -3  -1   80.24    4.14
  -3  -3  -1   84.81    4.15
   3   3   1   86.47    3.88
  -4  -3  -1   55.55    2.60
  -4  -3  -1   52.01    2.85
   4  -3   1   57.93    2.92
  -4  -3  -1   51.28    2.85
   4   3   1   55.70    2.68
  -5  -3  -1   50.61    2.90
  -5  -3  -1   54.45    2.59
  -5  -3  -1   49.77    2.84
   5  -3   1   51.89    2.87
   5   3   1   56.11    2.69
   6  -3   1    3.38    0.87
  -6  -3  -1    5.03    0.84
  -6  -3  -1    2.82    0.65
   6   3   1    2.79    0.72
   6   3   1    1.88    0.73
   7  -3   1    5.69    1.05
  -7  -3  -1    4.94    1.00
  -7  -3  -1    4.64    0.80
   7   3   1    4.61    0.92
   7   3   1    4.64    0.88
  -8  -3  -1    1.50    0.93
  -8  -3  -1    1.60    0.74
   8  -3   1    2.46    0.95
   8   3   1    0.85    0.82
   8   3   1    3.79    0.93
   9  -3   1   36.68    2.57
   9  -3   1   42.38    2.28
   9  -3   1   38.73    2.26
  -9  -3  -1   37.25    2.32
  -9  -3  -1   44.53    2.75
   9   3   1   41.51    2.43
   9   3   1   37.90    2.48
 -10  -3  -1   20.19    1.90
 -10  -3  -1   18.39    1.58
  10  -3   1   17.87    1.56
  10   3   1   20.87    1.80
  10   3   1   17.53    1.75
  11  -3   1    1.73    0.92
 -11  -3  -1    2.50    1.03
  11   3   1    2.20    1.14
  11   3   1    2.95    1.12
  12  -3   1    6.34    1.13
 -12  -3  -1    9.58    1.34
  12   3   1    6.80    1.41
  13  -3   1   24.37    2.04
 -13  -3  -1   19.29    1.92
  13   3   1   16.77    2.00
 -14  -3  -1   14.97    1.68
  14  -3   1   15.98    1.73
  14   3   1   14.50    1.92
  15  -3   1    1.10    1.34
 -15  -3  -1   -0.70    1.15
  15   3   1   -0.37    1.34
 -14  -4   1   -0.40    1.14
  14  -4  -1    0.31    1.22
  14   4  -1    0.17    1.35
 -14   4   1    0.48    1.39
  13  -4  -1   16.40    1.56
 -13  -4   1   10.86    1.57
 -13   4   1   12.16    1.76
  13   4  -1   10.21    1.69
  12  -4  -1   14.26    1.43
 -12  -4   1   12.08    1.50
  12   4  -1   15.13    1.95
  12   4  -1   14.32    1.79
 -12   4   1   13.73    1.73
 -11  -4   1    1.03    0.92
  11  -4  -1    2.00    0.89
  11   4  -1    2.16    1.26
  11   4  -1    1.13    1.41
 -11   4   1    2.01    1.26
 -10  -4   1    0.28    1.22
 -10  -4   1    1.36    0.84
  10   4  -1   -0.11    1.09
 -10   4   1    0.75    1.13
  10   4  -1    0.44    1.30
  -9  -4   1    4.59    1.33
  -9  -4   1    3.76    0.90
   9   4  -1    5.00    1.19
  -9   4   1    3.35    1.13
   9   4  -1    3.37    1.24
  -8  -4   1    9.31    1.36
   8   4  -1    8.41    1.26
   8   4  -1    7.15    1.26
  -8   4   1    7.13    1.23
  -7  -4   1    0.71    0.99
   7   4  -1    3.35    0.97
  -7   4   1    1.52    0.81
  -6  -4   1    4.73    1.03
   6  -4  -1    4.78    0.99
   6   4  -1    4.44    0.95
  -5  -4   1    1.56    0.84
   5  -4  -1    1.15    0.71
   5   4  -1    0.25    0.71
   4  -4  -1   16.70    1.32
  -4  -4   1   16.40    1.41
   4   4  -1   15.37    1.32
   3  -4  -1    3.52    0.84
  -3  -4   1    2.32    0.74
  -3  -4   1    2.53    0.73
  -2  -4   1   10.86    0.98
  -2  -4   1   12.32    1.05
   2  -4  -1   10.06    1.08
   1  -4  -1    0.44    0.68
   0  -4  -1   30.30    1.85
   0  -4   1   31.42    1.88
  -1  -4  -1    8.86    1.03
   1  -4   1    9.72    1.03
   2  -4   1    7.70    0.97
  -2  -4  -1    7.40    0.87
  -2  -4  -1    8.79    0.92
  -3  -4  -1    8.13    0.97
  -3  -4  -1    7.30    0.93
  -4  -4  -1    1.45    0.74
   4   4   1   -0.17    0.64
  -5  -4  -1    4.05    0.94
   5  -4   1    4.42    1.05
   5   4   1    2.62    0.85
  -6  -4  -1   29.18    2.10
   6  -4   1   27.17    2.18
   6   4   1   28.41    1.95
  -7  -4  -1   26.63    2.15
   7  -4   1   25.34    2.14
   7   4   1   22.92    1.93
  -8  -4  -1    0.01    0.68
   8  -4   1    2.36    1.10
  -8  -4  -1    2.40    1.17
   8   4   1    0.42    1.07
   8   4   1    0.24    1.02
  -9  -4  -1    3.58    1.34
   9  -4   1    0.72    1.16
  -9  -4  -1    0.74    0.80
   9   4   1    0.68    1.20
   9   4   1    2.56    1.17
 -10  -4  -1    1.39    0.94
 -10  -4  -1    2.65    1.33
  10   4   1    0.70    1.19
  10   4   1   -1.09    1.25
  11  -4   1    6.46    1.12
 -11  -4  -1    6.68    1.21
  11   4   1    9.57    1.70
  11   4   1    8.38    1.56
  12  -4   1    2.70    1.09
 -12  -4  -1    0.94    1.05
  12   4   1    2.97    1.54
  12   4   1    3.41    1.43
 -13  -4  -1    0.55    1.12
  13  -4   1   -0.25    1.16
  13   4   1   -2.19    1.24
  11   5  -1    0.75    1.66
 -10  -5   1   -0.16    1.63
  10   5  -1    1.95    1.58
  -9  -5   1    1.54    1.56
   9   5  -1   -1.05    1.41
  -8  -5   1    4.55    1.51
   8   5  -1    2.29    1.43
  -7  -5   1    1.15    1.32
   7   5  -1   -1.48    1.20
   6  -5  -1    0.99    0.90
  -6  -5   1    1.45    1.16
   5  -5  -1   -1.22    0.83
   4  -5  -1    0.08    0.93
  -4  -5   1    3.00    1.03
  -3  -5   1    0.49    0.89
   3  -5  -1   -0.96    0.89
   2  -5  -1    0.57    0.94
   1  -5  -1    0.90    0.95
   0  -5  -1    2.47    1.01
  -2  -5  -1    4.23    0.92
   2  -5   1    2.23    0.96
  -3  -5  -1    7.44    1.14
  -4  -5  -1    0.35    1.01
  -5  -5  -1   -0.42    1.12
  -6  -5  -1    3.38    1.32
   6  -5   1   -0.04    1.18
  -7  -5  -1    3.41    1.42
   7  -5   1    1.23    1.24
  -8  -5  -1    4.37    1.53
   8  -5   1   -1.03    1.19
  -9  -5  -1    0.26    1.55
   9   5   1    0.55    1.50
 -10  -5  -1    3.54    1.68
  10   5   1    2.70    1.64
  11   5   1    0.94    1.68
  -6  -6   1    3.67    1.61
  -5  -6   1    0.59    1.46
   4  -6  -1    2.16    1.25
  -4  -6   1    4.76    1.40
  -3  -6   1    6.40    1.31
   3  -6  -1    2.22    1.29
   2  -6  -1   -0.35    1.18
  -3  -6  -1    1.38    1.28
  -4  -6  -1    0.80    1.41
  -5  -6  -1    3.27    1.61
  -6  -6  -1    7.18    1.85
 -18   0   2    8.12    1.52
  17   0  -2   32.62    2.55
 -17   0   2   26.45    2.29
 -16   0   2   18.71    1.83
  16   0  -2   18.93    1.99
 -15   0   2   25.47    2.08
  15   0  -2   27.87    2.25
  14   0  -2   13.88    1.62
 -14   0   2   15.45    1.60
 -13   0   2   23.47    1.83
  13   0  -2   22.60    1.97
  13   0  -2   27.17    2.00
  12   0  -2  105.10    5.32
  12   0  -2   99.34    4.96
 -12   0   2  104.39    4.95
  11   0  -2   45.44    2.56
 -11   0   2   46.40    2.53
  11   0  -2   47.58    2.70
  10   0  -2   61.37    3.29
 -10   0   2   64.16    3.10
  10   0  -2   59.12    3.11
   9   0  -2    0.78    0.52
  -9   0   2    0.55    0.52
   9   0  -2   -0.07    0.47
   9   0  -2   -0.14    0.50
   8   0  -2   40.05    2.07
  -8   0   2   38.80    2.04
   8   0  -2   40.41    2.04
   8   0  -2   38.82    2.19
   7   0  -2  130.63    6.35
   7   0  -2  133.04    5.92
  -7   0   2  131.11    5.90
   7   0  -2  129.35    5.81
  -6   0   2  576.85   24.64
   6   0  -2  562.69   26.57
   6   0  -2  568.14   24.66
   6   0  -2  560.24   24.25
  -5   0   2   96.48    4.36
   5   0  -2   98.91    4.38
   5   0  -2   95.88    4.70
   5   0  -2   96.01    4.31
   4   0  -2    6.44    0.59
  -4   0   2    6.34    0.55
  -4   0   2    6.96    0.56
  -4   0   2    6.40    0.64
   4   0  -2    7.36    0.63
  -3   0   2   57.67    2.57
  -3   0   2   58.46    2.82
  -3   0   2   58.24    2.61
   3   0  -2   54.03    2.79
   3   0  -2   59.27    2.63
   2   0  -2  105.24    5.09
  -2   0   2   94.43    4.90
  -2   0   2  115.13    4.67
   2   0  -2  113.55    4.75
  -2   0   2  113.22    4.74
  -2   0   2  103.74    5.10
   1   0  -2   15.01    0.87
  -1   0   2   17.65    0.84
  -1   0   2   14.15    0.89
   1   0  -2   16.18    0.84
  -1   0   2   17.56    0.83
   0   0  -2    6.39    0.43
   0   0  -2    6.05    0.43
   0   0   2    7.05    0.43
   0   0   2    5.79    0.46
   0   0  -2    6.11    0.43
   1   0   2    4.88    0.46
  -1   0  -2    5.11    0.45
   1   0   2    5.13    0.45
  -1   0  -2    4.86    0.43
  -1   0  -2    5.13    0.43
   2   0   2   13.54    0.81
  -2   0  -2   12.76    0.74
  -2   0  -2   11.89    0.70
  -2   0  -2   13.40    0.82
   2   0   2   13.43    0.76
   3   0   2  170.29    8.07
   3   0   2  170.18    7.49
  -3   0  -2  166.45    7.35
  -3   0  -2  174.51    7.49
   4   0   2   76.55    3.46
  -4   0  -2   73.95    3.38
   4   0   2   75.33    3.72
  -4   0  -2   77.76    3.46
  -5   0  -2    7.94    0.71
   5   0   2    8.65    0.71
   5   0   2    7.61    0.71
  -5   0  -2    8.55    0.66
   5   0   2    9.28    0.80
   6   0   2   69.20    3.30
   6   0   2   71.19    3.53
  -6   0  -2   69.53    3.28
   6   0   2   70.75    3.25
  -6   0  -2   70.18    3.22
   7   0   2  450.50   20.84
   7   0   2  446.95   19.35
  -7   0  -2  429.70   18.99
  -7   0  -2  448.92   19.32
   7   0   2  434.93   19.02
   8   0   2   73.58    3.58
   8   0   2   79.97    3.92
  -8   0  -2   74.38    3.54
  -8   0  -2   77.37    3.62
   8   0   2   75.70    3.66
  -9   0  -2   50.84    2.60
  -9   0  -2   51.57    2.56
   9   0   2   51.42    2.66
   9   0   2   50.41    2.81
  10   0   2   24.04    1.63
  10   0   2   23.38    1.72
 -10   0  -2   26.00    1.57
 -10   0  -2   23.67    1.59
 -11   0  -2   21.37    1.47
  11   0   2   17.07    1.57
 -11   0  -2   18.17    1.45
  11   0   2   19.63    1.60
 -12   0  -2   56.18    3.17
  12   0   2   65.28    3.48
 -12   0  -2   64.86    3.16
  12   0   2   58.80    3.29
  13   0   2   27.10    2.09
 -13   0  -2   23.92    1.90
 -13   0  -2   30.20    1.92
 -14   0  -2    1.90    0.92
  14   0   2    2.40    1.11
 -14   0  -2    2.75    0.93
 -15   0  -2    0.30    0.83
 -15   0  -2    0.42    0.93
  15   0   2    1.69    1.18
  16   0   2   16.54    1.94
 -16   0  -2   13.10    1.58
 -17   0  -2   18.21    1.91
  17   0   2   26.02    2.33
 -17  -1   2    0.47    1.13
  17  -1  -2    3.02    1.22
 -17   1   2   -0.21    1.19
  17   1  -2    0.19    1.41
 -17   1   2    0.19    1.05
 -16  -1   2    0.60    1.08
  16  -1  -2   -0.11    1.02
  16   1  -2    0.92    1.34
 -16   1   2    2.84    1.10
 -16   1   2    1.14    1.10
  15  -1  -2   18.67    1.73
  15  -1  -2   22.84    1.92
 -15  -1   2   16.94    1.73
 -15   1   2   20.32    1.77
  15   1  -2   21.09    2.00
 -14  -1   2   36.80    2.45
  14  -1  -2   39.76    2.63
  14  -1  -2   38.00    2.39
  14   1  -2   39.17    2.61
 -14   1   2   39.06    2.42
 -13  -1   2    3.03    0.99
  13  -1  -2    5.25    0.99
  13  -1  -2    3.51    0.95
 -13   1   2    4.46    0.96
  13   1  -2    3.84    1.02
 -12  -1   2    4.64    0.91
  12  -1  -2    2.57    0.84
  12  -1  -2    3.46    0.81
  12   1  -2    3.52    0.89
 -12   1   2    4.02    0.84
  11  -1  -2   11.27    1.07
  11  -1  -2   13.22    1.18
 -11  -1   2   10.40    1.14
 -11   1   2   11.93    1.07
  11   1  -2    9.09    1.10
  10  -1  -2   13.84    1.23
  10  -1  -2   13.63    1.16
 -10  -1   2   15.96    1.29
  10   1  -2   16.53    1.39
  10   1  -2   14.39    1.24
 -10   1   2   14.49    1.16
  10   1  -2   12.39    1.21
   9  -1  -2  210.27    9.82
   9  -1  -2  198.05    9.81
   9  -1  -2  197.53    9.11
  -9  -1   2  213.21    9.21
  -9  -1   2  203.39    9.91
  -9   1   2  207.55    9.12
   9   1  -2  198.62    9.21
   9   1  -2  210.15    9.07
   9   1  -2  206.46    9.90
   8  -1  -2   47.11    2.33
   8  -1  -2   46.45    2.48
  -8  -1   2   47.42    2.43
   8  -1  -2   45.74    2.48
  -8  -1   2   50.85    2.64
   8   1  -2   46.49    2.60
   8   1  -2   45.08    2.40
   8   1  -2   45.83    2.43
  -8   1   2   48.85    2.33
   7  -1  -2   10.20    0.83
  -7  -1   2   10.90    1.00
   7  -1  -2   10.30    0.84
  -7  -1   2   12.08    0.94
   7  -1  -2    9.83    0.89
  -7  -1   2   10.24    0.86
   7   1  -2   10.21    0.91
  -7   1   2    9.90    0.80
   7   1  -2   12.64    0.98
   7   1  -2   10.77    0.97
  -6  -1   2   11.82    0.92
   6  -1  -2   11.71    0.88
   6  -1  -2   12.29    0.89
   6  -1  -2   12.49    0.84
  -6  -1   2   12.98    1.11
  -6  -1   2   11.31    0.91
   6   1  -2   11.49    0.95
  -6   1   2   12.21    0.81
   6   1  -2   11.99    1.02
   6   1  -2   12.77    0.98
  -5  -1   2   52.77    2.50
  -5  -1   2   50.84    2.72
   5  -1  -2   50.61    2.43
   5  -1  -2   51.67    2.62
  -5  -1   2   53.55    2.48
   5  -1  -2   53.72    2.61
   5   1  -2   54.13    2.49
   5   1  -2   54.91    2.53
   5   1  -2   51.21    2.70
  -4  -1   2   68.84    3.12
  -4  -1   2   67.95    3.38
   4  -1  -2   67.82    3.28
   4  -1  -2   69.14    3.30
   4   1  -2   70.16    3.08
   4   1  -2   63.52    3.12
  -4   1   2   67.20    3.04
   3  -1  -2  204.95    9.26
  -3  -1   2  193.62    9.31
  -3  -1   2  202.55    8.64
   3   1  -2  197.38    8.50
   3   1  -2  193.84    8.64
  -3   1   2  189.64    8.96
   2  -1  -2   77.33    3.56
  -2  -1   2   72.70    3.61
  -2  -1   2   78.65    3.37
  -2  -1   2   69.26    3.60
   2   1  -2   77.40    3.37
  -2   1   2   74.62    3.49
   1  -1  -2    6.94    0.49
  -1  -1   2    6.31    0.54
   1  -1  -2    6.33    0.46
  -1  -1   2    6.85    0.56
   1   1  -2    7.59    0.52
   0  -1  -2  115.38    5.78
   0  -1  -2  125.36    5.78
   0  -1  -2  118.38    5.36
   0   1   2  131.40    5.37
  -1  -1  -2  917.48   44.43
  -1  -1  -2  970.08   38.71
  -1  -1  -2  924.73   41.18
   1   1   2 1000.00   41.20
  -2  -1  -2    0.36    0.34
  -2  -1  -2    0.29    0.32
   2  -1   2    0.38    0.29
  -2  -1  -2    0.45    0.29
   2   1   2    0.09    0.30
   2   1   2   -0.52    0.35
  -3  -1  -2   -0.16    0.34
   3  -1   2    0.00    0.30
  -3  -1  -2    0.01    0.30
  -3  -1  -2    0.19    0.30
   3  -1   2   -0.06    0.27
   3   1   2   -0.23    0.31
   3   1   2   -0.09    0.37
  -3   1  -2    0.22    0.26
  -4  -1  -2  108.21    4.83
   4  -1   2  100.85    5.12
  -4  -1  -2  112.08    4.75
   4  -1   2  102.63    5.12
   4  -1   2  105.80    5.07
  -4  -1  -2  109.69    5.20
   4   1   2  108.64    5.21
  -4   1  -2  109.62    4.76
   4   1   2  108.63    4.76
   4   1   2  107.04    4.84
   5  -1   2   41.82    2.29
   5  -1   2   42.64    2.26
  -5  -1  -2   44.54    2.17
  -5  -1  -2   45.41    2.12
   5  -1   2   43.27    2.25
  -5  -1  -2   44.09    2.34
   5   1   2   44.48    2.35
   5   1   2   44.65    2.17
  -5   1  -2   45.51    2.10
   5   1   2   43.94    2.20
   6  -1   2   59.24    3.05
   6  -1   2   58.03    3.03
   6  -1   2   59.74    2.83
  -6  -1  -2   60.42    2.89
  -6  -1  -2   59.74    3.11
   6  -1   2   59.28    3.03
  -6  -1  -2   62.43    2.84
  -6   1  -2   62.14    2.83
   6   1   2   61.01    3.13
   6   1   2   61.73    2.93
   6   1   2   59.08    2.87
   7  -1   2   43.96    2.21
   7  -1   2   42.83    2.36
  -7  -1  -2   42.72    2.45
  -7  -1  -2   45.69    2.29
  -7  -1  -2   45.36    2.23
   7  -1   2   43.87    2.35
   7  -1   2   41.00    2.42
   7   1   2   46.15    2.33
   7   1   2   45.62    2.26
  -7   1  -2   45.96    2.21
   7   1   2   46.60    2.46
   8  -1   2    7.11    0.75
  -8  -1  -2    7.37    0.80
   8  -1   2    7.07    0.78
   8  -1   2    6.69    0.82
   8  -1   2    6.85    0.90
  -8  -1  -2    6.89    0.92
  -8  -1  -2    7.15    0.77
   8   1   2    7.37    0.85
   8   1   2    6.96    0.84
   8   1   2    6.82    0.89
  -8   1  -2    5.98    0.70
   9  -1   2    1.39    0.62
   9  -1   2    1.66    0.55
  -9  -1  -2    2.18    0.62
   9  -1   2    1.85    0.77
  -9  -1  -2    1.51    0.62
  -9   1  -2    1.25    0.53
   9   1   2    2.12    0.73
   9   1   2    2.41    0.72
   9   1   2    2.10    0.65
  -9   1  -2    1.92    0.54
  10  -1   2   83.19    4.23
  10  -1   2   82.62    3.92
 -10  -1  -2   77.64    3.96
 -10  -1  -2   84.67    3.92
 -10   1  -2   82.79    3.84
 -10   1  -2   84.95    3.92
  10   1   2   73.66    4.01
 -11  -1  -2   20.58    1.59
  11  -1   2   24.32    1.60
  11  -1   2   23.17    1.77
 -11  -1  -2   22.16    1.68
 -11   1  -2   23.28    1.58
  11   1   2   20.14    1.73
 -11   1  -2   23.44    1.57
  12  -1   2   11.73    1.19
 -12  -1  -2   11.89    1.30
  12  -1   2   11.68    1.32
  12   1   2    9.51    1.29
 -12   1  -2   11.99    1.20
 -12   1  -2   11.54    1.17
  13  -1   2    0.58    0.79
 -13  -1  -2    0.70    0.81
  13  -1   2    1.47    0.90
 -13   1  -2    1.31    0.77
 -13   1  -2    0.97    0.82
  13   1   2   -0.37    0.89
  14  -1   2   13.41    1.39
 -14  -1  -2   12.35    1.45
  14  -1   2   13.17    1.53
 -14   1  -2   11.87    1.37
  14   1   2   13.39    1.66
 -14   1  -2   11.23    1.32
  15  -1   2   11.79    1.44
 -15  -1  -2    9.47    1.38
 -15   1  -2    6.71    1.25
 -15   1  -2   10.99    1.34
  15   1   2   10.05    1.65
 -16  -1  -2   16.97    1.82
  16  -1   2   20.07    1.86
 -16   1  -2   14.25    1.61
  16   1   2   20.13    2.16
 -16   1  -2   16.07    1.70
  17  -2  -2    3.05    1.45
 -17  -2   2    0.22    1.24
  17   2  -2    2.41    1.53
 -17   2   2    4.62    1.46
 -16  -2   2    2.28    1.28
  16  -2  -2    5.66    1.41
  16   2  -2    6.02    1.54
 -16   2   2    5.78    1.32
  15  -2  -2    1.50    1.17
 -15  -2   2    0.80    1.08
  15   2  -2    1.08    1.24
 -14  -2   2    3.52    1.10
  14  -2  -2    5.59    1.16
  14   2  -2    6.89    1.33
  13  -2  -2    1.58    0.92
 -13  -2   2    0.44    0.88
  13   2  -2    2.90    1.02
 -13   2   2    1.18    0.84
  12  -2  -2    0.13    0.78
 -12  -2   2    0.33    0.81
  12   2  -2    0.05    0.86
 -12   2   2    0.33    0.72
 -11  -2   2   13.08    1.36
  11  -2  -2   15.31    1.38
  11   2  -2   18.18    1.62
 -11   2   2   17.12    1.32
  11   2  -2   14.37    1.45
  10  -2  -2    2.75    0.69
 -10  -2   2    3.06    0.81
 -10  -2   2    3.34    1.04
  10   2  -2    1.44    0.81
  10   2  -2    2.28    0.80
 -10   2   2    1.74    0.60
  -9  -2   2    7.78    1.13
   9  -2  -2    7.73    0.82
   9  -2  -2    7.70    0.84
  -9  -2   2    6.82    0.92
   9   2  -2    7.83    0.97
  -9   2   2    7.55    0.74
   9   2  -2    8.05    0.99
  -8  -2   2    8.00    0.96
  -8  -2   2   11.73    1.14
   8  -2  -2    8.32    0.78
   8  -2  -2    8.63    0.80
  -8  -2   2    7.69    0.89
  -8   2   2    6.65    0.67
   8   2  -2    8.57    0.94
   8   2  -2    7.68    0.93
   7  -2  -2   35.48    1.93
  -7  -2   2   35.34    1.98
   7  -2  -2   36.42    1.93
  -7  -2   2   33.35    2.15
   7   2  -2   38.74    2.03
   7   2  -2   37.84    2.00
   6  -2  -2    9.18    0.78
  -6  -2   2    9.50    0.87
  -6  -2   2   11.57    0.99
   6   2  -2    9.22    0.89
   6   2  -2    8.65    0.87
  -5  -2   2    3.04    0.63
  -5  -2   2    2.91    0.58
  -5  -2   2    2.79    0.65
  -5   2   2    4.42    0.62
   5   2  -2    3.79    0.60
   5   2  -2    3.82    0.61
  -4  -2   2    1.71    0.47
  -4  -2   2    1.12    0.52
  -4  -2   2    1.94    0.53
   4   2  -2    0.59    0.44
  -4   2   2    1.90    0.46
  -3  -2   2   13.24    0.95
  -3  -2   2   12.49    0.97
  -3  -2   2   13.64    0.91
   3   2  -2   13.47    0.89
  -3   2   2   13.54    0.93
  -2  -2   2    4.79    0.55
  -2  -2   2    6.95    0.58
  -2   2   2    6.04    0.54
   2   2  -2    6.20    0.53
   0  -2  -2    2.55    0.47
  -1  -2  -2    7.61    0.67
  -1  -2  -2    7.47    0.62
   1   2   2    7.18    0.58
  -2  -2  -2   23.20    1.26
  -2  -2  -2   20.60    1.30
  -2  -2  -2   21.01    1.29
  -2  -2  -2   23.57    1.21
   2   2   2   26.13    1.25
  -3  -2  -2   -0.46    0.46
  -3  -2  -2   -0.12    0.37
  -3  -2  -2   -0.53    0.38
  -3  -2  -2    0.06    0.41
   3   2   2   -0.09    0.36
   4  -2   2   31.68    1.85
  -4  -2  -2   32.53    1.70
  -4  -2  -2   33.29    1.83
  -4  -2  -2   29.81    1.80
   4   2   2   33.85    1.72
   4   2   2   32.47    1.70
   5  -2   2    5.49    0.74
  -5  -2  -2    4.81    0.72
  -5  -2  -2    3.19    0.60
   5   2   2    5.21    0.70
   5   2   2    5.22    0.67
   6  -2   2   12.28    1.09
  -6  -2  -2   14.45    1.19
  -6  -2  -2   11.51    0.98
   6  -2   2   11.76    0.96
   6  -2   2   11.07    0.89
   6   2   2   13.63    1.08
   6   2   2   12.52    1.05
  -7  -2  -2    0.38    0.54
   7  -2   2    0.16    0.43
   7  -2   2    0.09    0.52
   7  -2   2   -0.68    0.63
  -7  -2  -2    0.23    0.47
  -7  -2  -2    0.91    0.65
  -7   2  -2    1.14    0.41
   7   2   2   -0.54    0.53
   7   2   2    0.21    0.56
  -8  -2  -2   31.76    2.06
  -8  -2  -2   32.73    1.88
   8  -2   2   30.57    2.04
   8  -2   2   32.42    1.86
   8  -2   2   29.72    1.81
  -8   2  -2   31.63    1.70
   8   2   2   31.72    1.94
   8   2   2   29.21    1.86
   9  -2   2    2.07    0.73
  -9  -2  -2    1.94    0.93
  -9  -2  -2    3.31    0.76
   9  -2   2    1.00    0.81
   9   2   2    0.74    0.72
  -9   2  -2    1.22    0.55
   9   2   2    1.56    0.75
  10  -2   2   15.82    1.42
 -10  -2  -2   15.54    1.37
  10  -2   2   15.46    1.54
  10   2   2   16.55    1.54
 -10   2  -2   16.34    1.26
  10   2   2   18.22    1.55
  11  -2   2   -0.11    0.82
 -11  -2  -2    0.40    0.77
  11   2   2   -1.66    0.79
 -11   2  -2   -0.42    0.62
 -12  -2  -2    4.37    1.02
  12  -2   2    4.14    1.08
  12   2   2    7.17    1.27
 -12   2  -2    3.60    0.87
 -13  -2  -2    1.81    0.93
  13  -2   2    0.19    0.97
  13   2   2   -0.20    1.05
 -13   2  -2    1.09    0.81
  14  -2   2    0.67    1.06
 -14  -2  -2    0.75    0.99
  14   2   2    1.05    1.23
 -14   2  -2    1.11    0.91
  15  -2   2   -1.49    1.12
 -15  -2  -2    0.31    1.11
  15   2   2   -0.67    1.30
 -15   2  -2    0.21    1.00
  16  -2   2    1.54    1.38
 -16  -2  -2    0.17    1.24
  16   2   2    1.12    1.47
 -16   2  -2    1.83    1.13
  15  -3  -2    0.92    1.22
 -15  -3   2    1.83    1.19
  15   3  -2    0.87    1.35
 -15   3   2    1.30    1.21
  14  -3  -2    3.35    1.17
 -14  -3   2    0.24    1.04
  14   3  -2    1.40    1.27
  13  -3  -2    8.12    1.27
 -13  -3   2    6.80    1.28
  13   3  -2    9.67    1.47
  12  -3  -2   -0.76    0.83
 -12  -3   2    0.67    0.91
  12   3  -2   -0.70    1.04
  12   3  -2   -0.19    1.12
  11  -3  -2    6.23    0.97
 -11  -3   2    5.32    1.09
  11   3  -2    6.81    1.29
  11   3  -2    6.66    1.21
 -10  -3   2    1.12    1.07
 -10  -3   2   -0.66    0.78
  10  -3  -2    1.06    0.70
  10   3  -2   -0.62    0.91
  10   3  -2   -0.08    0.84
  -9  -3   2   39.57    2.26
  -9  -3   2   40.25    2.57
   9  -3  -2   35.45    2.14
   9   3  -2   38.79    2.36
   9   3  -2   37.34    2.35
  -8  -3   2    7.60    0.98
  -8  -3   2    9.58    1.24
   8   3  -2    7.03    1.01
  -8   3   2    8.58    1.08
   8   3  -2    5.56    1.04
  -7  -3   2    2.07    0.71
  -7  -3   2    2.97    0.88
   7   3  -2    2.91    0.81
   7   3  -2    2.06    0.76
  -7   3   2    2.22    0.80
  -6  -3   2    0.28    0.71
  -6  -3   2   -0.07    0.54
   6   3  -2    0.54    0.60
  -6   3   2   -0.77    0.57
  -5  -3   2   14.07    1.18
  -5  -3   2   12.44    1.02
  -5  -3   2   13.72    1.16
  -5   3   2   13.58    1.05
   5   3  -2   11.35    1.07
  -4  -3   2    9.16    0.94
  -4  -3   2    9.50    0.94
  -4   3   2    8.26    0.79
   4   3  -2    9.44    0.86
  -3  -3   2    0.88    0.53
  -3  -3   2    0.93    0.53
   3   3  -2    0.11    0.44
  -2  -3   2    0.08    0.47
  -2  -3   2   -0.23    0.46
   2  -3  -2   -0.27    0.53
   1  -3  -2   -0.48    0.49
   0  -3  -2   10.07    0.87
  -1  -3  -2   -0.10    0.48
  -1  -3  -2    0.07    0.40
  -2  -3  -2   -0.22    0.42
  -2  -3  -2    0.76    0.46
  -2  -3  -2    0.85    0.56
   2   3   2    0.61    0.42
  -3  -3  -2    0.54    0.49
  -3  -3  -2    0.60    0.61
  -3  -3  -2    1.11    0.50
   3   3   2    0.01    0.46
   4  -3   2   13.81    1.24
  -4  -3  -2   11.98    1.07
  -4  -3  -2   13.71    1.00
  -4  -3  -2   12.43    1.13
   4   3   2   12.44    1.04
  -5  -3  -2    1.25    0.58
  -5  -3  -2    1.92    0.71
   5  -3   2    2.57    0.80
   5   3   2    3.03    0.68
   6  -3   2   34.38    2.20
  -6  -3  -2   34.74    2.13
  -6  -3  -2   37.38    1.97
   6   3   2   31.12    2.03
   6   3   2   34.49    2.03
  -7  -3  -2   14.25    1.34
  -7  -3  -2   10.96    1.06
   7  -3   2    7.91    1.21
   7   3   2   10.68    1.18
   7   3   2   10.92    1.16
  -8  -3  -2    5.49    0.93
  -8  -3  -2    9.87    1.27
   8  -3   2    5.65    0.83
   8  -3   2    6.37    1.14
   8   3   2    6.76    1.07
   8   3   2    6.85    1.07
   9  -3   2    0.67    0.94
   9  -3   2   -0.38    0.72
  -9  -3  -2   -0.69    0.74
  -9  -3  -2    0.75    0.99
   9   3   2    0.44    0.88
   9   3   2    1.25    0.93
  10  -3   2   10.44    1.43
 -10  -3  -2    9.11    1.24
  10  -3   2    9.18    1.12
  10   3   2    9.43    1.36
  10   3   2    9.12    1.33
  11  -3   2    5.14    1.11
  11  -3   2    4.35    1.24
 -11  -3  -2    4.77    1.14
  11   3   2    7.10    1.33
  11   3   2    6.39    1.30
  12  -3   2   -0.32    1.01
 -12  -3  -2    1.11    1.04
  12   3   2    0.83    1.17
  13  -3   2    0.34    1.09
 -13  -3  -2   -0.84    0.98
  13   3   2    0.24    1.21
 -14  -3  -2    0.37    1.12
  14  -3   2    0.80    1.23
  14   3   2   -1.04    1.28
 -15  -3  -2    1.39    1.23
  15  -3   2   -0.65    1.35
  15   3   2   -1.17    1.35
  14  -4  -2   -1.15    1.13
 -14  -4   2    0.07    1.12
 -14   4   2   -0.11    1.46
  14   4  -2    1.90    1.38
 -13  -4   2    4.26    1.20
  13  -4  -2    4.11    1.21
  13   4  -2    6.56    1.77
 -13   4   2    2.92    1.52
  13   4  -2    4.20    1.36
  12  -4  -2   15.98    1.46
 -12  -4   2   14.92    1.59
 -12   4   2   15.57    1.90
  12   4  -2   14.68    1.79
  12   4  -2   15.58    1.98
 -11  -4   2    7.33    1.19
 -11   4   2    7.34    1.47
  11   4  -2    6.56    1.56
  11   4  -2    8.16    1.47
 -10  -4   2    9.74    1.25
 -10  -4   2    9.52    1.75
  10   4  -2   13.42    1.64
  10   4  -2   10.42    1.46
 -10   4   2   13.38    1.51
  -9  -4   2    0.59    0.81
  -9  -4   2   -0.61    1.19
  -9   4   2    0.04    0.93
   9   4  -2   -0.34    1.13
   9   4  -2    1.11    0.99
  -8  -4   2   32.44    2.04
  -8  -4   2   33.06    2.44
   8   4  -2   34.78    2.27
   8   4  -2   31.32    2.26
  -8   4   2   32.60    2.26
  -7  -4   2    0.22    1.00
   7   4  -2   -0.69    0.78
  -7   4   2    0.67    0.79
   7   4  -2    0.03    0.95
  -6  -4   2   32.68    2.08
   6   4  -2   23.85    1.87
   6   4  -2   26.59    1.91
   5  -4  -2   24.73    1.79
  -5  -4   2   29.57    1.95
   5   4  -2   28.80    1.83
  -4  -4   2    3.21    0.80
   4  -4  -2    2.80    0.79
   3  -4  -2    8.85    1.02
  -3  -4   2    7.45    0.96
  -3  -4   2    8.74    0.94
   2  -4  -2   24.07    1.62
   1  -4  -2   22.78    1.59
   0  -4  -2   15.50    1.28
  -1  -4  -2   17.77    1.38
  -2  -4  -2    8.54    0.93
  -2  -4  -2    7.93    0.87
  -2  -4  -2    9.33    1.05
  -3  -4  -2   20.11    1.52
   3   4   2   21.61    1.52
  -4  -4  -2   14.34    1.33
   4  -4   2   12.38    1.42
   4   4   2   13.32    1.20
   5  -4   2    0.25    0.89
  -5  -4  -2    0.43    0.81
   5   4   2    0.85    0.78
  -6  -4  -2    1.48    0.95
   6  -4   2   -0.82    1.04
   6   4   2    1.90    0.82
  -7  -4  -2   41.86    2.39
   7  -4   2   46.86    2.98
  -7  -4  -2   47.27    2.84
   7   4   2   43.32    2.64
  -8  -4  -2    5.58    1.33
  -8  -4  -2    3.18    0.84
   8  -4   2    2.36    1.26
   8   4   2    3.57    1.22
   8   4   2    3.70    1.13
   9  -4   2    2.46    1.29
  -9  -4  -2    5.91    1.42
  -9  -4  -2    1.71    0.85
   9   4   2    2.86    1.23
   9   4   2    3.42    1.29
  10  -4   2    2.70    1.29
 -10  -4  -2    4.18    1.06
  10   4   2    3.43    1.34
  10   4   2    2.22    1.37
  11  -4   2    5.24    1.19
 -11  -4  -2    7.39    1.27
  11   4   2    9.11    1.60
  11   4   2    8.48    1.66
  12  -4   2    5.29    1.27
 -12  -4  -2    6.30    1.24
  12   4   2    6.99    1.56
  12   4   2    3.31    1.63
 -13  -4  -2    9.42    1.47
  13  -4   2   10.14    1.53
  13   4   2    9.48    1.67
 -11  -5   2    2.48    1.98
  11   5  -2    0.53    1.64
 -10  -5   2   10.12    1.98
  10   5  -2    5.41    1.69
  -9  -5   2   12.44    1.99
   9   5  -2    9.98    1.73
  -8  -5   2    9.91    1.77
   8   5  -2    5.97    1.49
  -7  -5   2    0.57    1.39
   7   5  -2    0.28    1.20
   6  -5  -2   10.59    1.35
  -6  -5   2   13.56    1.63
   5  -5  -2   34.74    2.35
  -5  -5   2   40.31    2.58
   4  -5  -2   13.97    1.46
  -4  -5   2   12.41    1.42
   3  -5  -2    7.28    1.17
  -3  -5   2    5.77    1.03
   2  -5  -2    0.49    0.94
   1  -5  -2    8.49    1.24
   0  -5  -2   21.33    1.78
  -1  -5  -2   25.38    1.93
  -2  -5  -2   22.81    1.72
  -3  -5  -2    3.00    1.01
  -4  -5  -2   11.93    1.44
  -5  -5  -2   13.44    1.59
  -6  -5  -2   13.87    1.71
   7  -5   2    2.92    1.42
  -7  -5  -2    5.58    1.53
   8  -5   2    0.69    1.37
  -8  -5  -2    0.92    1.52
   8   5   2    0.31    1.39
   9  -5   2   -0.36    1.38
  -9  -5  -2    1.90    1.61
   9   5   2    3.31    1.55
 -10  -5  -2   24.20    2.72
  10   5   2   18.76    2.24
   6  -6  -2    3.13    1.30
  -6  -6   2    4.33    1.70
   5  -6  -2    3.91    1.33
  -5  -6   2    5.23    1.63
  -4  -6   2    0.44    1.35
   4  -6  -2    0.47    1.18
  -3  -6   2    3.90    1.36
   3  -6  -2    2.66    1.28
   2  -6  -2    5.45    1.41
   1  -6  -2    7.93    1.50
  -2  -6  -2    2.33    1.20
  -3  -6  -2    7.31    1.39
  -4  -6  -2    1.98    1.44
  -5  -6  -2    0.55    1.53
   6  -6   2    1.80    1.47
 -18   0   3   -0.33    1.19
  18   0  -3   -0.45    1.31
 -17   0   3   -0.33    1.06
  17   0  -3   -0.07    1.25
  16   0  -3    0.73    1.22
 -16   0   3    0.19    0.96
 -16   0   3    0.99    1.18
 -15   0   3   -0.85    0.96
 -15   0   3   -1.07    0.87
  15   0  -3   -0.62    1.02
 -14   0   3   -0.99    0.85
 -14   0   3    0.12    0.81
  14   0  -3   -1.28    0.92
  13   0  -3   -0.06    0.86
  13   0  -3    0.24    0.88
 -13   0   3   -0.13    0.79
 -13   0   3   -0.86    0.75
  12   0  -3    0.00    0.77
 -12   0   3    0.30    0.70
  12   0  -3    1.19    0.81
 -12   0   3    0.41    0.70
  11   0  -3   -0.75    0.65
 -11   0   3    0.16    0.65
 -11   0   3    0.03    0.63
  11   0  -3   -0.61    0.70
  10   0  -3   -0.38    0.62
 -10   0   3   -0.02    0.56
  10   0  -3    0.60    0.61
 -10   0   3   -0.14    0.57
   9   0  -3   -0.41    0.58
  -9   0   3    0.52    0.53
   9   0  -3    0.27    0.56
  -9   0   3    0.83    0.53
   9   0  -3    0.26    0.53
  -8   0   3    0.19    0.49
  -8   0   3    0.24    0.48
   8   0  -3    0.63    0.55
   8   0  -3   -0.57    0.48
   8   0  -3    0.10    0.50
   7   0  -3   -0.20    0.45
  -7   0   3    0.28    0.42
   7   0  -3    0.49    0.47
  -7   0   3    0.06    0.46
   7   0  -3   -0.25    0.44
  -6   0   3   -0.42    0.35
   6   0  -3   -0.26    0.38
  -6   0   3    0.27    0.44
  -6   0   3    0.13    0.48
   6   0  -3    0.04    0.42
   6   0  -3   -0.21    0.43
  -5   0   3    0.20    0.36
  -5   0   3    0.49    0.47
  -5   0   3    0.10    0.40
   5   0  -3   -0.34    0.42
   5   0  -3    0.22    0.41
   5   0  -3    0.13    0.38
  -4   0   3    0.07    0.38
   4   0  -3   -0.16    0.34
   4   0  -3   -0.24    0.35
   4   0  -3   -0.12    0.39
  -4   0   3   -0.07    0.31
  -4   0   3   -0.52    0.39
  -4   0   3    0.17    0.35
   3   0  -3    0.03    0.35
  -3   0   3    0.00    0.38
  -3   0   3    0.58    0.33
   3   0  -3   -0.26    0.33
  -3   0   3    0.15    0.37
   3   0  -3   -0.05    0.37
  -3   0   3   -0.18    0.31
  -2   0   3   -0.08    0.28
   2   0  -3   -0.03    0.29
   2   0  -3   -0.39    0.34
  -2   0   3   -0.11    0.27
  -2   0   3    0.01    0.34
   2   0  -3   -0.08    0.27
  -2   0   3    0.40    0.34
   1   0  -3    0.06    0.28
  -1   0   3    0.58    0.35
  -1   0   3    0.22    0.30
  -1   0   3    0.00    0.31
   1   0  -3    0.00    0.27
   1   0  -3   -0.37    0.28
   0   0   3   -0.17    0.31
   0   0   3   -0.53    0.25
   0   0  -3    0.23    0.28
   0   0   3    0.18    0.33
   0   0  -3    0.15    0.28
   0   0  -3    0.18    0.27
  -1   0  -3   -0.13    0.28
   1   0   3    0.03    0.32
   1   0   3   -0.54    0.31
   1   0   3    0.24    0.28
  -1   0  -3    0.06    0.29
   2   0   3   -0.08    0.31
  -2   0  -3    0.33    0.26
   2   0   3   -0.43    0.33
   2   0   3    0.22    0.38
  -2   0  -3   -0.57    0.29
  -2   0  -3   -0.35    0.33
  -3   0  -3   -0.14    0.30
   3   0   3   -0.02    0.32
  -3   0  -3    0.40    0.32
   3   0   3   -0.14    0.38
  -3   0  -3   -0.18    0.32
   3   0   3   -0.20    0.36
   4   0   3    0.48    0.41
  -4   0  -3   -0.08    0.35
   4   0   3    0.13    0.40
   4   0   3   -0.41    0.33
  -4   0  -3   -0.24    0.31
  -5   0  -3   -0.28    0.35
   5   0   3   -0.39    0.41
  -5   0  -3   -0.11    0.37
   5   0   3    0.07    0.41
   5   0   3    0.07    0.38
   6   0   3   -0.01    0.43
   6   0   3   -0.23    0.42
   6   0   3    0.26    0.41
  -6   0  -3    0.70    0.41
  -6   0  -3   -0.15    0.40
  -7   0  -3    0.33    0.45
   7   0   3   -0.26    0.42
   7   0   3   -0.78    0.39
  -7   0  -3   -0.27    0.42
   7   0   3   -0.04    0.46
   8   0   3    0.02    0.51
   8   0   3   -0.52    0.47
  -8   0  -3   -0.23    0.46
   8   0   3   -0.27    0.45
  -8   0  -3    0.23    0.46
   9   0   3    0.44    0.56
   9   0   3    0.32    0.64
  -9   0  -3    0.18    0.52
  -9   0  -3    0.03    0.53
  10   0   3   -0.30    0.66
  10   0   3   -1.09    0.59
 -10   0  -3    0.20    0.58
 -10   0  -3    0.26    0.59
 -11   0  -3    0.22    0.64
  11   0   3    0.36    0.70
  11   0   3   -0.11    0.75
 -11   0  -3    0.24    0.65
  12   0   3   -0.34    0.79
 -12   0  -3   -0.51    0.68
  12   0   3   -0.45    0.81
 -12   0  -3   -0.89    0.68
 -13   0  -3    0.18    0.74
  13   0   3    0.74    0.94
 -13   0  -3    0.06    0.75
  14   0   3    0.62    1.03
 -14   0  -3    0.57    0.83
 -14   0  -3   -0.48    0.81
  15   0   3   -0.61    1.15
 -15   0  -3   -0.23    0.80
  16   0   3    0.17    1.23
 -16   0  -3    0.45    0.89
 -17  -1   3    4.39    1.38
  17  -1  -3    7.24    1.39
 -17   1   3    7.84    1.39
 -17   1   3   10.23    1.62
  17   1  -3    8.06    1.73
 -16  -1   3    4.15    1.26
  16  -1  -3    5.12    1.22
 -16   1   3    4.15    1.14
  16   1  -3    3.53    1.42
 -16   1   3    3.29    1.26
 -15  -1   3    1.33    0.99
  15  -1  -3    1.81    1.07
  15  -1  -3    1.02    1.00
  15   1  -3    1.73    1.25
 -15   1   3    3.64    1.03
 -15   1   3    1.16    1.07
 -14  -1   3   12.01    1.39
  14  -1  -3   11.01    1.40
  14  -1  -3   10.28    1.29
 -14   1   3    9.37    1.30
 -14   1   3   11.30    1.28
  14   1  -3   11.33    1.50
 -13  -1   3   16.71    1.58
  13  -1  -3   18.35    1.56
  13  -1  -3   18.96    1.65
  13   1  -3   19.27    1.77
 -13   1   3   18.07    1.49
 -13   1   3   19.55    1.53
 -12  -1   3   14.08    1.38
  12  -1  -3   15.90    1.34
 -12  -1   3   13.98    1.34
  12  -1  -3   16.50    1.43
 -12   1   3   15.30    1.30
  12   1  -3   10.79    1.27
  11  -1  -3   48.74    2.54
 -11  -1   3   47.99    2.60
  11  -1  -3   48.17    2.73
 -11  -1   3   49.35    2.64
 -11   1   3   48.76    2.53
  11   1  -3   44.95    2.63
 -10  -1   3    0.90    0.65
 -10  -1   3    0.35    0.68
  10  -1  -3    1.48    0.67
  10  -1  -3    1.54    0.62
  10   1  -3    1.24    0.63
  10   1  -3    0.92    0.77
  10   1  -3    1.41    0.64
 -10   1   3    1.49    0.58
  -9  -1   3    1.89    0.67
   9  -1  -3    1.66    0.57
   9  -1  -3    1.30    0.60
  -9  -1   3    0.79    0.58
  -9  -1   3    1.63    0.75
   9  -1  -3    1.09    0.51
  -9   1   3    0.60    0.50
   9   1  -3    1.34    0.62
   9   1  -3    1.31    0.68
   9   1  -3    0.68    0.59
  -8  -1   3   72.31    3.31
   8  -1  -3   69.72    3.49
  -8  -1   3   71.75    3.61
   8  -1  -3   67.08    3.25
   8  -1  -3   66.01    3.47
  -8  -1   3   69.15    3.33
   8   1  -3   67.85    3.35
   8   1  -3   67.92    3.58
  -8   1   3   67.09    3.23
   8   1  -3   70.78    3.30
   7  -1  -3   12.46    1.00
  -7  -1   3   15.47    1.05
  -7  -1   3   13.75    1.05
   7  -1  -3   12.85    0.95
  -7  -1   3   13.63    1.15
   7  -1  -3   13.28    0.98
   7   1  -3   12.59    1.04
   7   1  -3   12.29    1.12
   7   1  -3   12.74    1.04
  -7   1   3   11.42    0.90
  -6  -1   3   63.11    2.82
   6  -1  -3   58.40    2.77
   6  -1  -3   59.17    2.97
  -6  -1   3   58.09    3.07
   6  -1  -3   58.58    2.98
  -6  -1   3   58.83    2.84
   6   1  -3   57.29    3.04
   6   1  -3   62.23    2.83
  -6   1   3   61.05    2.76
   6   1  -3   56.41    2.85
  -5  -1   3   38.16    1.84
  -5  -1   3   35.31    1.99
   5  -1  -3   36.49    1.88
   5  -1  -3   36.78    1.90
  -5  -1   3   36.37    1.85
   5  -1  -3   33.79    1.76
   5   1  -3   36.28    1.96
   5   1  -3   36.44    1.86
  -5   1   3   37.87    1.75
  -5   1   3   31.55    1.88
   5   1  -3   38.04    1.84
   4  -1  -3   47.58    2.38
   4  -1  -3   48.35    2.42
  -4  -1   3   50.38    2.30
  -4  -1   3   44.92    2.48
   4   1  -3   47.67    2.31
  -4   1   3   48.28    2.22
  -4   1   3   46.49    2.37
   4   1  -3   50.77    2.28
   3  -1  -3   98.59    4.72
   3  -1  -3   97.29    4.70
  -3  -1   3  103.22    4.44
  -3  -1   3   95.86    4.77
  -3   1   3  103.88    4.38
   3   1  -3   97.65    4.43
   3   1  -3   99.28    4.35
  -3   1   3   93.60    4.58
   2  -1  -3    4.23    0.40
  -2  -1   3    4.04    0.48
   2  -1  -3    4.64    0.45
  -2  -1   3    5.05    0.49
  -2  -1   3    3.85    0.50
   2  -1  -3    4.33    0.42
  -2   1   3    4.17    0.47
  -2   1   3    4.86    0.42
   2   1  -3    3.88    0.48
   2   1  -3    4.24    0.46
   1  -1  -3    2.41    0.36
   1  -1  -3    2.92    0.32
  -1  -1   3    2.26    0.39
  -1  -1   3    2.19    0.38
  -1  -1   3    2.35    0.39
   1  -1  -3    2.35    0.36
   1   1  -3    2.41    0.38
  -1   1   3    2.85    0.37
   0  -1  -3    5.68    0.51
   0  -1   3    5.25    0.45
   0  -1  -3    5.76    0.51
   0  -1   3    5.32    0.51
   0  -1  -3    5.41    0.47
   0   1   3    6.92    0.50
   0   1  -3    6.55    0.49
  -1  -1  -3  289.49   11.98
  -1  -1  -3  283.97   12.75
   1  -1   3  274.86   13.72
   1   1   3  313.06   12.77
   1   1   3  298.64   12.56
  -1   1  -3  297.82   12.73
   2  -1   3  325.72   17.30
  -2  -1  -3  357.48   16.10
   2  -1   3  372.88   17.33
  -2  -1  -3  382.52   17.37
   2   1   3  387.30   16.12
  -2   1  -3  380.61   16.07
   2   1   3  385.82   15.87
  -3  -1  -3   15.52    1.01
   3  -1   3   12.71    0.92
   3  -1   3   14.41    0.84
   3  -1   3   12.11    0.87
  -3  -1  -3   15.09    0.92
  -3  -1  -3   15.04    0.87
   3   1   3   14.63    0.98
   3   1   3   14.65    0.95
   3   1   3   14.71    0.95
  -3   1  -3   14.59    0.84
  -4  -1  -3   69.46    3.40
  -4  -1  -3   68.91    3.17
   4  -1   3   63.71    3.33
  -4  -1  -3   69.53    3.09
   4  -1   3   62.87    3.31
   4   1   3   68.50    3.40
  -4   1  -3   70.32    3.10
   4   1   3   69.40    3.13
   4   1   3   68.20    3.17
  -5  -1  -3    2.16    0.57
   5  -1   3    3.01    0.48
  -5  -1  -3    2.03    0.45
   5  -1   3    1.97    0.57
   5  -1   3    1.68    0.47
  -5  -1  -3    2.91    0.49
   5  -1   3    1.05    0.38
   5   1   3    3.23    0.57
  -5   1  -3    2.47    0.43
   5   1   3    2.38    0.52
   5   1   3    2.61    0.56
   6  -1   3   48.35    2.43
   6  -1   3   48.28    2.60
   6  -1   3   48.77    2.62
  -6  -1  -3   52.44    2.70
  -6  -1  -3   50.79    2.43
  -6  -1  -3   46.53    2.48
   6  -1   3   49.47    2.63
   6   1   3   55.74    2.72
   6   1   3   51.76    2.49
  -6   1  -3   50.29    2.43
   6   1   3   51.94    2.53
  -7  -1  -3   10.79    1.08
  -7  -1  -3   11.11    0.90
  -7  -1  -3   11.15    0.92
   7  -1   3   10.82    0.96
   7  -1   3    9.59    0.95
   7  -1   3   10.71    1.00
   7  -1   3    8.71    0.81
   7   1   3    9.98    1.01
   7   1   3   13.20    1.08
  -7   1  -3    9.29    0.82
   7   1   3   10.68    0.98
  -8  -1  -3   72.18    3.41
   8  -1   3   71.67    3.68
   8  -1   3   74.94    3.70
   8  -1   3   73.53    3.44
  -8  -1  -3   72.26    3.78
   8  -1   3   68.64    3.67
  -8  -1  -3   71.52    3.48
   8   1   3   70.18    3.45
  -8   1  -3   75.09    3.44
   8   1   3   69.00    3.52
  -8   1  -3   70.25    3.35
   8   1   3   71.97    3.76
  -9  -1  -3    1.71    0.64
  -9  -1  -3   -0.28    0.56
   9  -1   3    1.35    0.79
   9  -1   3    0.02    0.52
   9  -1   3    1.05    0.67
   9   1   3    1.49    0.64
   9   1   3    0.56    0.63
  -9   1  -3    1.71    0.58
  -9   1  -3    0.86    0.57
   9   1   3    0.42    0.68
 -10  -1  -3    2.61    0.74
  10  -1   3    3.54    0.82
  10  -1   3    3.05    0.93
 -10  -1  -3    3.65    0.77
  10  -1   3    3.42    0.72
 -10   1  -3    4.06    0.73
 -10   1  -3    4.25    0.73
  10   1   3    1.96    0.77
 -11  -1  -3   21.07    1.56
  11  -1   3   19.41    1.67
  11  -1   3   22.22    1.58
 -11  -1  -3   18.81    1.56
  11   1   3   19.09    1.66
 -11   1  -3   22.10    1.55
 -11   1  -3   19.84    1.51
 -12  -1  -3    6.98    1.09
  12  -1   3    9.57    1.14
  12  -1   3   10.76    1.28
 -12   1  -3    9.05    1.12
  12   1   3    9.52    1.30
 -12   1  -3    8.91    1.08
  13  -1   3    1.52    0.87
 -13  -1  -3    0.55    0.87
  13  -1   3    0.86    0.96
  13   1   3    0.97    1.06
 -13   1  -3    1.51    0.84
 -13   1  -3    1.64    0.81
 -14  -1  -3    1.01    0.94
  14  -1   3    1.40    0.92
  14  -1   3    1.71    1.03
  14   1   3    2.40    1.20
 -14   1  -3    1.79    0.89
 -14   1  -3    0.42    0.85
  15  -1   3    3.37    1.13
 -15  -1  -3    1.18    0.98
 -15   1  -3    2.06    1.00
 -15   1  -3    1.58    0.97
  15   1   3    2.41    1.37
  16  -1   3    5.06    1.32
 -16  -1  -3    3.64    1.14
 -16   1  -3    1.38    1.08
  16   1   3    4.28    1.56
 -16   1  -3    2.28    1.00
 -17  -2   3    1.36    1.29
  17  -2  -3    1.86    1.41
 -17   2   3    0.23    1.42
  17   2  -3   -0.72    1.43
 -16  -2   3   12.00    1.65
  16  -2  -3   10.16    1.59
  16   2  -3    9.29    1.71
 -16   2   3    9.76    1.58
 -15  -2   3   16.45    1.84
  15  -2  -3   19.82    1.85
  15   2  -3   17.31    1.91
 -15   2   3   20.54    1.74
 -14  -2   3   47.86    3.06
  14  -2  -3   52.56    3.13
 -14   2   3   51.54    2.92
  14   2  -3   51.40    3.17
  13  -2  -3    2.10    0.95
 -13  -2   3    1.36    0.94
 -13   2   3    1.79    0.79
  13   2  -3    3.12    1.08
 -13   2   3    3.60    0.96
  12  -2  -3    6.55    1.02
 -12  -2   3    6.16    1.09
 -12   2   3    5.67    0.92
  12   2  -3    4.10    1.02
 -12   2   3    3.86    0.92
 -11  -2   3   32.18    2.12
  11  -2  -3   32.72    2.09
  11   2  -3   32.00    2.17
 -11   2   3   36.01    1.94
  11   2  -3   32.68    2.19
 -10  -2   3   51.26    2.86
  10  -2  -3   54.19    2.90
 -10  -2   3   53.23    3.17
  10   2  -3   53.77    2.91
  10   2  -3   51.90    2.86
 -10   2   3   56.64    2.69
  -9  -2   3   37.68    2.43
   9  -2  -3   38.54    2.17
  -9  -2   3   37.51    2.19
   9  -2  -3   38.02    2.15
   9   2  -3   40.92    2.24
  -9   2   3   39.78    2.01
   9   2  -3   38.29    2.20
   8  -2  -3   29.29    1.77
   8  -2  -3   32.33    1.80
  -8  -2   3   34.32    2.10
  -8  -2   3   32.25    1.86
   8   2  -3   29.79    1.86
   8   2  -3   29.81    1.84
   7  -2  -3   24.29    1.43
   7  -2  -3   22.17    1.40
  -7  -2   3   26.65    1.57
  -7  -2   3   23.37    1.73
  -7   2   3   25.51    1.61
  -7   2   3   24.28    1.30
   7   2  -3   24.34    1.55
   7   2  -3   24.29    1.54
  -6  -2   3   23.92    1.61
   6  -2  -3   23.78    1.39
  -6  -2   3   25.43    1.48
   6  -2  -3   23.62    1.38
   6   2  -3   22.80    1.47
  -6   2   3   25.69    1.56
   6   2  -3   25.16    1.48
  -5  -2   3  207.18   10.15
  -5  -2   3  211.25   10.17
  -5  -2   3  227.14    9.45
   5   2  -3  217.68    9.28
   5   2  -3  209.03    9.43
  -5   2   3  205.13    9.77
  -4  -2   3  111.57    5.56
  -4  -2   3  111.61    5.57
  -4  -2   3  118.98    5.18
  -4   2   3  114.22    5.36
   4   2  -3  116.23    5.17
  -3  -2   3    6.65    0.65
  -3  -2   3    6.69    0.69
  -3  -2   3    5.29    0.62
  -3   2   3    6.90    0.64
   3   2  -3    6.05    0.61
  -2  -2   3    9.73    0.72
  -2  -2   3    7.24    0.68
   2   2  -3    8.85    0.71
   1  -2  -3   93.57    4.47
   0  -2  -3   57.55    2.86
   0  -2  -3   59.97    2.62
   0  -2  -3   57.88    2.86
  -1  -2  -3  108.04    5.17
  -1  -2  -3  110.06    4.57
   1   2   3  104.39    4.79
  -2  -2  -3    8.73    0.73
  -2  -2  -3    6.24    0.67
  -2  -2  -3    6.91    0.67
  -2  -2  -3    6.92    0.59
   2   2   3    7.98    0.66
  -3  -2  -3   17.27    1.07
  -3  -2  -3   14.17    1.05
  -3  -2  -3   15.38    1.01
  -3  -2  -3   16.71    1.11
   3   2   3   15.66    1.02
   3   2   3   13.78    1.03
  -4  -2  -3   67.85    3.31
  -4  -2  -3   63.29    3.07
   4   2   3   64.96    3.05
   4   2   3   63.85    3.08
  -5  -2  -3  231.82   10.70
   5  -2   3  199.48   10.55
  -5  -2  -3  231.52    9.92
   5  -2   3  219.22   10.56
   5  -2   3  226.39   10.45
   5   2   3  225.43    9.77
   5   2   3  234.80    9.95
   6  -2   3   16.54    1.10
   6  -2   3   16.67    1.19
   6  -2   3   18.22    1.41
  -6  -2  -3   19.05    1.41
  -6  -2  -3   16.64    1.15
  -6  -2  -3   18.23    1.23
   6   2   3   15.67    1.28
   6   2   3   16.36    1.25
  -7  -2  -3    1.11    0.70
   7  -2   3    1.33    0.60
   7  -2   3   -0.14    0.65
  -7  -2  -3    1.21    0.58
   7  -2   3    0.27    0.48
   7   2   3    1.02    0.62
  -7   2  -3    0.71    0.45
   7   2   3    1.38    0.61
   8  -2   3   28.32    1.75
  -8  -2  -3   28.06    1.89
  -8  -2  -3   29.55    1.75
   8  -2   3   25.92    1.65
   8  -2   3   25.45    1.91
   8   2   3   25.81    1.80
  -8   2  -3   27.91    1.57
   8   2   3   27.92    1.77
   9  -2   3    4.19    1.03
  -9  -2  -3    4.00    0.82
   9  -2   3    3.43    0.83
   9   2   3    5.87    0.95
  -9   2  -3    4.13    0.72
   9   2   3    4.54    0.91
  10  -2   3   24.25    1.78
  10  -2   3   19.53    1.81
 -10  -2  -3   23.61    1.73
  10   2   3   26.68    1.98
 -10   2  -3   23.84    1.59
  10   2   3   24.93    1.90
  11  -2   3   25.87    1.85
 -11  -2  -3   24.49    1.83
  11  -2   3   21.52    1.91
 -11   2  -3   22.32    1.64
  11   2   3   23.56    1.96
 -12  -2  -3   14.24    1.47
  12  -2   3   12.82    1.46
 -12   2  -3   12.24    1.24
  12   2   3   20.16    1.81
 -13  -2  -3    8.81    1.27
  13  -2   3    8.32    1.38
 -13   2  -3    7.87    1.12
  13   2   3    9.80    1.61
  14  -2   3   16.82    1.76
 -14  -2  -3   15.19    1.64
 -14   2  -3   14.52    1.45
  14   2   3   20.42    2.10
 -15  -2  -3   12.02    1.60
  15  -2   3   14.25    1.69
  15   2   3   13.90    1.91
 -15   2  -3    8.94    1.37
 -16  -3   3    4.21    1.42
  16  -3  -3    3.10    1.40
 -16   3   3    2.60    1.65
 -16   3   3    6.13    1.47
  16   3  -3    3.73    1.53
  15  -3  -3   -2.11    1.10
 -15  -3   3   -0.31    1.18
 -15   3   3   -0.21    1.50
 -15   3   3    0.70    1.24
  15   3  -3   -1.89    1.26
  14  -3  -3   -0.10    1.06
 -14  -3   3    0.67    1.08
 -14   3   3   -0.51    1.35
  14   3  -3    1.74    1.26
 -13  -3   3   15.28    1.73
  13  -3  -3   19.10    1.70
  13   3  -3   19.23    1.94
 -13   3   3   20.92    2.04
 -12  -3   3   26.74    2.19
  12  -3  -3   28.43    2.07
 -12   3   3   29.13    2.28
  12   3  -3   29.93    2.28
  12   3  -3   28.15    2.29
  11  -3  -3   23.34    1.70
 -11  -3   3   20.28    1.79
 -11   3   3   25.39    2.04
  11   3  -3   24.36    1.94
  11   3  -3   21.74    1.85
 -10  -3   3   -0.50    1.02
  10  -3  -3    0.87    0.69
 -10  -3   3    0.42    0.83
  10   3  -3    1.00    0.86
  10   3  -3    0.77    1.00
 -10   3   3   -1.37    1.00
  -9  -3   3    4.77    1.21
   9  -3  -3    2.92    0.69
  -9  -3   3    4.23    0.89
   9  -3  -3    3.94    0.72
   9   3  -3    3.44    0.93
   9   3  -3    3.11    1.02
  -9   3   3    4.86    1.08
  -8  -3   3   59.33    3.09
   8  -3  -3   60.06    3.05
  -8  -3   3   62.44    3.43
  -8   3   3   61.01    3.28
   8   3  -3   53.94    3.09
   8   3  -3   62.97    3.16
  -7  -3   3   28.92    1.97
  -7  -3   3   26.43    1.73
   7   3  -3   23.87    1.74
   7   3  -3   27.17    1.78
  -7   3   3   26.27    1.80
  -6  -3   3    1.59    0.62
  -6  -3   3    1.47    0.82
   6   3  -3    1.39    0.63
  -6   3   3    0.09    0.63
  -5  -3   3   16.65    1.29
  -5  -3   3   16.84    1.35
  -5   3   3   14.33    1.22
   5   3  -3   15.22    1.21
  -4  -3   3   47.50    2.62
  -4  -3   3   48.73    2.64
  -4   3   3   47.52    2.52
   4   3  -3   53.11    2.47
  -3  -3   3   84.64    4.24
  -3  -3   3   83.87    4.24
   3   3  -3   88.94    3.96
  -2  -3   3   44.85    2.38
   2  -3  -3   46.46    2.22
   1  -3  -3    6.37    0.76
   0  -3  -3    3.95    0.65
   0  -3  -3    4.02    0.55
  -1  -3  -3   16.36    1.08
  -1  -3  -3   15.34    1.15
  -2  -3  -3  106.09    4.62
  -2  -3  -3  104.98    5.15
  -2  -3  -3  103.99    5.16
   2   3   3  107.92    4.81
  -3  -3  -3   18.42    1.29
  -3  -3  -3   17.80    1.30
  -3  -3  -3   16.36    1.25
   3   3   3   19.33    1.21
   4  -3   3    2.11    0.85
  -4  -3  -3    2.03    0.66
  -4  -3  -3    1.68    0.64
  -4  -3  -3    2.56    0.55
   4   3   3    2.47    0.60
  -5  -3  -3    8.54    1.00
   5  -3   3    6.60    1.05
  -5  -3  -3    8.11    0.82
   5   3   3    7.48    0.92
   5   3   3    8.63    0.92
   6  -3   3   37.27    2.45
  -6  -3  -3   42.98    2.42
  -6  -3  -3   41.16    2.15
   6   3   3   40.18    2.27
   6   3   3   36.75    2.24
  -7  -3  -3   47.66    2.52
  -7  -3  -3   48.35    2.81
   7  -3   3   47.33    2.84
   7   3   3   46.53    2.65
   7   3   3   46.81    2.62
  -8  -3  -3   35.44    2.11
   8  -3   3   33.43    2.08
   8  -3   3   37.70    2.43
  -8  -3  -3   36.98    2.37
   8   3   3   31.69    2.20
   8   3   3   35.14    2.26
  -9  -3  -3    0.61    0.76
   9  -3   3   -0.14    1.00
  -9  -3  -3    1.26    1.00
   9  -3   3    1.09    0.81
   9   3   3    0.54    0.89
   9   3   3   -0.51    0.92
 -10  -3  -3   10.84    1.23
  10  -3   3    9.34    1.19
  10  -3   3    8.90    1.51
  10   3   3    8.95    1.37
  10   3   3   10.98    1.42
 -11  -3  -3   18.22    1.71
  11  -3   3   24.30    1.85
  11  -3   3   14.47    1.82
  11   3   3   20.34    1.94
  11   3   3   20.57    1.97
  12  -3   3   30.91    2.37
 -12  -3  -3   29.22    2.31
  12   3   3   30.59    2.52
 -13  -3  -3   10.07    1.52
  13  -3   3    9.93    1.54
  13   3   3   14.65    1.83
  14  -3   3    1.98    1.36
 -14  -3  -3    0.80    1.18
  14   3   3    0.97    1.38
 -14  -4   3   -0.09    1.13
  14  -4  -3   -0.75    1.15
  14   4  -3    1.44    1.37
 -14   4   3   -0.51    1.32
  13  -4  -3   -0.03    1.04
 -13  -4   3    1.29    1.12
  13   4  -3    0.37    1.57
 -13   4   3    0.29    1.27
  13   4  -3    1.92    1.31
 -12  -4   3   -0.13    1.00
  12  -4  -3    0.61    0.95
  12   4  -3    1.01    1.48
  12   4  -3    1.05    1.25
 -12   4   3    1.30    1.21
 -11  -4   3    2.37    1.53
 -11  -4   3    4.36    1.14
  11   4  -3    3.62    1.47
 -11   4   3    5.47    1.26
  11   4  -3    7.19    1.38
 -10  -4   3    6.86    1.59
 -10  -4   3    5.73    1.12
  10   4  -3    6.58    1.26
 -10   4   3    4.98    1.21
  10   4  -3    7.27    1.46
  -9  -4   3    2.92    0.90
  -9  -4   3    5.70    1.40
  -9   4   3    4.88    1.11
   9   4  -3    1.77    1.22
   9   4  -3    4.31    1.09
  -8  -4   3    5.65    1.30
  -8  -4   3    3.05    0.85
  -8   4   3    4.59    1.00
   8   4  -3    5.23    1.01
   8   4  -3    1.42    1.10
  -7  -4   3    1.64    1.09
  -7   4   3    1.28    0.79
   7   4  -3    0.64    0.95
   7   4  -3   -0.08    0.78
  -6  -4   3   40.67    2.69
   6   4  -3   46.00    2.50
  -5  -4   3   33.02    2.22
   5   4  -3   35.49    2.07
  -4  -4   3    6.94    1.02
   4  -4  -3    5.41    0.97
   3  -4  -3   16.58    1.34
  -3  -4   3   14.56    1.30
  -3  -4   3   13.14    1.22
  -2  -4   3    2.29    0.66
   2  -4  -3    1.44    0.76
   1  -4  -3    5.96    0.87
   0  -4  -3   10.05    1.07
  -1  -4  -3    0.58    0.56
  -1  -4  -3    0.33    0.69
  -1  -4  -3    0.47    0.64
  -2  -4  -3    0.37    0.63
  -2  -4  -3    1.01    0.77
  -2  -4  -3    0.07    0.71
  -3  -4  -3    0.97    0.79
  -3  -4  -3    1.92    0.71
   3  -4   3    1.86    1.00
  -4  -4  -3   15.39    1.44
   4  -4   3   16.43    1.64
   4   4   3   15.13    1.32
  -5  -4  -3    2.64    0.97
   5  -4   3    2.85    1.10
   5   4   3    4.37    0.92
  -6  -4  -3    2.56    0.69
  -6  -4  -3    3.52    1.11
   6  -4   3    3.00    1.19
   6   4   3    4.21    1.00
  -7  -4  -3    0.22    0.67
   7  -4   3    0.36    1.06
  -7  -4  -3    0.75    1.06
   7   4   3   -0.23    0.94
   7   4   3    0.36    1.05
   8  -4   3    3.15    1.31
  -8  -4  -3    1.49    0.79
  -8  -4  -3    1.32    1.14
   8   4   3    1.44    1.13
   8   4   3    2.64    1.12
  -9  -4  -3    4.45    1.37
  -9  -4  -3    5.02    0.98
   9  -4   3    2.51    1.34
   9   4   3    3.98    1.27
   9   4   3    4.55    1.33
 -10  -4  -3    5.27    1.10
  10  -4   3    5.68    1.55
  10   4   3   10.79    1.64
  10   4   3    6.84    1.51
  11  -4   3    2.04    1.14
 -11  -4  -3   -0.26    0.95
  11  -4   3    0.72    1.43
  11   4   3    0.49    1.30
  11   4   3   -2.60    1.34
  12  -4   3   -2.56    1.13
 -12  -4  -3   -0.67    0.96
  12   4   3   -0.41    1.33
 -11  -5   3    2.49    1.80
  11   5  -3    2.06    1.72
 -10  -5   3    0.33    1.61
  10   5  -3    0.85    1.60
  -9  -5   3    1.35    1.54
   9   5  -3    0.18    1.48
  -8  -5   3    1.79    1.48
   8   5  -3    1.67    1.36
   7  -5  -3    0.09    0.94
  -7  -5   3    2.04    1.41
   7   5  -3    3.14    1.30
   6  -5  -3    0.01    0.91
  -6  -5   3    1.31    1.27
  -5  -5   3    3.03    1.14
   5  -5  -3    2.63    0.97
  -4  -5   3    2.90    1.11
   4  -5  -3    2.21    1.02
  -3  -5   3    0.11    0.92
   3  -5  -3    0.28    0.94
   2  -5  -3    0.38    0.94
   1  -5  -3   -0.65    0.95
   0  -5  -3   -0.05    0.91
  -1  -5  -3    0.10    0.73
  -1  -5  -3    0.37    0.97
  -2  -5  -3    1.63    0.88
  -3  -5  -3    1.76    1.01
  -4  -5  -3    3.39    1.18
  -5  -5  -3    1.44    1.20
   5  -5   3    0.39    1.18
  -6  -5  -3    2.97    1.34
   6  -5   3    0.87    1.29
  -7  -5  -3    0.59    1.34
   7  -5   3   -0.21    1.25
   8  -5   3   -0.41    1.44
  -8  -5  -3    0.76    1.48
   9  -5   3   -0.04    1.40
  -9  -5  -3    0.63    1.63
   9   5   3   -0.12    1.50
  10  -5   3    1.43    1.63
  10   5   3    1.21    1.68
   6  -6  -3    2.65    1.23
  -6  -6   3    2.30    1.59
  -5  -6   3    0.50    1.46
   5  -6  -3    2.89    1.26
  -4  -6   3    2.88    1.38
   4  -6  -3    2.35    1.27
   3  -6  -3   -0.62    1.17
  -3  -6   3    2.18    1.26
   2  -6  -3    1.29    1.15
   1  -6  -3    1.37    1.25
   0  -6  -3   -0.49    1.20
  -2  -6  -3   -0.25    1.20
  -3  -6  -3    2.22    1.37
  -4  -6  -3    1.27    1.43
  -5  -6  -3    1.42    1.56
  18   0  -4   30.12    2.53
 -18   0   4   30.80    2.55
  17   0  -4   28.48    2.39
 -17   0   4   25.90    2.28
 -16   0   4    0.88    1.16
 -16   0   4    0.06    1.04
  16   0  -4    0.72    1.18
 -15   0   4    0.28    0.97
 -15   0   4    0.06    1.02
  15   0  -4   -0.41    1.02
 -14   0   4   28.07    2.06
 -14   0   4   29.00    2.07
  14   0  -4   27.76    2.15
 -13   0   4   44.16    2.61
 -13   0   4   43.98    2.60
  13   0  -4   49.96    2.88
  13   0  -4   43.57    2.67
 -12   0   4   10.05    1.15
 -12   0   4   10.63    1.17
  12   0  -4    9.20    1.16
  12   0  -4   13.43    1.35
  11   0  -4    0.18    0.67
 -11   0   4    0.52    0.70
 -11   0   4    0.04    0.64
  11   0  -4   -0.10    0.75
 -10   0   4   52.82    2.74
  10   0  -4   52.70    2.78
 -10   0   4   55.56    2.77
  10   0  -4   54.32    2.97
   9   0  -4   60.05    3.19
  -9   0   4   62.02    2.94
   9   0  -4   57.02    2.92
  -9   0   4   61.53    2.97
   9   0  -4   59.14    2.99
   8   0  -4  119.17    5.40
  -8   0   4  118.13    5.30
  -8   0   4  119.58    5.38
   8   0  -4  118.49    5.31
   8   0  -4  113.60    5.77
   7   0  -4   32.25    1.72
   7   0  -4   30.50    1.83
  -7   0   4   33.79    1.74
  -7   0   4   32.05    1.89
  -7   0   4   33.00    1.74
   7   0  -4   33.65    1.78
   6   0  -4    0.12    0.44
  -6   0   4    0.02    0.48
  -6   0   4    0.04    0.41
  -6   0   4   -0.16    0.49
  -6   0   4    0.85    0.47
   6   0  -4    0.43    0.45
   6   0  -4   -0.30    0.45
   5   0  -4  174.58    7.32
  -5   0   4  170.61    7.42
   5   0  -4  160.55    7.97
   5   0  -4  168.52    7.44
  -5   0   4  173.99    8.02
  -5   0   4  150.73    7.67
  -5   0   4  172.94    7.31
   4   0  -4  161.46    7.64
  -4   0   4  141.89    7.34
   4   0  -4  164.47    7.11
  -4   0   4  160.43    7.66
  -4   0   4  165.88    7.10
   4   0  -4  160.51    6.99
  -4   0   4  168.01    7.00
  -3   0   4  121.54    6.14
   3   0  -4  130.82    6.37
   3   0  -4  141.53    5.86
  -3   0   4  143.39    5.96
  -3   0   4  148.23    5.88
   3   0  -4  132.71    5.95
  -3   0   4  119.81    6.39
   2   0  -4  347.79   17.51
  -2   0   4  408.58   16.03
  -2   0   4  335.77   17.53
  -2   0   4  391.22   16.28
   2   0  -4  382.99   16.28
   2   0  -4  378.34   16.01
   1   0  -4  220.66    9.36
   1   0  -4  223.81    9.53
   1   0  -4  210.69   10.24
  -1   0   4  194.14   10.25
  -1   0   4  221.74    9.37
  -1   0   4  231.64    9.54
   0   0  -4  135.42    5.80
   0   0  -4  134.14    5.70
   0   0   4  135.15    5.81
   0   0   4  133.75    5.72
   0   0   4  117.44    6.24
   0   0  -4  130.19    6.23
   1   0   4  379.67   18.55
  -1   0  -4  403.96   16.92
   1   0   4  401.75   17.21
  -1   0  -4  383.86   17.20
   1   0   4  409.26   16.94
  -2   0  -4  572.64   24.90
   2   0   4  572.36   24.91
   2   0   4  579.11   24.52
  -2   0  -4  590.86   26.85
   2   0   4  567.06   26.85
  -2   0  -4  560.50   24.49
  -3   0  -4    1.96    0.43
   3   0   4    2.41    0.45
   3   0   4    2.51    0.50
  -3   0  -4    1.95    0.40
  -3   0  -4    2.21    0.46
   3   0   4    2.36    0.48
   4   0   4   13.41    1.00
  -4   0  -4   12.50    0.93
  -4   0  -4   11.88    0.95
   4   0   4   14.04    0.95
   4   0   4   12.33    0.93
  -4   0  -4   13.24    0.90
   5   0   4   55.54    2.89
  -5   0  -4   55.20    2.62
  -5   0  -4   57.16    2.68
   5   0   4   55.85    2.69
   5   0   4   54.49    2.64
   6   0   4  114.38    5.34
  -6   0  -4  126.18    5.43
   6   0   4  118.38    5.83
  -6   0  -4  120.05    5.31
   6   0   4  116.06    5.43
  -7   0  -4   43.66    2.21
   7   0   4   42.62    2.37
   7   0   4   42.07    2.21
  -7   0  -4   42.05    2.15
   7   0   4   41.79    2.24
  -8   0  -4    0.36    0.56
   8   0   4    1.42    0.57
  -8   0  -4    0.62    0.55
   8   0   4    1.49    0.61
  -9   0  -4    2.19    0.65
  -9   0  -4    2.37    0.66
   9   0   4    2.52    0.68
   9   0   4    1.29    0.68
  10   0   4   14.99    1.36
 -10   0  -4   15.49    1.27
  10   0   4   16.74    1.49
 -10   0  -4   17.68    1.40
  11   0   4   79.63    4.10
  11   0   4   84.42    4.35
 -11   0  -4   74.31    3.96
 -11   0  -4   82.27    3.93
  12   0   4   22.82    1.89
 -12   0  -4   22.18    1.69
 -12   0  -4   20.77    1.71
 -13   0  -4   -0.18    0.76
  13   0   4    0.15    0.96
 -13   0  -4   -0.12    0.79
 -14   0  -4   10.85    1.32
  14   0   4   15.77    1.73
 -14   0  -4    9.54    1.29
  15   0   4   17.55    1.96
 -15   0  -4   14.33    1.64
  16   0   4   30.90    2.57
 -16   0  -4   27.04    2.27
 -18   1   4    1.88    1.45
  17  -1  -4   10.81    1.55
 -17  -1   4    8.68    1.55
  17   1  -4    9.98    1.74
 -17   1   4    8.23    1.59
 -17   1   4   11.92    1.59
 -16  -1   4   16.34    1.86
  16  -1  -4   20.35    1.85
  16   1  -4   22.10    2.13
 -16   1   4   19.34    1.91
 -16   1   4   22.50    1.92
  15  -1  -4   26.75    2.01
 -15  -1   4   24.77    2.04
  15  -1  -4   24.83    2.15
 -15   1   4   25.34    1.98
  15   1  -4   24.62    2.16
 -15   1   4   21.44    1.93
  14  -1  -4   14.29    1.51
  14  -1  -4   12.58    1.35
 -14  -1   4   10.40    1.36
  14   1  -4   11.03    1.50
 -14   1   4   13.07    1.39
 -14   1   4   10.79    1.41
  13  -1  -4    1.97    0.90
  13  -1  -4    3.85    0.99
 -13  -1   4    1.23    0.88
 -13   1   4    3.52    1.00
 -13   1   4    2.02    0.80
  13   1  -4    1.07    0.97
 -12  -1   4   21.40    1.69
 -12  -1   4   21.16    1.66
  12  -1  -4   18.32    1.58
  12  -1  -4   22.51    1.72
  12   1  -4   21.79    1.77
 -12   1   4   21.11    1.63
 -12   1   4   21.67    1.56
 -11  -1   4   19.70    1.57
  11  -1  -4   21.83    1.58
  11  -1  -4   19.19    1.49
 -11  -1   4   20.58    1.59
 -11   1   4   21.36    1.45
  11   1  -4   20.08    1.65
 -11   1   4   19.57    1.51
 -10  -1   4   70.08    3.56
 -10  -1   4   71.59    3.53
  10  -1  -4   70.02    3.73
  10  -1  -4   69.00    3.49
  10   1  -4   88.26    4.01
  10   1  -4   69.84    3.54
  10   1  -4   69.16    3.60
 -10   1   4   70.86    3.46
 -10   1   4   72.74    3.48
   9  -1  -4   18.29    1.25
  -9  -1   4   19.71    1.37
   9  -1  -4   16.13    1.25
  -9  -1   4   18.46    1.55
  -9  -1   4   16.86    1.34
   9  -1  -4   18.48    1.35
  -9   1   4   17.59    1.29
   9   1  -4   19.37    1.41
  -9   1   4   17.86    1.23
   9   1  -4   17.61    1.45
   9   1  -4   18.68    1.37
  -8  -1   4   34.96    1.89
  -8  -1   4   34.53    1.91
  -8  -1   4   33.82    2.09
   8  -1  -4   33.88    1.93
   8  -1  -4   32.54    1.94
   8  -1  -4   32.79    1.83
   8   1  -4   32.84    1.92
  -8   1   4   36.31    1.82
   8   1  -4   34.65    1.89
   8   1  -4   34.53    2.02
   7  -1  -4   16.36    1.08
   7  -1  -4   15.94    1.15
  -7  -1   4   17.38    1.31
   7  -1  -4   16.63    1.12
  -7  -1   4   16.96    1.18
  -7  -1   4   15.47    1.17
   7   1  -4   14.50    1.15
  -7   1   4   16.81    1.05
   7   1  -4   16.17    1.18
   7   1  -4   15.33    1.21
  -7   1   4   15.80    1.18
   6  -1  -4  152.82    6.71
  -6  -1   4  142.65    7.28
   6  -1  -4  151.09    7.20
  -6  -1   4  159.06    6.67
  -6  -1   4  155.02    6.77
   6  -1  -4  146.51    7.22
  -6   1   4  140.99    6.99
   6   1  -4  148.04    7.26
  -6   1   4  157.58    6.71
   6   1  -4  153.71    6.65
   6   1  -4  150.12    6.78
   5  -1  -4   33.23    1.82
  -5  -1   4   32.89    1.77
   5  -1  -4   33.53    1.70
  -5  -1   4   34.90    1.78
  -5  -1   4   30.67    1.91
   5  -1  -4   34.88    1.80
   5   1  -4   35.75    1.79
  -5   1   4   32.09    1.81
  -5   1   4   36.27    1.69
   5   1  -4   32.82    1.88
   5   1  -4   33.85    1.74
   4  -1  -4   13.26    0.86
  -4  -1   4   13.64    0.98
   4  -1  -4   12.75    0.89
   4  -1  -4   12.73    0.90
  -4  -1   4   11.83    0.99
  -4  -1   4   13.17    0.94
  -4   1   4   13.17    0.97
   4   1  -4   13.49    0.95
   4   1  -4   12.35    0.93
  -4   1   4   12.45    0.84
   3  -1  -4   10.29    0.78
   3  -1  -4   10.98    0.78
  -3  -1   4   11.58    0.87
   3  -1  -4    9.56    0.80
  -3  -1   4   11.66    0.86
   3   1  -4   10.67    0.83
  -3   1   4   10.84    0.88
   3   1  -4   11.36    0.83
  -3   1   4   11.52    0.77
  -2  -1   4  267.45   14.05
   2  -1  -4  299.54   14.03
   2  -1  -4  277.11   14.04
  -2  -1   4  322.72   13.07
   2  -1  -4  301.43   13.02
  -2  -1   4  277.96   14.05
   2   1  -4  311.03   12.85
   2   1  -4  302.62   13.06
  -2   1   4  333.45   13.06
  -1  -1   4   31.32    1.76
  -1  -1   4   37.61    1.70
   1  -1  -4   36.72    1.76
   1  -1  -4   30.63    1.73
  -1  -1   4   29.79    1.79
   1  -1  -4   34.04    1.64
   1   1  -4   34.55    1.67
  -1   1   4   36.35    1.68
   0  -1   4   27.44    1.67
   0  -1   4   30.52    1.64
   0  -1  -4   31.78    1.67
   0  -1   4   35.19    1.57
   0  -1  -4   30.59    1.55
   0   1  -4   31.41    1.56
   0   1   4   32.25    1.57
   0   1   4   33.17    1.56
   1  -1   4   48.74    2.56
  -1  -1  -4   51.54    2.42
   1  -1   4   56.69    2.40
   1  -1   4   46.74    2.59
   1   1   4   51.73    2.40
  -1   1  -4   51.00    2.41
   1   1   4   56.28    2.44
   2  -1   4    1.29    0.37
  -2  -1  -4    1.34    0.40
  -2  -1  -4    1.21    0.37
   2  -1   4    1.22    0.46
  -2   1  -4    1.42    0.37
   2   1   4    1.64    0.45
   2   1   4    1.67    0.41
   3  -1   4   68.88    3.13
   3  -1   4   63.82    3.34
  -3  -1  -4   68.45    3.19
  -3  -1  -4   70.64    3.12
  -3  -1  -4   69.01    3.43
   3  -1   4   66.14    3.39
   3   1   4   73.17    3.17
   3   1   4   66.26    3.42
  -3   1  -4   67.49    3.13
   3   1   4   71.87    3.21
   4  -1   4   20.39    1.28
  -4  -1  -4   24.29    1.33
   4  -1   4   24.15    1.25
  -4  -1  -4   23.08    1.41
  -4  -1  -4   22.85    1.25
   4  -1   4   20.71    1.36
  -4   1  -4   21.76    1.24
   4   1   4   20.87    1.32
   4   1   4   24.17    1.39
   4   1   4   23.05    1.33
   5  -1   4   11.17    0.87
   5  -1   4   10.49    0.87
  -5  -1  -4   10.50    0.86
  -5  -1  -4   12.20    0.97
  -5  -1  -4   11.88    1.02
   5  -1   4   11.27    0.99
   5   1   4   12.56    0.97
   5   1   4   13.75    1.01
  -5   1  -4   11.54    0.86
   5   1   4   10.80    0.96
   6  -1   4    4.13    0.58
  -6  -1  -4    6.59    0.68
   6  -1   4    4.96    0.74
   6  -1   4    5.67    0.70
  -6  -1  -4    6.25    0.83
   6  -1   4    4.32    0.70
  -6  -1  -4    4.55    0.64
   6   1   4    4.81    0.72
   6   1   4    6.60    0.78
   6   1   4    7.37    0.80
  -6   1  -4    6.78    0.66
  -7  -1  -4   55.51    3.03
   7  -1   4   54.06    2.94
  -7  -1  -4   57.62    2.73
   7  -1   4   57.27    2.76
   7  -1   4   55.30    2.93
  -7  -1  -4   55.94    2.80
   7  -1   4   56.98    2.97
   7   1   4   53.11    2.82
   7   1   4   53.92    2.79
   7   1   4   59.84    3.03
  -7   1  -4   55.66    2.74
   8  -1   4   80.95    3.65
  -8  -1  -4   77.36    3.68
   8  -1   4   71.76    3.86
  -8  -1  -4   76.96    3.60
   8  -1   4   78.71    3.91
   8   1   4   67.92    3.69
   8   1   4   78.20    3.99
  -8   1  -4   75.83    3.61
   8   1   4   73.63    3.65
  -8   1  -4   74.77    3.54
   9  -1   4   55.65    3.10
   9  -1   4   58.06    3.16
  -9  -1  -4   56.43    2.89
   9  -1   4   60.11    2.92
  -9  -1  -4   58.19    2.95
  -9   1  -4   60.70    2.91
   9   1   4   55.15    2.96
  -9   1  -4   55.90    2.83
   9   1   4   52.47    2.98
  10  -1   4    0.40    0.87
  10  -1   4    0.78    0.67
 -10  -1  -4    1.50    0.73
 -10  -1  -4    1.25    0.68
  10  -1   4    1.09    0.82
 -10   1  -4    0.99    0.69
 -10   1  -4    1.39    0.65
  10   1   4    0.19    0.67
  11  -1   4    9.31    1.07
  11  -1   4    7.22    1.10
 -11  -1  -4    8.96    1.10
  11  -1   4    9.21    1.27
 -11   1  -4    7.78    0.98
  11   1   4    8.45    1.22
 -11   1  -4    8.01    1.01
 -12  -1  -4    1.66    0.79
  12  -1   4    2.19    0.87
  12  -1   4    2.63    0.97
 -12   1  -4    2.92    0.86
  12   1   4    1.72    0.99
 -12   1  -4    2.77    0.83
 -13  -1  -4   30.44    2.12
  13  -1   4   28.61    2.10
  13  -1   4   26.20    2.28
 -13   1  -4   28.18    2.03
  13   1   4   33.45    2.51
 -13   1  -4   27.42    2.00
 -14  -1  -4    9.89    1.42
  14  -1   4   11.12    1.37
  14  -1   4   10.67    1.52
 -14   1  -4    9.54    1.28
  14   1   4   11.99    1.77
 -14   1  -4    9.89    1.30
  15  -1   4    0.27    1.03
 -15  -1  -4    1.37    0.97
  15   1   4   -1.75    1.24
 -15   1  -4    0.33    0.97
 -15   1  -4   -0.27    0.89
  16  -1   4   -2.11    1.07
 -16  -1  -4    0.44    0.96
  16   1   4   -0.81    1.43
 -16   1  -4   -0.57    1.05
 -16   1  -4   -1.59    0.88
 -17  -2   4    2.20    1.32
  17  -2  -4    1.74    1.44
 -17   2   4    1.15    1.39
  17   2  -4    1.92    1.56
  16  -2  -4   -0.09    1.21
 -16  -2   4   -1.25    1.04
 -16   2   4   -0.15    1.24
  16   2  -4    1.40    1.37
 -15  -2   4    1.26    1.12
  15  -2  -4    1.60    1.15
  15   2  -4   -0.14    1.21
 -15   2   4    1.04    1.14
  14  -2  -4   11.08    1.37
 -14  -2   4    9.67    1.36
  14   2  -4   10.60    1.52
 -14   2   4    7.96    1.32
 -14   2   4    8.08    1.32
 -13  -2   4    7.05    1.20
  13  -2  -4    8.10    1.18
 -13   2   4    9.51    1.14
  13   2  -4    9.91    1.42
 -13   2   4    7.38    1.19
 -12  -2   4    3.56    0.96
  12  -2  -4    4.10    0.92
 -12   2   4    3.03    0.95
  12   2  -4    2.64    0.98
 -12   2   4    2.09    0.81
  11  -2  -4    1.35    0.73
 -11  -2   4    0.83    0.77
 -11   2   4   -0.35    0.61
  11   2  -4    0.43    0.76
  11   2  -4   -0.18    0.84
  10  -2  -4    4.40    0.80
 -10  -2   4    4.15    0.89
 -10  -2   4    5.49    1.07
  10   2  -4    4.48    0.90
  10   2  -4    5.00    0.94
 -10   2   4    6.52    1.06
 -10   2   4    3.47    0.70
   9  -2  -4    3.26    0.66
  -9  -2   4    4.58    0.82
   9  -2  -4    3.97    0.71
  -9  -2   4    5.13    1.02
  -9   2   4    5.31    0.94
  -9   2   4    4.54    0.67
   9   2  -4    5.01    0.86
   9   2  -4    2.95    0.78
   8  -2  -4    9.89    0.91
  -8  -2   4   12.52    1.22
   8  -2  -4   10.71    0.91
  -8  -2   4    9.89    1.00
  -8   2   4    9.64    0.83
   8   2  -4    9.39    1.01
   8   2  -4    8.91    1.00
  -8   2   4   13.68    1.19
   7  -2  -4   23.60    1.39
  -7  -2   4   20.37    1.67
   7  -2  -4   23.65    1.39
  -7  -2   4   22.72    1.50
  -7   2   4   22.97    1.29
   7   2  -4   22.33    1.51
  -7   2   4   22.88    1.54
   7   2  -4   19.85    1.47
  -6  -2   4    4.38    0.70
   6  -2  -4    4.41    0.56
  -6  -2   4    4.47    0.78
   6  -2  -4    3.83    0.56
  -6   2   4    4.90    0.68
   6   2  -4    3.82    0.66
   6   2  -4    4.54    0.69
   5  -2  -4    0.25    0.37
  -5  -2   4    0.33    0.50
  -5  -2   4   -0.01    0.56
  -5  -2   4   -0.39    0.56
   5  -2  -4   -0.03    0.38
  -5   2   4   -0.38    0.47
   5   2  -4   -0.10    0.51
   5   2  -4    0.20    0.45
   4  -2  -4    1.71    0.37
   4  -2  -4    1.86    0.41
  -4  -2   4    0.87    0.54
  -4  -2   4    1.72    0.53
  -4  -2   4    1.79    0.54
   4   2  -4    0.98    0.48
  -4   2   4    1.96    0.50
  -3  -2   4    3.19    0.51
  -3  -2   4    2.52    0.57
   3  -2  -4    2.69    0.40
   3  -2  -4    2.23    0.41
  -3  -2   4    2.53    0.52
  -3   2   4    3.03    0.52
   3   2  -4    2.93    0.51
   2  -2  -4   12.30    0.82
  -2  -2   4   10.86    0.89
  -2  -2   4   11.06    0.93
   2  -2  -4   11.05    0.77
   2   2  -4   13.07    0.85
   1  -2  -4    1.02    0.34
  -1  -2   4    0.98    0.43
   1  -2  -4    1.18    0.41
  -1  -2   4    0.96    0.41
   0  -2  -4    3.35    0.50
   0  -2   4    2.86    0.42
   0  -2  -4    2.74    0.45
   0   2   4    3.40    0.43
  -1  -2  -4   45.72    2.37
  -1  -2  -4   46.07    2.16
   1   2   4   47.36    2.23
  -2  -2  -4   42.34    1.96
  -2  -2  -4   38.71    2.17
   2   2   4   42.71    2.04
   3  -2   4   25.18    1.44
  -3  -2  -4   24.63    1.40
  -3  -2  -4   23.07    1.55
  -3  -2  -4   25.91    1.54
  -3  -2  -4   27.36    1.40
   3   2   4   24.06    1.44
   3   2   4   23.92    1.43
   4  -2   4    1.15    0.49
  -4  -2  -4    1.34    0.56
   4  -2   4    0.77    0.39
  -4  -2  -4    1.17    0.49
   4   2   4    2.24    0.54
   4   2   4    0.34    0.53
  -5  -2  -4   14.34    1.11
   5  -2   4   12.35    0.96
   5  -2   4   14.96    1.07
  -5  -2  -4   14.32    1.23
   5   2   4   15.31    1.15
  -5   2  -4   13.78    0.95
   5   2   4   15.16    1.15
  -6  -2  -4   20.72    1.33
   6  -2   4   19.14    1.54
   6  -2   4   19.42    1.25
   6  -2   4   18.43    1.34
  -6  -2  -4   19.84    1.50
  -6  -2  -4   20.58    1.29
  -6   2  -4   17.96    1.18
   6   2   4   19.68    1.34
   6   2   4   18.31    1.39
   7  -2   4   -0.39    0.50
  -7  -2  -4    0.08    0.71
  -7  -2  -4    0.31    0.59
   7  -2   4   -0.40    0.63
   7  -2   4    0.00    0.72
   7   2   4   -0.01    0.61
  -7   2  -4    0.42    0.48
   7   2   4   -0.57    0.59
   8  -2   4   -0.63    0.67
  -8  -2  -4    0.50    0.76
   8  -2   4    0.25    0.77
  -8  -2  -4   -0.46    0.58
   8   2   4    0.93    0.71
  -8   2  -4   -0.87    0.51
   8   2   4    0.69    0.68
  -9  -2  -4   10.43    1.09
   9  -2   4   10.91    1.18
   9  -2   4   11.15    1.28
   9   2   4   11.71    1.27
  -9   2  -4   10.51    0.98
   9   2   4   11.37    1.25
  10  -2   4    0.35    0.86
  10  -2   4    0.80    0.96
 -10  -2  -4   -0.77    0.69
 -10   2  -4    0.29    0.64
  10   2   4    1.94    0.86
  10   2   4    0.76    0.88
 -11  -2  -4   13.24    1.47
  11  -2   4   19.46    1.80
  11  -2   4   18.97    1.61
  11   2   4   19.06    1.74
 -11   2  -4   18.65    1.52
  12  -2   4    0.53    1.10
 -12  -2  -4   -0.49    0.86
  12  -2   4    1.05    0.99
  12   2   4    0.71    1.05
  13  -2   4   -0.91    1.04
 -13  -2  -4    1.01    0.98
 -13   2  -4    0.56    0.87
  13   2   4    1.49    1.24
 -14  -2  -4    0.68    0.98
  14  -2   4   -1.30    1.14
 -14   2  -4    0.61    0.93
  14   2   4   -0.13    1.28
  15  -2   4   -0.59    1.26
 -15  -2  -4    0.12    1.04
  15   2   4   -0.18    1.41
 -15   2  -4    1.30    1.07
 -16  -3   4    0.40    1.20
  16  -3  -4    0.19    1.32
 -16   3   4    1.41    1.66
  16   3  -4    0.85    1.42
 -16   3   4    3.63    1.41
  15  -3  -4    4.26    1.35
 -15  -3   4    3.41    1.24
 -15   3   4    2.10    1.27
 -15   3   4    2.71    1.62
  15   3  -4    0.69    1.37
 -14  -3   4    3.12    1.14
  14  -3  -4    2.53    1.15
 -14   3   4    1.29    1.40
  14   3  -4    3.71    1.30
 -13  -3   4    5.72    1.20
  13  -3  -4    2.86    1.04
  13   3  -4    2.98    1.27
 -13   3   4    3.27    1.40
  12  -3  -4    1.48    0.91
 -12  -3   4    1.56    0.99
  12   3  -4    0.57    1.14
  12   3  -4    1.36    1.11
 -12   3   4    0.55    1.22
 -11  -3   4    2.60    0.97
  11  -3  -4    2.73    0.84
 -11   3   4    2.46    1.13
  11   3  -4    4.14    1.17
  11   3  -4    3.10    1.05
  10  -3  -4    0.30    0.68
 -10  -3   4    0.43    1.04
 -10  -3   4    0.83    0.83
  10   3  -4    0.19    0.97
  10   3  -4    0.21    0.87
 -10   3   4    0.98    0.93
   9  -3  -4   -0.44    0.61
  -9  -3   4   -0.12    0.94
   9  -3  -4   -0.91    0.57
  -9  -3   4    1.83    0.80
   9   3  -4   -1.56    0.75
  -9   3   4    0.88    0.87
   9   3  -4   -0.19    0.90
   8  -3  -4    0.88    0.55
  -8  -3   4    0.42    0.75
  -8  -3   4    2.24    0.94
   8   3  -4    0.38    0.84
  -8   3   4   -0.48    0.73
   8   3  -4   -0.05    0.74
  -7  -3   4    6.70    0.93
  -7  -3   4    8.29    1.10
   7   3  -4    7.88    0.98
  -7   3   4    8.88    1.04
   7   3  -4    6.86    1.01
  -6  -3   4    4.52    0.91
  -6  -3   4    3.90    0.77
  -6   3   4    3.24    0.71
   6   3  -4    3.19    0.75
  -5  -3   4    7.45    0.95
  -5  -3   4    6.87    0.90
   5   3  -4    6.60    0.82
  -5   3   4    5.16    0.77
  -4  -3   4    0.99    0.65
  -4  -3   4    1.47    0.65
  -4   3   4    0.98    0.55
   4   3  -4    1.39    0.56
  -3  -3   4    0.84    0.55
  -3  -3   4    0.65    0.57
   3   3  -4    0.50    0.48
  -2  -3   4   17.83    1.24
   1  -3  -4   18.90    1.27
   1  -3  -4   18.53    1.13
   1  -3  -4   18.91    1.15
   0  -3  -4    1.87    0.49
   0  -3  -4    1.29    0.45
   0  -3  -4    0.99    0.58
  -1  -3  -4   22.26    1.40
  -1  -3  -4   24.39    1.41
   1   3   4   23.15    1.33
  -2  -3  -4   14.61    1.19
  -2  -3  -4   14.69    1.12
  -2  -3  -4   15.10    1.15
   2   3   4   15.79    1.10
  -3  -3  -4   14.48    1.00
  -3  -3  -4   15.06    1.19
  -3  -3  -4   13.08    1.10
  -3  -3  -4   12.06    1.11
   3   3   4   13.52    1.10
  -4  -3  -4    0.30    0.52
  -4  -3  -4    0.27    0.63
   4   3   4   -0.39    0.52
   4   3   4   -0.61    0.63
   5  -3   4    1.29    0.88
  -5  -3  -4    0.58    0.71
  -5  -3  -4    1.19    0.61
   5   3   4   -0.57    0.62
   5   3   4    0.32    0.69
  -6  -3  -4    0.40    0.65
   6  -3   4    0.17    0.83
  -6  -3  -4    0.90    0.76
   6   3   4   -0.15    0.71
   6   3   4   -1.02    0.67
   7  -3   4    1.09    0.63
   7  -3   4    0.44    0.94
  -7  -3  -4    0.75    0.71
  -7  -3  -4    1.61    0.92
   7  -3   4    0.19    0.68
   7   3   4   -0.14    0.77
   7   3   4    0.94    0.85
   8  -3   4    0.43    0.79
  -8  -3  -4   -0.03    0.94
   8  -3   4   -0.54    0.91
  -8  -3  -4    1.10    0.75
   8   3   4    0.39    0.89
   8   3   4    1.47    0.93
  -9  -3  -4    2.58    0.88
   9  -3   4    0.29    1.09
   9  -3   4    0.42    0.85
   9   3   4    0.17    0.95
   9   3   4    0.65    0.95
 -10  -3  -4    4.67    1.05
  10  -3   4    3.17    1.05
  10  -3   4    1.82    1.24
  10   3   4    3.39    1.21
  10   3   4    4.46    1.22
  11  -3   4   -0.04    1.05
 -11  -3  -4    0.23    0.88
  11  -3   4    1.58    1.28
  11   3   4   -0.28    1.12
  12  -3   4    8.52    1.61
 -12  -3  -4    5.38    1.21
  12  -3   4    7.75    1.35
  12   3   4    6.09    1.46
 -13  -3  -4    2.45    1.12
  13  -3   4    1.92    1.31
  13   3   4    2.84    1.46
  14  -3   4    1.50    1.42
 -14  -3  -4    3.60    1.28
  14   3   4    3.45    1.53
 -14  -4   4    6.51    1.44
  14  -4  -4    5.45    1.25
  14   4  -4    4.70    1.46
 -14   4   4    4.17    1.52
 -13  -4   4    4.38    1.30
  13  -4  -4    3.22    1.10
  13   4  -4    4.77    1.43
  13   4  -4    4.18    1.62
 -12  -4   4    3.06    1.16
  12  -4  -4    2.92    1.00
  12   4  -4    3.35    1.54
  12   4  -4    1.34    1.28
 -12   4   4    1.93    1.26
 -11  -4   4    0.09    1.42
  11  -4  -4    0.75    0.81
 -11  -4   4    0.17    0.97
  11   4  -4   -0.32    1.15
  11   4  -4   -0.87    1.33
 -11   4   4    0.29    1.11
 -10  -4   4    2.29    0.93
 -10  -4   4    2.71    1.38
  10   4  -4    3.93    1.41
 -10   4   4    1.59    1.12
  10   4  -4    2.90    1.15
  -9  -4   4   15.92    1.48
  -9  -4   4   18.02    1.88
  -9   4   4   16.43    1.59
   9   4  -4   14.75    1.72
   9   4  -4   15.82    1.65
  -8  -4   4   27.26    2.22
   8   4  -4   26.19    2.08
  -8   4   4   28.10    2.10
   8   4  -4   26.07    2.03
  -7  -4   4   10.60    1.40
  -7   4   4    9.87    1.19
   7   4  -4    8.11    1.22
   7   4  -4    9.05    1.18
  -6  -4   4    4.15    1.05
   6   4  -4    1.96    0.92
  -6   4   4    2.08    0.80
   6   4  -4    3.33    0.88
  -5  -4   4   23.27    1.85
   5   4  -4   25.12    1.72
  -4  -4   4   20.38    1.62
   4  -4  -4   19.42    1.50
  -3  -4   4   24.25    1.64
   3  -4  -4   21.68    1.65
  -2  -4   4    1.81    0.68
   2  -4  -4    2.59    0.80
   1  -4  -4    4.15    0.85
   0  -4  -4    3.16    0.82
   0  -4  -4    4.87    0.73
  -1  -4  -4   23.93    1.68
  -1  -4  -4   26.53    1.69
  -1  -4  -4   25.37    1.63
  -2  -4  -4   34.44    2.05
  -2  -4  -4   35.36    2.08
  -3  -4  -4    2.62    0.88
  -3  -4  -4    4.26    0.88
   3   4   4    2.91    0.73
  -4  -4  -4    6.58    1.04
   4  -4   4    5.45    1.26
   4   4   4    5.09    0.88
  -5  -4  -4    7.59    1.17
   5  -4   4    7.33    1.34
   5   4   4    6.88    1.05
  -6  -4  -4   22.70    1.60
  -6  -4  -4   24.88    2.01
   6  -4   4   24.07    2.13
   6   4   4   22.00    1.84
  -7  -4  -4   25.62    2.12
   7  -4   4   25.06    2.16
  -7  -4  -4   22.54    1.67
   7   4   4   22.77    1.88
   7   4   4   22.22    1.88
  -8  -4  -4   -0.50    0.79
   8  -4   4   -0.12    1.18
  -8  -4  -4    0.83    1.17
   8   4   4   -0.71    1.00
   8   4   4   -0.11    1.13
  -9  -4  -4   -1.48    1.19
  -9  -4  -4   -1.79    0.85
   9  -4   4   -1.38    1.24
   9   4   4    0.97    1.14
   9   4   4   -0.09    1.20
 -10  -4  -4    5.67    1.19
  10  -4   4    7.08    1.27
  10  -4   4    4.38    1.54
  10   4   4    4.88    1.49
  10   4   4    6.70    1.47
  11  -4   4   17.50    2.21
 -11  -4  -4   12.28    1.55
  11  -4   4   17.92    1.72
  11   4   4   18.08    2.01
  11   4   4   14.49    1.84
  12  -4   4    3.13    1.64
 -12  -4  -4    1.00    1.07
  12  -4   4    2.30    1.40
  12   4   4    1.47    1.40
 -11  -5   4   15.77    2.31
  11   5  -4   14.99    2.08
 -10  -5   4    9.86    1.97
  10   5  -4    8.37    1.74
  -9  -5   4    4.63    1.69
   9   5  -4    4.69    1.55
  -8  -5   4    0.67    1.45
   8  -5  -4    1.50    1.01
   8   5  -4    3.05    1.36
   7  -5  -4    8.53    1.30
   7   5  -4    7.75    1.43
  -6  -5   4    0.07    1.20
   6  -5  -4   -0.38    0.97
   5  -5  -4   21.51    1.85
  -5  -5   4   24.00    1.97
   4  -5  -4   20.27    1.75
  -4  -5   4   20.39    1.78
   3  -5  -4    8.49    1.21
   2  -5  -4    9.80    1.34
   1  -5  -4   11.14    1.39
   0  -5  -4   13.38    1.46
  -1  -5  -4   -0.07    0.98
  -1  -5  -4    1.69    0.84
  -2  -5  -4   11.43    1.28
  -2  -5  -4   12.71    1.46
  -3  -5  -4    5.49    1.21
   4  -5   4   15.08    1.92
  -4  -5  -4   18.29    1.73
  -5  -5  -4    2.58    1.29
   5  -5   4    3.50    1.38
  -6  -5  -4    0.65    1.32
   6  -5   4   -0.03    1.27
   7  -5   4    8.51    1.77
  -7  -5  -4   12.20    1.85
  -8  -5  -4   27.57    2.49
   8  -5   4   20.11    2.41
   8   5   4   24.32    2.25
  -9  -5  -4    3.41    1.74
   9  -5   4    3.32    1.71
   9   5   4    2.83    1.58
  -6  -6   4    0.69    1.59
   6  -6  -4   -0.07    1.14
   5  -6  -4    4.98    1.32
  -5  -6   4    2.84    1.53
   4  -6  -4    2.11    1.25
  -4  -6   4    3.96    1.46
  -3  -6   4    0.46    1.30
   3  -6  -4   -0.50    1.21
   2  -6  -4    0.79    1.20
   1  -6  -4    1.50    1.22
   0  -6  -4    1.94    1.27
  -1  -6  -4    6.31    1.31
  -2  -6  -4    5.58    1.40
  -3  -6  -4    5.93    1.54
  -4  -6  -4    3.26    1.53
 -18   0   5    1.13    1.24
  18   0  -5   -0.31    1.33
  17   0  -5   -0.29    1.30
 -17   0   5   -0.20    1.08
  16   0  -5    0.45    1.17
 -16   0   5    0.28    1.04
  15   0  -5   -1.00    0.99
 -15   0   5   -0.42    0.90
 -15   0   5    0.69    1.05
  14   0  -5   -1.03    0.91
 -14   0   5   -0.52    0.86
 -14   0   5    0.34    0.84
  13   0  -5   -0.97    0.79
 -13   0   5    0.40    0.82
 -13   0   5    0.25    0.87
  12   0  -5    0.57    0.75
 -12   0   5   -0.40    0.69
  12   0  -5    0.85    0.82
 -12   0   5    0.03    0.77
  11   0  -5   -1.20    0.61
 -11   0   5   -0.19    0.70
 -11   0   5   -0.53    0.61
  11   0  -5    0.37    0.73
  10   0  -5    0.58    0.63
  10   0  -5   -0.33    0.64
 -10   0   5   -0.34    0.60
 -10   0   5    1.09    0.62
   9   0  -5    0.16    0.56
  -9   0   5    0.35    0.59
   9   0  -5   -1.06    0.51
   9   0  -5    0.14    0.57
  -9   0   5   -0.78    0.51
   8   0  -5   -0.09    0.52
  -8   0   5   -0.40    0.55
  -8   0   5    1.32    0.57
   8   0  -5    0.02    0.54
  -8   0   5   -0.04    0.47
   8   0  -5   -0.58    0.46
  -8   0   5    0.59    0.60
   7   0  -5    0.28    0.45
  -7   0   5    0.34    0.54
  -7   0   5    0.16    0.52
  -7   0   5    0.33    0.44
  -7   0   5   -0.39    0.50
   7   0  -5   -0.16    0.47
   7   0  -5   -0.57    0.46
  -6   0   5   -0.84    0.39
   6   0  -5    0.79    0.50
  -6   0   5   -0.52    0.47
  -6   0   5   -0.59    0.45
   6   0  -5   -0.30    0.42
   6   0  -5   -0.01    0.46
  -6   0   5    0.05    0.50
  -5   0   5   -0.53    0.48
   5   0  -5    0.29    0.46
  -5   0   5    0.01    0.41
  -5   0   5    0.51    0.51
   5   0  -5   -0.80    0.40
  -5   0   5    0.16    0.43
   5   0  -5   -0.34    0.42
   4   0  -5   -0.32    0.36
  -4   0   5   -0.47    0.45
  -4   0   5    0.60    0.49
   4   0  -5   -0.59    0.44
   4   0  -5   -0.03    0.41
  -4   0   5   -0.04    0.39
  -4   0   5    0.31    0.40
   3   0  -5   -0.10    0.38
  -3   0   5    0.00    0.43
  -3   0   5   -0.18    0.43
   3   0  -5    0.30    0.49
   3   0  -5   -0.73    0.36
  -3   0   5   -0.16    0.35
   2   0  -5    0.17    0.41
  -2   0   5    0.13    0.44
   2   0  -5   -0.25    0.38
  -2   0   5   -0.30    0.39
  -2   0   5   -0.15    0.43
   2   0  -5    0.16    0.39
   1   0  -5   -0.33    0.37
   1   0  -5    0.09    0.42
   1   0  -5    0.74    0.41
  -1   0   5    0.23    0.43
  -1   0   5    0.37    0.41
  -1   0   5   -0.18    0.45
   0   0   5   -0.44    0.42
   0   0  -5   -0.37    0.38
   0   0   5   -0.49    0.35
   0   0   5    0.51    0.48
   0   0  -5    0.40    0.43
   0   0  -5    0.27    0.45
  -1   0  -5   -0.21    0.38
   1   0   5    0.18    0.45
   1   0   5    0.12    0.42
   1   0   5    0.22    0.37
  -1   0  -5   -0.57    0.40
  -2   0  -5    0.17    0.39
  -2   0  -5    0.61    0.44
  -2   0  -5    0.18    0.38
   2   0   5   -0.58    0.39
   2   0   5   -0.61    0.41
   2   0   5   -0.02    0.39
   3   0   5   -0.29    0.44
  -3   0  -5    0.13    0.41
   3   0   5   -0.14    0.45
  -3   0  -5   -0.29    0.40
  -3   0  -5   -0.27    0.41
   3   0   5   -0.04    0.42
  -4   0  -5   -0.36    0.40
   4   0   5    0.36    0.45
   4   0   5    0.13    0.43
  -4   0  -5   -0.17    0.40
   4   0   5   -0.15    0.40
  -4   0  -5    0.32    0.43
  -5   0  -5   -0.52    0.44
  -5   0  -5    0.34    0.47
   5   0   5   -0.31    0.50
   5   0   5    0.20    0.43
  -5   0  -5   -0.76    0.44
   5   0   5   -0.12    0.45
   6   0   5   -0.37    0.47
  -6   0  -5   -0.94    0.46
   6   0   5    0.23    0.46
  -6   0  -5   -0.18    0.47
   6   0   5    0.38    0.53
   7   0   5   -1.06    0.46
   7   0   5   -0.54    0.53
  -7   0  -5    1.32    0.57
  -7   0  -5    0.31    0.51
   7   0   5    0.14    0.52
  -8   0  -5   -0.09    0.55
   8   0   5    0.17    0.61
  -8   0  -5   -0.29    0.54
   8   0   5   -0.24    0.55
   9   0   5   -0.46    0.61
   9   0   5    0.63    0.66
  -9   0  -5    0.72    0.62
  -9   0  -5   -0.30    0.64
 -10   0  -5    0.47    0.69
  10   0   5   -0.38    0.73
 -10   0  -5    0.33    0.65
  10   0   5    0.44    0.75
 -11   0  -5    0.41    0.73
 -11   0  -5   -0.45    0.67
  11   0   5    0.50    0.84
  11   0   5   -0.35    0.81
  12   0   5    0.80    0.98
 -12   0  -5    0.47    0.79
 -12   0  -5   -0.20    0.77
 -13   0  -5    0.30    0.81
 -13   0  -5   -1.51    0.75
  13   0   5    1.00    1.04
  14   0   5    0.37    1.15
 -14   0  -5   -0.80    0.81
  15   0   5   -2.29    1.19
 -15   0  -5   -0.38    0.86
 -18   1   5    2.13    1.46
 -17  -1   5    2.83    1.28
  17  -1  -5    3.00    1.22
  17   1  -5    4.37    1.48
 -17   1   5    0.48    1.11
 -17   1   5    3.41    1.41
  16  -1  -5    5.65    1.27
 -16  -1   5    4.04    1.28
 -16   1   5    6.41    1.24
  16   1  -5    5.09    1.42
 -16   1   5    4.70    1.39
 -15  -1   5    1.50    1.07
  15  -1  -5    2.15    1.11
  15  -1  -5    2.55    1.07
 -15   1   5    1.94    1.14
  15   1  -5    4.60    1.24
 -15   1   5    3.37    1.06
  14  -1  -5   13.78    1.48
  14  -1  -5    9.74    1.33
 -14  -1   5   10.89    1.39
 -14   1   5   10.52    1.29
 -14   1   5   11.27    1.39
  14   1  -5   11.87    1.48
  13  -1  -5   21.27    1.74
  13  -1  -5   20.58    1.77
 -13  -1   5   18.66    1.68
  13   1  -5   22.40    1.84
 -13   1   5   21.63    1.66
 -13   1   5   21.85    1.68
  12  -1  -5    9.16    1.14
  12  -1  -5   12.37    1.27
 -12  -1   5   10.52    1.20
 -12  -1   5    9.22    1.20
 -12   1   5    9.92    1.15
 -12   1   5   10.11    1.09
  12   1  -5    8.83    1.21
 -11  -1   5   18.30    1.52
  11  -1  -5   18.64    1.49
  11  -1  -5   18.97    1.42
 -11  -1   5   17.73    1.49
  11   1  -5   16.80    1.51
 -11   1   5   16.80    1.37
 -11   1   5   18.34    1.38
 -10  -1   5   20.63    1.56
 -10  -1   5   21.88    1.57
  10  -1  -5   22.69    1.54
  10  -1  -5   21.89    1.49
  10   1  -5   20.84    1.57
 -10   1   5   20.72    1.43
 -10   1   5   20.39    1.64
  10   1  -5   20.45    1.54
 -10   1   5   21.11    1.48
   9  -1  -5   20.59    1.40
   9  -1  -5   18.82    1.43
  -9  -1   5   21.69    1.49
  -9  -1   5   22.33    1.49
  -9  -1   5   22.83    1.69
   9   1  -5   22.01    1.57
  -9   1   5   20.48    1.42
  -9   1   5   20.78    1.38
  -9   1   5   20.38    1.56
   9   1  -5   20.31    1.46
   9   1  -5   22.54    1.51
   8  -1  -5   52.48    2.73
   8  -1  -5   52.11    2.75
  -8  -1   5   54.34    2.89
  -8  -1   5   49.23    2.66
  -8  -1   5   53.22    2.62
   8  -1  -5   54.61    2.59
  -8  -1   5   51.19    2.64
   8   1  -5   54.07    2.63
   8   1  -5   49.72    2.81
  -8   1   5   48.85    2.55
  -8   1   5   51.48    2.56
   8   1  -5   53.57    2.67
  -8   1   5   49.67    2.75
  -7  -1   5    4.59    0.70
  -7  -1   5    6.04    0.85
  -7  -1   5    6.68    0.78
   7  -1  -5    5.31    0.67
   7  -1  -5    5.90    0.69
   7  -1  -5    5.72    0.69
  -7  -1   5    6.48    0.82
   7   1  -5    6.01    0.79
   7   1  -5    5.15    0.77
  -7   1   5    5.04    0.68
   7   1  -5    6.16    0.81
  -7   1   5    5.73    0.64
  -7   1   5    5.70    0.73
   6  -1  -5   28.34    1.61
  -6  -1   5   27.98    1.61
  -6  -1   5   28.63    1.62
  -6  -1   5   26.43    1.70
   6  -1  -5   28.60    1.61
   6  -1  -5   27.77    1.53
  -6   1   5   25.91    1.64
   6   1  -5   30.08    1.59
   6   1  -5   26.69    1.67
  -6   1   5   28.37    1.51
   6   1  -5   26.68    1.59
  -5  -1   5   23.99    1.43
  -5  -1   5   22.69    1.52
   5  -1  -5   24.65    1.42
   5  -1  -5   23.34    1.43
  -5  -1   5   26.36    1.45
   5  -1  -5   25.12    1.35
   5   1  -5   23.62    1.40
   5   1  -5   24.24    1.39
  -5   1   5   23.64    1.45
   5   1  -5   20.43    1.43
  -5   1   5   25.80    1.35
  -4  -1   5  403.35   20.28
   4  -1  -5  413.92   20.25
   4  -1  -5  452.46   18.79
   4  -1  -5  431.68   20.23
  -4  -1   5  433.82   18.54
  -4  -1   5  435.70   18.85
  -4   1   5  410.27   19.54
  -4   1   5  459.96   18.82
   4   1  -5  439.87   18.52
   4   1  -5  435.08   18.83
  -3  -1   5    4.53    0.56
   3  -1  -5    3.95    0.52
   3  -1  -5    3.68    0.51
   3  -1  -5    5.24    0.55
  -3  -1   5    3.39    0.59
  -3   1   5    4.97    0.52
   3   1  -5    3.08    0.58
   3   1  -5    4.19    0.59
  -2  -1   5    7.84    0.70
   2  -1  -5    8.18    0.65
  -2  -1   5    6.98    0.74
   2  -1  -5    6.65    0.65
   2  -1  -5    8.35    0.68
   2   1  -5    6.89    0.70
  -2   1   5    7.96    0.72
   2   1  -5    7.37    0.69
  -2   1   5    8.06    0.69
  -1  -1   5    2.60    0.50
  -1  -1   5    2.94    0.54
  -1  -1   5    3.91    0.56
   1  -1  -5    3.31    0.47
   1  -1  -5    3.59    0.51
  -1   1   5    4.21    0.54
   1   1  -5    2.54    0.53
  -1   1   5    3.32    0.53
   1   1  -5    3.48    0.49
   0  -1  -5   16.82    1.02
   0  -1   5   15.12    1.04
   0  -1  -5   17.49    1.08
   0  -1   5   16.11    1.12
   0  -1   5   16.33    1.03
   0   1   5   16.37    1.04
   0   1   5   16.18    1.00
   0   1  -5   16.70    1.02
   1  -1   5    8.36    0.68
  -1  -1  -5    9.06    0.69
   1  -1   5    8.19    0.74
   1  -1   5    7.55    0.72
  -1  -1  -5    5.89    0.62
   1   1   5    9.07    0.72
  -1   1  -5    8.88    0.71
   1   1   5    9.78    0.76
  -2  -1  -5  155.69    6.95
  -2  -1  -5  156.47    6.82
   2  -1   5  149.00    7.44
   2  -1   5  160.15    7.48
   2  -1   5  169.32    6.95
   2   1   5  153.22    6.97
   2   1   5  143.18    7.49
   2   1   5  161.81    6.86
  -2   1  -5  159.27    6.93
  -3  -1  -5   37.88    2.00
   3  -1   5   32.71    1.94
  -3  -1  -5   35.29    1.84
  -3  -1  -5   36.12    1.78
   3  -1   5   35.99    1.81
   3   1   5   37.49    1.85
   3   1   5   33.55    1.97
   3   1   5   36.31    1.88
  -3   1  -5   34.86    1.79
   4  -1   5   47.79    2.60
  -4  -1  -5   51.08    2.40
   4  -1   5   49.91    2.42
  -4  -1  -5   51.08    2.66
  -4  -1  -5   52.07    2.49
   4   1   5   47.30    2.49
   4   1   5   49.48    2.65
   4   1   5   51.10    2.45
  -4   1  -5   51.08    2.43
   5  -1   5    7.36    0.74
  -5  -1  -5    9.73    0.81
   5  -1   5    8.37    0.84
   5  -1   5   10.03    0.91
  -5  -1  -5   10.49    0.97
  -5  -1  -5    9.16    0.84
   5   1   5    8.65    0.86
   5   1   5   10.17    0.91
   5   1   5    9.50    0.92
  -5   1  -5    8.99    0.79
   6  -1   5   23.38    1.48
  -6  -1  -5   26.20    1.43
   6  -1   5   24.11    1.55
   6  -1   5   23.11    1.64
  -6  -1  -5   24.13    1.48
  -6  -1  -5   23.48    1.59
   6  -1   5   24.81    1.45
  -6   1  -5   22.23    1.40
   6   1   5   22.36    1.50
   6   1   5   24.43    1.59
  -6   1  -5   25.40    1.44
   6   1   5   23.75    1.48
  -7  -1  -5    4.37    0.84
   7  -1   5    2.07    0.73
   7  -1   5    4.03    0.74
   7  -1   5    2.29    0.60
  -7  -1  -5    2.66    0.63
  -7  -1  -5    2.91    0.64
   7   1   5    3.62    0.73
   7   1   5    3.46    0.73
  -7   1  -5    3.53    0.63
   7   1   5    2.20    0.65
  -7   1  -5    2.53    0.62
   8  -1   5   10.24    1.08
   8  -1   5    8.23    0.90
  -8  -1  -5    7.57    0.91
   8  -1   5   12.01    1.10
  -8  -1  -5    8.72    0.96
  -8   1  -5    8.62    0.90
   8   1   5   10.44    1.06
   8   1   5   11.06    1.10
  -8   1  -5    8.63    0.92
   9  -1   5   31.33    2.05
   9  -1   5   32.85    1.93
  -9  -1  -5   31.95    1.88
  -9  -1  -5   31.67    1.95
   9  -1   5   32.60    2.13
   9   1   5   29.58    2.01
  -9   1  -5   31.37    1.88
  -9   1  -5   29.07    1.85
  10  -1   5    0.03    0.72
 -10  -1  -5    0.16    0.66
  10  -1   5   -1.39    0.89
 -10  -1  -5   -0.31    0.70
  10  -1   5    0.33    0.79
 -10   1  -5    1.68    0.77
  10   1   5    0.04    0.76
 -10   1  -5    0.55    0.68
  11  -1   5   32.40    2.40
  11  -1   5   33.62    2.27
 -11  -1  -5   29.93    2.14
  11  -1   5   34.59    2.17
 -11   1  -5   33.37    2.08
 -11   1  -5   35.72    2.11
  11   1   5   32.54    2.28
 -12  -1  -5    4.56    0.98
  12  -1   5    3.49    0.95
  12  -1   5    2.96    0.99
 -12   1  -5    2.88    0.90
 -12   1  -5    1.88    0.85
  12   1   5    5.24    1.20
  13  -1   5   11.04    1.32
  13  -1   5    8.29    1.37
 -13  -1  -5    9.44    1.28
 -13   1  -5    9.96    1.28
 -13   1  -5   10.16    1.24
  13   1   5   11.51    1.61
  14  -1   5    0.80    1.04
 -14  -1  -5    1.54    0.97
 -14   1  -5    1.78    0.93
  14   1   5    2.76    1.37
 -14   1  -5    1.03    0.93
  15  -1   5    8.12    1.35
 -15  -1  -5    6.41    1.28
 -15   1  -5    5.12    1.23
 -15   1  -5    5.78    1.17
  15   1   5    8.35    1.74
  17  -2  -5   13.78    1.76
 -17  -2   5    8.04    1.57
 -17   2   5   14.51    1.83
 -17   2   5   13.31    2.05
  17   2  -5   10.15    1.85
 -16  -2   5   12.55    1.69
  16  -2  -5   15.17    1.75
  16   2  -5   13.32    1.83
 -16   2   5   17.23    1.98
 -16   2   5   16.44    1.81
 -15  -2   5    0.42    1.05
  15  -2  -5   -0.69    1.03
 -15   2   5   -2.29    1.26
 -15   2   5   -0.15    1.09
  15   2  -5    0.53    1.22
  14  -2  -5    1.09    0.99
 -14  -2   5    0.30    0.95
  14   2  -5    0.33    1.13
 -14   2   5   -0.46    0.82
 -14   2   5    1.48    1.08
 -14   2   5    1.03    1.26
  13  -2  -5   13.10    1.34
 -13  -2   5   11.22    1.39
  13   2  -5   13.79    1.62
 -13   2   5   11.59    1.24
 -13   2   5   13.57    1.56
 -13   2   5   11.89    1.33
 -12  -2   5   41.36    2.53
  12  -2  -5   43.53    2.53
  12   2  -5   41.25    2.63
 -12   2   5   41.54    2.37
 -12   2   5   41.42    2.73
 -12   2   5   40.92    2.40
 -11  -2   5   32.81    2.29
  11  -2  -5   37.00    2.29
 -11   2   5   42.20    2.55
  11   2  -5   39.43    2.38
 -11   2   5   43.87    2.21
  11   2  -5   37.13    2.40
  10  -2  -5    9.46    0.97
 -10  -2   5   10.73    1.42
 -10  -2   5    7.30    1.03
 -10   2   5    7.69    0.90
 -10   2   5    9.00    1.12
  10   2  -5    7.54    1.12
  10   2  -5    8.55    1.15
  -9  -2   5    2.72    0.77
   9  -2  -5    1.93    0.63
  -9  -2   5    1.43    0.90
   9   2  -5    2.43    0.79
  -9   2   5    2.09    0.58
   9   2  -5    2.21    0.81
  -9   2   5    2.44    0.81
  -8  -2   5   13.67    1.24
  -8  -2   5   16.31    1.44
   8  -2  -5   14.93    1.15
   8  -2  -5   12.78    1.14
  -8   2   5   15.40    1.08
   8   2  -5   16.53    1.31
   8   2  -5   14.38    1.27
  -8   2   5   14.60    1.22
   7  -2  -5  226.71   11.46
  -7  -2   5  240.32   10.77
  -7  -2   5  235.76   11.59
   7   2  -5  247.21   10.57
   7   2  -5  241.45   10.77
  -7   2   5  251.59   10.66
  -7   2   5  247.54   11.16
  -6  -2   5    0.73    0.58
   6  -2  -5    0.96    0.44
  -6  -2   5    1.06    0.69
   6  -2  -5    1.04    0.46
   6   2  -5    2.18    0.63
   6   2  -5    0.76    0.59
  -6   2   5    1.80    0.45
  -6   2   5    2.14    0.61
  -5  -2   5    0.55    0.54
  -5  -2   5   -0.13    0.60
   5  -2  -5    0.08    0.38
   5  -2  -5    0.11    0.41
  -5   2   5   -0.11    0.50
   5   2  -5    0.50    0.56
   5   2  -5    0.33    0.50
  -5   2   5    0.39    0.37
   4  -2  -5    4.88    0.57
   4  -2  -5    7.01    0.63
  -4  -2   5    7.29    0.82
  -4  -2   5    6.62    0.73
  -4  -2   5    5.22    0.70
   4   2  -5    5.98    0.72
  -4   2   5    6.37    0.58
   4   2  -5    6.02    0.71
  -4   2   5    5.34    0.70
   3  -2  -5  103.14    4.94
   3  -2  -5   98.24    4.94
  -3  -2   5  110.38    4.69
  -3  -2   5  102.73    5.00
  -3  -2   5   96.43    5.01
   3   2  -5  102.52    4.67
  -3   2   5  105.05    4.64
   2  -2  -5   37.34    1.94
   2  -2  -5   34.63    1.89
  -2  -2   5   35.42    2.00
  -2  -2   5   36.42    1.96
   2   2  -5   39.20    1.88
  -2   2   5   37.30    1.84
  -1  -2   5  125.08    6.23
   1  -2  -5  137.11    6.22
   1  -2  -5  120.80    6.20
  -1  -2   5  131.01    6.20
  -1   2   5  129.00    5.78
   1   2  -5  134.33    5.80
   0  -2  -5    6.03    0.67
   0  -2   5    4.58    0.56
   0  -2  -5    5.29    0.59
   0  -2   5    6.09    0.68
   0  -2  -5    4.99    0.54
   0   2  -5    5.30    0.58
   0   2   5    5.54    0.58
  -1  -2  -5   10.66    0.84
   1  -2   5    9.97    0.81
  -1  -2  -5   11.28    0.84
  -1  -2  -5   10.24    0.84
   1   2   5   10.75    0.84
  -2  -2  -5   83.47    4.41
  -2  -2  -5   90.18    4.11
   2  -2   5   90.06    4.34
  -2  -2  -5   93.31    3.89
   2  -2   5   92.51    4.39
   2   2   5   90.10    4.13
   2   2   5   87.57    4.07
   3  -2   5  127.72    6.26
  -3  -2  -5  135.47    5.54
  -3  -2  -5  131.12    5.87
  -3  -2  -5  132.20    6.33
   3   2   5  124.03    5.80
   3   2   5  129.20    5.89
   4  -2   5    1.05    0.53
  -4  -2  -5    0.25    0.54
  -4  -2  -5    0.60    0.57
  -4  -2  -5    1.29    0.50
   4   2   5    0.98    0.56
  -4   2  -5    1.01    0.45
   4   2   5    1.07    0.56
  -5  -2  -5    7.03    0.92
   5  -2   5    6.70    0.80
  -5  -2  -5    6.07    0.74
   5  -2   5    5.94    0.69
  -5  -2  -5    5.75    0.68
   5   2   5    7.80    0.87
  -5   2  -5    7.79    0.72
   5   2   5    7.45    0.84
   6  -2   5   39.78    2.27
   6  -2   5   37.48    2.43
   6  -2   5   38.24    2.18
  -6  -2  -5   41.12    2.39
  -6  -2  -5   41.29    2.19
   6   2   5   39.77    2.22
   6   2   5   42.72    2.18
  -6   2  -5   40.48    2.07
   7  -2   5   53.80    3.02
  -7  -2  -5   52.41    3.03
   7  -2   5   54.99    2.90
  -7  -2  -5   54.74    2.77
  -7   2  -5   52.03    2.67
   7   2   5   53.53    2.83
   7   2   5   51.66    2.74
   8  -2   5   57.91    3.23
   8  -2   5   57.83    3.12
  -8  -2  -5   60.04    2.99
   8   2   5   55.60    3.05
  -8   2  -5   56.51    2.88
   8   2   5   55.20    3.01
  -9  -2  -5    9.66    1.12
   9  -2   5   11.77    1.22
   9  -2   5   13.82    1.42
   9   2   5   12.14    1.33
  -9   2  -5    9.26    1.04
   9   2   5   10.91    1.31
  10  -2   5    2.68    0.97
  10  -2   5    1.74    1.06
 -10  -2  -5    2.20    0.84
 -10   2  -5    1.85    0.80
  10   2   5    3.14    1.02
 -11  -2  -5    8.94    1.23
  11  -2   5   11.69    1.40
  11  -2   5   10.55    1.52
 -11   2  -5   10.90    1.22
 -11   2  -5    9.19    1.14
  11   2   5   11.25    1.44
  12  -2   5   56.09    3.41
 -12  -2  -5   52.04    3.09
  12  -2   5   53.38    3.26
  12   2   5   53.56    3.34
  13  -2   5   10.14    1.56
 -13  -2  -5    8.73    1.35
  13   2   5   11.22    1.72
 -13   2  -5    8.59    1.23
  14  -2   5    3.14    1.39
 -14  -2  -5    4.92    1.27
  14   2   5    4.13    1.60
 -14   2  -5    3.97    1.10
 -15  -2  -5    0.52    1.13
  15  -2   5    1.71    1.43
  15   2   5    2.68    1.56
 -15   2  -5    0.17    1.02
  16  -3  -5    2.11    1.32
 -16  -3   5    2.10    1.32
 -16   3   5    0.75    1.38
 -16   3   5    1.72    1.53
  16   3  -5    0.90    1.43
  15  -3  -5   17.03    1.73
 -15  -3   5   10.62    1.65
 -15   3   5   13.24    1.70
  15   3  -5   13.39    1.95
 -15   3   5   17.25    2.00
 -14  -3   5   21.62    2.05
  14  -3  -5   23.55    2.09
 -14   3   5   24.27    2.13
  14   3  -5   21.49    2.11
  13  -3  -5   12.83    1.37
 -13  -3   5   12.31    1.57
  13   3  -5   12.64    1.69
 -13   3   5   13.52    1.64
  12  -3  -5    0.53    0.85
 -12  -3   5   -1.11    0.95
 -12   3   5    0.17    1.07
  12   3  -5    0.31    1.10
  12   3  -5    0.08    1.12
  11  -3  -5    2.63    0.83
 -11  -3   5    0.39    0.92
  11   3  -5    0.33    1.00
 -11   3   5    0.72    0.99
  11   3  -5    1.72    1.11
 -10  -3   5   26.47    2.04
 -10  -3   5   29.94    2.33
  10  -3  -5   27.13    1.80
 -10   3   5   32.09    2.19
  10   3  -5   25.54    2.01
  10   3  -5   26.01    2.05
   9  -3  -5   41.62    2.34
  -9  -3   5   42.35    2.75
  -9  -3   5   42.06    2.49
   9   3  -5   40.88    2.48
   9   3  -5   41.73    2.50
  -9   3   5   43.36    2.62
  -8  -3   5   16.14    1.52
   8  -3  -5   12.87    1.12
  -8  -3   5   15.02    1.39
   8  -3  -5   14.70    1.22
   8   3  -5   14.10    1.33
   8   3  -5   15.41    1.39
  -8   3   5   15.50    1.36
   7  -3  -5    0.50    0.50
   7  -3  -5    0.26    0.51
  -7  -3   5    1.22    0.72
  -7  -3   5    1.40    0.86
  -7   3   5    1.16    0.74
   7   3  -5    0.89    0.71
   7   3  -5    1.05    0.81
  -6  -3   5    8.57    0.99
  -6  -3   5    9.55    1.13
   6  -3  -5    7.50    0.78
   6  -3  -5    7.75    0.74
  -6   3   5    7.84    0.95
   6   3  -5    9.26    1.01
  -5  -3   5   40.99    2.37
  -5  -3   5   40.98    2.14
  -5   3   5   39.07    2.27
   5   3  -5   38.85    2.19
  -4  -3   5  149.08    7.43
   4   3  -5  157.27    6.92
  -3  -3   5    8.24    0.87
   3  -3  -5    9.17    0.79
   3  -3  -5    9.56    0.83
  -3  -3   5   12.77    1.04
   3   3  -5   10.84    0.91
   2  -3  -5    0.34    0.44
  -2  -3   5   -0.09    0.49
  -2  -3   5   -0.07    0.58
   2  -3  -5    0.45    0.41
   2   3  -5   -0.07    0.47
   1  -3  -5   13.20    1.02
   1  -3  -5   14.52    0.99
  -1  -3   5   14.55    1.10
   1  -3  -5   13.67    1.13
  -1  -3   5   13.64    1.05
   0  -3  -5   58.81    3.02
   0  -3  -5   59.92    3.01
   0  -3  -5   59.00    2.79
   0   3   5   58.67    2.81
  -1  -3  -5   34.75    1.87
  -1  -3  -5   34.94    1.95
   1   3   5   36.76    1.87
  -2  -3  -5   15.47    1.13
  -2  -3  -5   14.71    1.15
  -2  -3  -5   15.24    1.26
   2   3   5   15.29    1.16
  -3  -3  -5    2.59    0.72
  -3  -3  -5    1.95    0.69
  -3  -3  -5    1.88    0.54
   3   3   5    3.39    0.65
  -4  -3  -5   10.08    0.91
  -4  -3  -5   11.71    1.16
  -4  -3  -5   11.17    1.08
   4   3   5   10.08    1.01
   4   3   5   10.92    1.07
  -5  -3  -5   59.25    3.20
  -5  -3  -5   59.62    2.90
   5   3   5   56.11    2.96
   5   3   5   57.77    2.99
   6  -3   5   20.17    1.43
  -6  -3  -5   22.11    1.75
   6  -3   5   19.56    1.39
  -6  -3  -5   20.66    1.45
   6  -3   5   18.68    1.80
   6   3   5   20.73    1.60
   6   3   5   19.40    1.60
  -7  -3  -5   11.35    1.40
   7  -3   5    7.70    1.28
   7  -3   5    9.65    1.10
  -7  -3  -5    9.01    1.07
   7   3   5   10.68    1.26
   7   3   5   12.10    1.24
  -8  -3  -5    0.29    0.93
   8  -3   5    0.13    1.00
  -8  -3  -5    0.40    0.78
   8  -3   5    0.91    0.88
   8   3   5    0.19    0.90
   8   3   5   -0.99    0.87
  -9  -3  -5   29.77    2.07
   9  -3   5   29.81    2.12
   9  -3   5   30.86    2.45
   9   3   5   26.82    2.19
   9   3   5   31.93    2.29
 -10  -3  -5    2.58    0.98
  10  -3   5    2.01    1.30
  10  -3   5    3.65    1.13
  10   3   5    4.37    1.23
  10   3   5    4.02    1.24
 -11  -3  -5    4.01    1.10
  11  -3   5    4.07    1.25
  11  -3   5    6.61    1.54
  11   3   5    4.03    1.29
  12  -3   5    1.30    1.26
  12  -3   5   -2.00    1.33
 -12  -3  -5    0.83    0.97
  12   3   5   -1.91    1.16
  13  -3   5    4.15    1.49
 -13  -3  -5    1.25    1.10
  13  -3   5    2.67    1.56
 -13   3  -5    2.79    1.02
  13   3   5    3.99    1.49
 -14  -4   5    0.51    1.16
  14  -4  -5   -0.21    1.10
 -14   4   5   -1.64    1.37
  14   4  -5   -0.01    1.32
 -13  -4   5    0.40    1.11
  13  -4  -5    0.98    1.06
 -13   4   5    0.96    1.35
  13   4  -5   -0.09    1.27
  13   4  -5    3.47    1.58
 -12  -4   5    5.41    1.31
  12  -4  -5    6.41    1.13
  12   4  -5    7.13    1.49
  12   4  -5    6.10    1.64
 -12   4   5    5.91    1.47
 -11  -4   5    6.16    1.21
  11  -4  -5    4.94    0.95
 -11  -4   5    9.30    1.78
  11   4  -5    5.91    1.54
  11   4  -5    7.40    1.40
 -11   4   5    6.81    1.38
  10  -4  -5    7.41    0.97
 -10  -4   5    7.93    1.20
 -10  -4   5    9.17    1.60
  10   4  -5   10.79    1.47
 -10   4   5    8.68    1.35
  10   4  -5   10.41    1.55
  -9  -4   5    1.10    0.92
  -9  -4   5    1.34    1.20
   9   4  -5   -0.56    1.18
  -9   4   5   -0.01    0.99
   9   4  -5   -0.37    0.98
  -8  -4   5   -1.05    1.06
  -8  -4   5    0.58    0.81
   8   4  -5    0.07    1.05
   8   4  -5    1.07    0.88
  -8   4   5    0.67    0.91
  -7  -4   5    0.87    1.05
  -7   4   5    1.80    0.88
   7   4  -5    0.35    0.97
   7   4  -5    1.08    0.83
  -6  -4   5   13.52    1.46
   6   4  -5   10.61    1.23
   6   4  -5   13.57    1.28
  -5  -4   5    3.09    1.01
   5   4  -5    3.99    0.87
  -4  -4   5    5.74    1.00
  -3  -4   5    2.22    0.82
   3  -4  -5    3.14    0.86
  -2  -4   5   11.46    1.12
   2  -4  -5   11.50    1.17
   1  -4  -5    6.49    0.98
   1  -4  -5    8.12    0.86
   1  -4  -5    6.01    0.75
   0  -4  -5    0.76    0.60
   0  -4  -5    0.10    0.73
  -1  -4  -5   10.68    1.16
  -1  -4  -5   12.71    1.14
  -2  -4  -5   12.03    1.19
  -2  -4  -5   11.66    1.22
   2   4   5   13.72    1.19
  -3  -4  -5   17.78    1.45
  -3  -4  -5   15.22    1.37
   3   4   5   13.60    1.23
  -4  -4  -5   19.11    1.61
   4   4   5   18.38    1.47
  -5  -4  -5    0.02    0.99
   5  -4   5   -0.04    1.17
   5   4   5    0.54    0.83
   6  -4   5    2.20    1.19
  -6  -4  -5    2.69    0.76
  -6  -4  -5    2.63    1.09
   6   4   5    3.89    1.05
   6   4   5    0.67    1.04
  -7  -4  -5    4.82    1.27
  -7  -4  -5    3.37    0.85
   7  -4   5    2.49    1.27
   7   4   5    2.63    1.10
   7   4   5    1.63    1.13
  -8  -4  -5    2.24    1.27
  -8  -4  -5    0.55    0.83
   8  -4   5   -0.63    1.22
   8   4   5   -0.09    1.20
   8   4   5   -0.75    1.07
  -9  -4  -5    1.85    0.94
   9  -4   5    3.81    1.51
   9   4   5   -0.89    1.16
   9   4   5    0.43    1.29
  10  -4   5    0.70    1.48
  10  -4   5    0.05    1.17
 -10  -4  -5   -0.45    0.96
  10   4   5    0.26    1.19
  10   4   5    0.61    1.32
  11  -4   5    9.40    1.92
  11  -4   5    8.69    1.53
 -11  -4  -5    6.76    1.31
  11   4   5    6.14    1.55
  12  -4   5    3.08    1.48
  12  -4   5    3.58    1.75
  12   4   5    2.10    1.43
 -11  -5   5    0.20    1.80
  11   5  -5   -1.02    1.54
 -10  -5   5    1.32    1.72
  10   5  -5    2.25    1.59
  -9  -5   5    1.99    1.60
   9   5  -5    1.27    1.44
  -8  -5   5    2.98    1.53
   8   5  -5    2.33    1.29
   7  -5  -5    1.43    1.05
  -7  -5   5    2.56    1.41
   7   5  -5   -1.37    1.13
  -6  -5   5    2.56    1.34
   6  -5  -5    0.54    1.04
   6   5  -5    0.59    1.08
   5  -5  -5    2.32    1.11
  -5  -5   5    3.76    1.29
  -4  -5   5   -0.20    1.10
   4  -5  -5   -0.37    0.96
   3  -5  -5    0.69    0.96
  -3  -5   5    1.17    1.05
   2  -5  -5    0.04    0.97
  -2  -5   5    0.74    0.96
   1  -5  -5    0.89    0.91
   0  -5  -5    2.06    0.86
   0  -5  -5    2.66    1.07
  -1  -5  -5    1.53    0.99
  -1  -5  -5    0.12    0.87
  -2  -5  -5    2.82    1.05
  -2  -5  -5    2.93    1.10
  -3  -5  -5   -0.31    1.03
   4  -5   5    1.24    1.31
  -4  -5  -5    0.45    1.17
  -5  -5  -5    2.35    1.32
   5  -5   5    0.82    1.40
   6  -5   5    2.59    1.47
  -6  -5  -5   -0.52    1.30
   7  -5   5    0.04    1.33
  -7  -5  -5    2.42    1.52
  -8  -5  -5    0.92    1.53
   8  -5   5    0.10    1.52
   8   5   5    0.32    1.46
   9  -5   5   -0.30    1.55
   9   5   5    1.68    1.56
  -6  -6   5    1.32    1.70
   5  -6  -5    2.68    1.23
  -5  -6   5    0.95    1.54
   4  -6  -5    5.29    1.40
  -4  -6   5    5.04    1.57
   3  -6  -5    4.75    1.39
  -3  -6   5    8.34    1.57
   2  -6  -5   -0.77    1.15
   1  -6  -5    2.13    1.32
   0  -6  -5    0.97    1.15
   0  -6  -5   -0.79    1.13
  -1  -6  -5    2.08    1.30
  -1  -6  -5    1.02    1.18
  -2  -6  -5    3.57    1.41
  -3  -6  -5    6.36    1.61
 -18   0   6    1.83    1.27
 -18   0   6    1.25    1.58
  18   0  -6    1.75    1.44
 -17   0   6   15.57    1.80
  17   0  -6   15.68    1.88
 -17   0   6   15.17    1.97
 -16   0   6   16.43    1.78
 -16   0   6   21.36    2.08
  16   0  -6   18.68    1.91
 -15   0   6   43.77    3.11
 -15   0   6   42.69    2.78
  15   0  -6   49.24    2.90
 -15   0   6   44.07    2.81
  14   0  -6   24.10    1.97
 -14   0   6   27.40    2.07
 -14   0   6   23.76    1.97
 -14   0   6   22.81    1.89
 -13   0   6    7.92    1.16
  13   0  -6   10.17    1.25
 -13   0   6    9.03    1.31
 -13   0   6    6.29    1.10
  12   0  -6    0.43    0.75
 -12   0   6    0.69    0.75
  12   0  -6    0.92    0.82
 -12   0   6    2.07    0.86
 -12   0   6    0.79    0.91
  11   0  -6  121.64    5.98
 -11   0   6  116.19    5.78
  11   0  -6  122.03    5.62
 -11   0   6  119.26    5.60
 -11   0   6  116.60    5.52
  10   0  -6   78.34    3.85
 -10   0   6   78.65    3.81
  10   0  -6   79.48    4.06
 -10   0   6   79.19    3.77
 -10   0   6   75.40    3.95
   9   0  -6   98.48    4.77
   9   0  -6  104.82    4.87
  -9   0   6  102.91    4.84
  -9   0   6  101.82    4.77
   9   0  -6  108.75    5.18
  -9   0   6  102.72    5.00
  -8   0   6   28.73    1.78
  -8   0   6   29.05    1.68
   8   0  -6   28.67    1.76
   8   0  -6   28.91    1.70
  -8   0   6   26.68    1.68
   8   0  -6   26.68    1.66
  -8   0   6   27.94    1.74
   7   0  -6    9.90    0.94
   7   0  -6   11.36    0.96
  -7   0   6    8.99    0.93
  -7   0   6    9.32    1.00
  -7   0   6    9.94    0.91
   7   0  -6    8.82    0.90
  -7   0   6    7.58    0.85
   6   0  -6  193.76    8.72
  -6   0   6  195.39    8.59
   6   0  -6  193.83    9.35
  -6   0   6  202.79    9.40
  -6   0   6  185.52    9.00
  -6   0   6  197.46    8.73
   6   0  -6  201.04    8.58
  -5   0   6   41.25    2.25
   5   0  -6   41.58    2.28
  -5   0   6   45.97    2.21
  -5   0   6   43.81    2.36
   5   0  -6   43.42    2.20
  -5   0   6   41.83    2.19
   5   0  -6   44.47    2.16
  -4   0   6   12.88    1.12
  -4   0   6   13.81    1.06
  -4   0   6   15.35    1.03
   4   0  -6   15.49    1.06
   4   0  -6   12.57    1.05
   4   0  -6   14.21    1.03
   3   0  -6  125.57    5.39
   3   0  -6  119.73    5.86
  -3   0   6  117.12    5.91
   3   0  -6  124.12    5.48
  -3   0   6  116.72    5.48
  -3   0   6  125.49    5.41
   2   0  -6  110.73    5.09
  -2   0   6  107.79    5.49
   2   0  -6  113.98    5.45
  -2   0   6  114.02    5.03
  -2   0   6  110.90    5.10
   2   0  -6  118.13    5.01
   1   0  -6  156.42    6.58
   1   0  -6  148.43    7.18
  -1   0   6  146.85    6.59
  -1   0   6  143.61    7.22
  -1   0   6  151.84    6.71
   1   0  -6  153.44    6.70
   0   0   6   64.30    3.17
   0   0  -6   69.27    3.38
   0   0   6   69.46    3.13
   0   0   6   64.31    3.40
   0   0  -6   71.04    3.11
   0   0  -6   67.35    3.16
   1   0   6   35.31    1.98
   1   0   6   34.81    1.84
  -1   0  -6   35.02    1.83
   1   0   6   35.57    1.80
  -1   0  -6   36.55    1.80
  -2   0  -6   52.14    2.46
   2   0   6   50.69    2.69
  -2   0  -6   54.39    2.51
   2   0   6   49.51    2.51
   2   0   6   50.84    2.47
  -3   0  -6   21.86    1.40
  -3   0  -6   23.14    1.27
   3   0   6   22.61    1.41
  -3   0  -6   21.77    1.33
   3   0   6   21.79    1.30
   3   0   6   19.29    1.34
  -4   0  -6   93.45    4.16
   4   0   6   94.01    4.57
   4   0   6   90.53    4.19
  -4   0  -6   98.88    4.28
  -4   0  -6   83.66    4.54
   4   0   6   91.04    4.28
   5   0   6   65.77    3.25
  -5   0  -6   70.82    3.25
  -5   0  -6   58.89    3.46
   5   0   6   66.00    3.20
  -5   0  -6   69.97    3.18
   5   0   6   73.40    3.52
   6   0   6   17.12    1.25
  -6   0  -6   16.36    1.26
   6   0   6   17.93    1.29
  -6   0  -6   19.26    1.25
   6   0   6   17.55    1.37
  -7   0  -6   19.84    1.42
   7   0   6   21.96    1.53
   7   0   6   19.98    1.49
  -7   0  -6   21.30    1.39
  -8   0  -6   40.62    2.29
   8   0   6   44.29    2.49
   8   0   6   38.84    2.33
  -8   0  -6   42.93    2.24
  -9   0  -6   70.48    3.36
  -9   0  -6   66.03    3.44
   9   0   6   66.49    3.51
   9   0   6   68.43    3.70
 -10   0  -6   95.56    4.76
  10   0   6  104.98    5.16
  10   0   6   93.44    4.84
 -10   0  -6   99.45    4.68
  11   0   6    5.28    1.09
 -11   0  -6    3.43    0.92
 -11   0  -6    3.47    0.87
 -12   0  -6    8.06    1.14
 -12   0  -6    9.60    1.16
  12   0   6   10.90    1.43
 -13   0  -6    2.47    0.93
 -13   0  -6    2.38    0.97
  13   0   6    4.30    1.29
 -14   0  -6   13.60    1.55
  14   0   6   18.31    1.98
 -15   0  -6    2.67    1.04
  15   0   6    5.88    1.57
 -18  -1   6   10.00    1.88
 -18   1   6   10.98    2.00
 -18   1   6    8.83    1.75
 -17  -1   6   13.54    1.78
 -17  -1   6   18.60    2.07
  17  -1  -6   11.15    1.63
 -17   1   6   17.46    2.11
 -17   1   6   15.96    1.89
  17   1  -6   15.58    1.92
 -17   1   6   13.14    1.67
 -16  -1   6   11.01    1.54
  16  -1  -6   12.94    1.56
 -16   1   6   14.68    1.61
 -16   1   6   11.49    1.63
  16   1  -6   14.03    1.78
 -16   1   6   11.88    1.77
 -15  -1   6    0.79    0.99
  15  -1  -6    0.86    1.02
  15  -1  -6   -1.38    0.95
 -15   1   6    0.84    0.94
  15   1  -6   -1.26    1.07
 -15   1   6    1.10    1.13
 -15   1   6   -0.84    1.18
  14  -1  -6    5.07    1.15
 -14  -1   6    5.33    1.11
  14  -1  -6    6.08    1.16
 -14   1   6    3.46    1.01
  14   1  -6    6.23    1.24
 -14   1   6    4.56    1.15
 -14   1   6    5.69    1.27
  13  -1  -6   40.74    2.52
 -13  -1   6   40.40    2.55
  13  -1  -6   43.38    2.59
 -13   1   6   42.62    2.52
 -13   1   6   41.45    2.75
 -13   1   6   43.40    2.49
  13   1  -6   43.47    2.64
 -12  -1   6   16.16    1.49
  12  -1  -6   17.66    1.50
 -12  -1   6   15.47    1.45
  12  -1  -6   16.91    1.46
 -12   1   6   17.09    1.54
 -12   1   6   15.82    1.39
  12   1  -6   18.32    1.59
 -12   1   6   18.24    1.50
  11  -1  -6    0.94    0.71
 -11  -1   6    1.61    0.82
  11  -1  -6    1.31    0.73
 -11  -1   6    1.84    0.78
 -11  -1   6    0.51    0.83
 -11   1   6   -0.57    0.61
 -11   1   6    1.69    0.82
 -11   1   6    0.11    0.86
  11   1  -6    0.34    0.73
 -10  -1   6    0.04    0.66
 -10  -1   6   -0.68    0.70
  10  -1  -6    1.11    0.68
  10  -1  -6    0.59    0.64
 -10  -1   6   -0.63    0.71
 -10   1   6    0.57    0.72
  10   1  -6    0.07    0.73
 -10   1   6    2.26    0.74
 -10   1   6   -0.35    0.55
  10   1  -6    0.49    0.69
   9  -1  -6   56.13    2.93
  -9  -1   6   53.09    2.85
  -9  -1   6   54.10    3.10
  -9  -1   6   56.17    2.88
  -9  -1   6   56.19    2.85
   9  -1  -6   54.38    2.78
  -9   1   6   51.90    2.92
  -9   1   6   54.49    2.76
  -9   1   6   55.96    2.77
   9   1  -6   53.62    2.80
   9   1  -6   59.01    3.07
   9   1  -6   54.28    2.87
  -8  -1   6   66.09    3.28
  -8  -1   6   68.14    3.27
   8  -1  -6   65.96    3.18
  -8  -1   6   68.24    3.24
   8  -1  -6   62.59    3.44
  -8  -1   6   63.89    3.50
   8  -1  -6   69.39    3.38
  -8   1   6   66.59    3.18
  -8   1   6   61.44    3.14
   8   1  -6   64.95    3.18
   8   1  -6   61.72    3.43
  -8   1   6   62.80    3.33
   8   1  -6   67.73    3.26
  -7  -1   6   51.03    2.50
   7  -1  -6   47.13    2.53
  -7  -1   6   48.36    2.48
   7  -1  -6   45.19    2.56
  -7  -1   6   47.99    2.65
   7  -1  -6   50.40    2.42
  -7  -1   6   47.11    2.45
   7   1  -6   42.57    2.55
  -7   1   6   48.21    2.39
   7   1  -6   50.54    2.48
  -7   1   6   45.75    2.53
   7   1  -6   49.69    2.43
  -7   1   6   44.28    2.38
   6  -1  -6   11.82    0.99
  -6  -1   6   11.70    1.07
   6  -1  -6   11.77    0.98
   6  -1  -6   13.57    1.03
  -6  -1   6   14.77    1.11
  -6  -1   6   12.06    1.03
  -6  -1   6   11.24    0.93
  -6   1   6   13.24    0.99
   6   1  -6   13.32    1.06
   6   1  -6   10.17    0.98
  -6   1   6   11.67    1.00
  -6   1   6   13.26    1.00
   6   1  -6   11.91    1.02
   5  -1  -6    6.74    0.72
  -5  -1   6    4.78    0.76
  -5  -1   6    5.52    0.74
   5  -1  -6    5.45    0.67
  -5  -1   6    6.96    0.79
   5  -1  -6    6.68    0.69
   5   1  -6    5.34    0.67
  -5   1   6    5.76    0.73
   5   1  -6    7.07    0.80
  -5   1   6    6.21    0.67
  -5   1   6    5.79    0.70
   5   1  -6    5.83    0.74
  -4  -1   6   34.40    1.83
   4  -1  -6   31.34    1.91
   4  -1  -6   35.78    1.87
  -4  -1   6   33.35    1.80
  -4  -1   6   32.51    1.95
   4  -1  -6   36.81    1.82
   4   1  -6   34.94    1.80
  -4   1   6   32.45    1.76
  -4   1   6   33.81    1.77
   4   1  -6   35.51    1.84
   3  -1  -6  252.86   10.36
  -3  -1   6  208.87   11.17
  -3  -1   6  224.98   10.38
   3  -1  -6  240.06   11.14
   3   1  -6  246.23   10.22
   3   1  -6  238.06   10.39
  -3   1   6  233.49   10.21
  -3   1   6  237.39   10.37
   2  -1  -6    5.21    0.60
   2  -1  -6    5.54    0.65
  -2  -1   6    5.98    0.67
  -2  -1   6    4.99    0.69
   2   1  -6    6.11    0.67
   2   1  -6    5.01    0.69
  -2   1   6    5.99    0.65
  -2   1   6    5.54    0.64
   1  -1  -6   -0.54    0.40
   1  -1  -6   -0.01    0.44
  -1  -1   6    0.49    0.48
   1   1  -6    0.99    0.47
   1   1  -6    0.71    0.45
  -1   1   6   -0.28    0.47
   0  -1   6   13.02    1.03
   0  -1  -6   12.96    1.01
   0  -1   6   12.74    0.99
   0  -1  -6   13.44    0.95
   0  -1  -6   14.46    1.04
   0  -1   6   14.05    0.99
   0   1  -6   14.08    0.99
   0   1   6   13.14    0.99
   0   1   6   10.94    0.93
   0   1  -6   14.07    0.98
  -1  -1  -6   66.34    3.06
   1  -1   6   65.94    3.31
  -1  -1  -6   65.72    2.98
   1  -1   6   67.99    3.07
   1  -1   6   60.32    3.23
   1   1   6   65.21    3.08
  -1   1  -6   63.21    3.05
   1   1   6   62.43    3.28
   1   1   6   67.18    3.03
  -1   1  -6   65.02    3.00
  -2  -1  -6  229.27    9.98
   2  -1   6  237.85    9.97
  -2  -1  -6  235.19    9.79
   2  -1   6  224.00   10.73
   2  -1   6  218.02   10.69
   2   1   6  226.46    9.83
  -2   1  -6  233.74    9.97
   2   1   6  212.15    9.98
   2   1   6  215.74   10.74
  -3  -1  -6   94.63    4.49
  -3  -1  -6   85.69    4.13
   3  -1   6   87.73    4.45
   3  -1   6   92.43    4.13
  -3  -1  -6   89.68    4.05
   3   1   6   91.00    4.47
  -3   1  -6   90.93    4.12
   3   1   6   87.11    4.17
   3   1   6   85.87    4.09
   4  -1   6   30.54    1.67
  -4  -1  -6   32.74    1.72
  -4  -1  -6   29.18    1.82
  -4  -1  -6   30.71    1.64
   4  -1   6   30.93    1.81
  -4   1  -6   29.97    1.67
   4   1   6   30.07    1.83
   4   1   6   29.07    1.75
   4   1   6   30.73    1.69
  -5  -1  -6    3.92    0.63
   5  -1   6    4.33    0.63
  -5  -1  -6    4.96    0.71
   5  -1   6    4.57    0.75
  -5  -1  -6    5.55    0.80
  -5   1  -6    4.80    0.65
   5   1   6    4.51    0.74
   5   1   6    5.92    0.78
   5   1   6    3.91    0.69
  -5   1  -6    3.77    0.65
   6  -1   6   33.55    1.87
  -6  -1  -6   36.06    1.92
  -6  -1  -6   33.44    2.05
  -6  -1  -6   33.29    1.82
   6  -1   6   32.45    1.99
   6   1   6   30.27    1.86
   6   1   6   33.72    2.02
   6   1   6   31.55    1.90
  -6   1  -6   34.08    1.84
  -6   1  -6   31.47    1.80
  -7  -1  -6   69.29    3.69
   7  -1   6   76.46    3.92
  -7  -1  -6   77.80    3.62
   7  -1   6   81.11    3.99
   7  -1   6   77.88    3.69
  -7   1  -6   81.69    3.69
  -7   1  -6   75.27    3.60
   7   1   6   74.93    3.67
   7   1   6   70.63    3.73
  -8  -1  -6   11.41    1.09
   8  -1   6   13.38    1.28
   8  -1   6   12.86    1.25
   8  -1   6   12.64    1.12
  -8  -1  -6   11.07    1.10
   8   1   6   13.74    1.25
  -8   1  -6   12.44    1.09
  -8   1  -6   10.90    1.07
   9  -1   6    0.64    0.85
  -9  -1  -6    0.37    0.65
  -9  -1  -6    0.44    0.65
   9  -1   6    0.24    0.76
   9  -1   6   -0.72    0.65
  -9   1  -6   -1.19    0.68
  -9   1  -6    0.36    0.67
   9   1   6   -0.71    0.66
  10  -1   6   -0.90    0.71
 -10  -1  -6   -0.89    0.67
  10  -1   6   -0.67    0.80
  10  -1   6   -0.06    0.90
  10   1   6   -1.20    0.74
 -10   1  -6   -0.11    0.70
 -10   1  -6   -0.32    0.76
 -11  -1  -6    5.36    1.03
  11  -1   6    6.34    1.07
  11  -1   6    6.13    1.17
  11  -1   6    6.14    1.26
  11   1   6    5.53    1.17
 -11   1  -6    6.55    1.05
 -11   1  -6    6.36    1.08
  12  -1   6   29.90    2.45
 -12  -1  -6   31.67    2.17
  12  -1   6   29.68    2.29
  12  -1   6   28.61    2.18
  12   1   6   32.06    2.44
 -12   1  -6   30.22    2.11
 -12   1  -6   29.62    2.09
  13  -1   6    6.87    1.23
 -13  -1  -6    5.36    1.14
  13  -1   6    4.90    1.31
 -13   1  -6    3.93    1.02
 -13   1  -6    4.77    1.05
  13   1   6    5.58    1.46
 -14  -1  -6    2.13    1.00
  14  -1   6    2.16    1.11
 -14   1  -6    1.58    0.99
 -14   1  -6   -0.26    1.00
  14   1   6    1.71    1.46
 -15  -1  -6    4.03    1.19
  15  -1   6    6.72    1.36
  15   1   6    8.38    1.84
 -15   1  -6    4.27    1.20
 -15   1  -6    5.06    1.16
  17  -2  -6    0.34    1.28
 -17  -2   6    1.80    1.24
 -17   2   6    1.61    1.45
  17   2  -6   -2.61    1.32
 -17   2   6   -1.26    1.51
  16  -2  -6    2.81    1.22
 -16  -2   6    1.71    1.16
 -16  -2   6    2.34    1.36
 -16   2   6    1.31    1.35
 -16   2   6    1.38    1.41
  16   2  -6    0.71    1.30
 -15  -2   6    2.33    1.25
 -15  -2   6    1.26    1.09
  15  -2  -6    1.12    1.04
 -15   2   6    1.25    1.21
 -15   2   6    3.09    1.34
  15   2  -6   -0.13    1.17
 -14  -2   6    1.00    1.10
  14  -2  -6    0.41    0.95
 -14  -2   6    0.77    0.96
 -14   2   6   -0.10    1.06
  14   2  -6    0.22    1.05
 -14   2   6   -0.80    1.12
 -14   2   6   -0.76    0.80
  13  -2  -6   10.39    1.24
 -13  -2   6    9.62    1.36
 -13   2   6   10.15    1.16
 -13   2   6   11.20    1.33
 -13   2   6   10.50    1.40
  13   2  -6   10.60    1.46
 -12  -2   6    2.88    0.99
  12  -2  -6    3.59    0.91
 -12   2   6    2.74    0.96
 -12   2   6    2.39    1.04
 -12   2   6    4.25    0.87
  12   2  -6    2.02    1.03
  11  -2  -6   16.57    1.40
 -11  -2   6   16.07    1.52
  11   2  -6   15.07    1.54
 -11   2   6   19.51    1.41
  11   2  -6   19.43    1.63
 -11   2   6   16.36    1.53
 -10  -2   6    0.39    0.76
  10  -2  -6   -0.02    0.64
 -10  -2   6    0.17    0.95
 -10   2   6   -0.25    0.59
  10   2  -6   -1.75    0.73
 -10   2   6    0.07    0.77
  10   2  -6    1.51    0.87
  -9  -2   6    4.80    0.91
  -9  -2   6    3.82    1.01
   9  -2  -6    3.40    0.72
  -9   2   6    3.41    0.70
   9   2  -6    4.39    0.90
   9   2  -6    4.49    0.94
  -9   2   6    2.88    0.83
   8  -2  -6   -0.39    0.51
  -8  -2   6    0.64    0.80
  -8  -2   6    1.05    0.69
   8  -2  -6    0.29    0.53
  -8   2   6    0.81    0.54
   8   2  -6   -0.59    0.63
   8   2  -6    0.53    0.71
  -8   2   6    0.12    0.66
  -7  -2   6    5.40    0.84
   7  -2  -6    3.39    0.65
  -7  -2   6    5.80    0.95
   7  -2  -6    5.54    0.72
  -7   2   6    4.57    0.81
   7   2  -6    4.96    0.82
  -7   2   6    5.25    0.69
   7   2  -6    5.78    0.87
   6  -2  -6    5.68    0.70
  -6  -2   6    4.83    0.87
  -6  -2   6    4.52    0.77
   6  -2  -6    5.81    0.68
  -6   2   6    6.70    0.70
  -6   2   6    3.82    0.76
   6   2  -6    4.57    0.82
   6   2  -6    5.26    0.80
  -5  -2   6   36.30    1.99
   5  -2  -6   34.92    1.94
   5  -2  -6   37.28    1.96
  -5  -2   6   33.73    2.11
  -5   2   6   34.18    1.85
   5   2  -6   36.26    1.93
   5   2  -6   38.28    1.98
  -5   2   6   35.42    2.04
   4  -2  -6    3.05    0.55
  -4  -2   6    2.70    0.63
  -4  -2   6    3.99    0.72
  -4  -2   6    2.39    0.60
   4  -2  -6    2.98    0.51
  -4   2   6    3.42    0.53
   4   2  -6    2.84    0.60
   4   2  -6    2.97    0.65
  -3  -2   6   -0.42    0.46
  -3  -2   6   -0.38    0.54
  -3  -2   6    0.08    0.52
   3  -2  -6    0.16    0.39
   3  -2  -6    0.58    0.46
   3   2  -6   -0.55    0.46
  -3   2   6    0.12    0.44
  -2  -2   6    0.75    0.52
  -2  -2   6   -0.01    0.47
   2  -2  -6    0.51    0.47
  -2  -2   6    0.70    0.57
   2  -2  -6    0.36    0.36
   2   2  -6    0.83    0.47
  -2   2   6   -0.01    0.45
   1  -2  -6   44.53    2.31
   1  -2  -6   43.45    2.28
   1  -2  -6   44.20    2.12
  -1  -2   6   42.25    2.28
  -1  -2   6   41.97    2.36
   1   2  -6   46.16    2.19
  -1   2   6   43.21    2.16
   0  -2   6    9.52    0.88
   0  -2  -6   10.55    0.90
   0  -2  -6   10.62    0.79
   0  -2   6   10.05    0.85
   0  -2  -6    8.73    0.83
   0   2   6    9.74    0.80
   0   2  -6    9.57    0.80
   1  -2   6    0.97    0.59
  -1  -2  -6   -0.04    0.48
  -1  -2  -6    0.36    0.43
  -1  -2  -6    0.06    0.44
   1  -2   6    0.48    0.41
  -1   2  -6   -0.07    0.43
   1   2   6   -0.10    0.39
   2  -2   6    9.14    0.84
  -2  -2  -6   10.42    0.85
   2  -2   6    9.42    0.91
  -2  -2  -6   10.89    0.87
   2   2   6   11.07    0.91
   2   2   6   11.64    0.93
  -2   2  -6    8.80    0.81
   3  -2   6   25.24    1.62
  -3  -2  -6   27.52    1.71
  -3  -2  -6   25.03    1.46
  -3  -2  -6   26.92    1.53
  -3   2  -6   26.00    1.45
   3   2   6   24.20    1.54
   3   2   6   25.53    1.58
   4  -2   6    7.38    0.85
  -4  -2  -6    7.77    0.81
  -4  -2  -6    8.11    0.95
  -4   2  -6    7.70    0.77
   4   2   6    8.16    0.90
   4   2   6    8.86    0.92
  -5  -2  -6    5.29    0.73
  -5  -2  -6    5.00    0.84
   5  -2   6    5.74    0.83
   5   2   6    5.50    0.81
  -5   2  -6    5.70    0.73
   5   2   6    5.04    0.82
   6  -2   6   -0.55    0.68
  -6  -2  -6    1.14    0.75
  -6  -2  -6    0.12    0.58
  -6   2  -6   -0.08    0.54
   6   2   6    0.12    0.63
   6   2   6   -0.39    0.64
   7  -2   6    0.77    0.95
  -7  -2  -6    2.40    0.75
  -7  -2  -6    4.07    0.98
   7  -2   6    3.18    0.83
  -7   2  -6    3.28    0.74
   7   2   6    2.71    0.80
   7   2   6    2.74    0.82
  -8  -2  -6    6.88    0.97
   8  -2   6    8.94    1.12
   8  -2   6    7.64    1.21
  -8   2  -6    6.74    0.90
   8   2   6    6.98    1.11
   8   2   6    8.19    1.11
   9  -2   6    2.79    0.99
   9  -2   6    6.30    1.15
  -9  -2  -6    4.02    0.88
   9   2   6    4.65    1.02
   9   2   6    5.07    1.12
  -9   2  -6    6.04    0.88
  10  -2   6    3.07    1.13
  10  -2   6    4.96    1.14
 -10  -2  -6    4.20    1.01
 -10   2  -6    4.10    0.91
  10   2   6    4.00    1.08
  11  -2   6    1.27    1.21
  11  -2   6    0.17    1.04
 -11  -2  -6    0.81    0.89
 -11   2  -6    0.66    0.88
  11   2   6   -0.05    1.05
 -11   2  -6    2.03    1.01
  12  -2   6   -1.48    1.21
  12  -2   6    1.29    1.18
 -12  -2  -6    0.22    0.91
  12   2   6    0.52    1.09
 -12   2  -6    1.55    1.05
 -13  -2  -6    1.04    1.00
  13  -2   6   -0.59    1.21
  13  -2   6    0.48    1.29
  13   2   6   -0.76    1.24
 -13   2  -6    1.12    0.90
  14  -2   6    1.19    1.40
 -14  -2  -6    2.57    1.17
  14   2   6    4.05    1.58
 -14   2  -6    1.76    1.04
 -16  -3   6   -0.85    1.25
  16  -3  -6    1.13    1.29
 -16   3   6    0.88    1.41
 -16   3   6    0.31    1.46
  16   3  -6    0.85    1.34
  15  -3  -6   -2.37    1.08
 -15  -3   6   -1.82    1.13
 -15   3   6   -0.08    1.38
 -15   3   6    0.02    1.28
  15   3  -6    0.48    1.31
 -14  -3   6    3.73    1.27
  14  -3  -6    3.16    1.17
 -14   3   6    4.34    1.42
  14   3  -6    1.97    1.29
  13  -3  -6    1.42    0.99
 -13  -3   6    1.69    1.14
 -13   3   6    0.08    1.13
  13   3  -6    0.86    1.19
  12  -3  -6   10.15    1.19
 -12  -3   6    8.49    1.39
 -12   3   6   10.25    1.48
  12   3  -6    8.59    1.44
  12   3  -6    8.46    1.41
  11  -3  -6    2.62    0.81
 -11  -3   6    1.56    0.99
 -11   3   6    2.80    1.10
  11   3  -6    1.88    1.09
  11   3  -6    2.04    1.11
 -10  -3   6    4.31    1.26
 -10  -3   6    3.71    1.01
  10  -3  -6    2.29    0.76
  10   3  -6    4.92    1.13
  10   3  -6    4.59    1.10
 -10   3   6    2.02    1.02
  -9  -3   6   -0.40    1.04
  -9  -3   6   -0.05    0.84
   9  -3  -6    1.67    0.65
   9   3  -6   -0.77    0.83
  -9   3   6   -0.15    0.85
   9   3  -6    1.45    0.92
  -8  -3   6    3.41    0.94
   8  -3  -6    3.27    0.68
  -8  -3   6    3.36    1.06
   8   3  -6    1.08    0.86
   8   3  -6    4.74    1.01
  -8   3   6    3.59    0.90
  -7  -3   6   13.43    1.26
   7  -3  -6   11.14    0.99
  -7  -3   6   13.78    1.43
   7  -3  -6   11.10    1.02
  -7   3   6   13.61    1.27
   7   3  -6   13.02    1.25
   7   3  -6   13.70    1.29
   6  -3  -6    0.67    0.51
  -6  -3   6    0.45    0.63
  -6  -3   6    0.73    0.84
   6  -3  -6    0.66    0.50
  -6   3   6    0.68    0.75
   6   3  -6    1.15    0.67
   6   3  -6    0.38    0.76
   5  -3  -6    9.13    0.85
  -5  -3   6    9.96    0.97
  -5  -3   6   10.89    1.16
   5  -3  -6    9.88    0.88
   5   3  -6   10.37    1.04
   4  -3  -6    0.64    0.49
  -4  -3   6   -0.22    0.71
  -4  -3   6   -0.17    0.61
   4  -3  -6    0.53    0.47
   4   3  -6   -0.23    0.54
  -3  -3   6   14.01    1.13
   3  -3  -6   12.08    0.93
   3  -3  -6   10.87    0.96
  -3  -3   6    9.99    0.98
   3   3  -6   11.45    1.01
  -2  -3   6    0.81    0.54
   2  -3  -6    1.21    0.48
   2  -3  -6    0.48    0.49
  -2  -3   6    1.26    0.66
   2   3  -6    1.06    0.55
  -2   3   6    1.40    0.46
  -1  -3   6   11.33    1.04
  -1  -3   6   10.95    1.00
   1  -3  -6   10.15    0.93
   1  -3  -6   12.76    0.99
  -1   3   6   11.93    0.93
   0  -3  -6   -0.29    0.54
   0  -3   6   -0.12    0.46
   0  -3  -6    0.66    0.61
   0  -3  -6    0.27    0.46
   0  -3   6   -0.60    0.62
   0   3   6   -0.55    0.40
   1  -3   6   17.66    1.20
  -1  -3  -6   17.17    1.25
  -1  -3  -6   19.24    1.33
   1  -3   6   19.36    1.33
   1   3   6   18.66    1.25
   2  -3   6    1.08    0.65
   2  -3   6    0.02    0.48
  -2  -3  -6    0.34    0.61
  -2  -3  -6    0.27    0.48
   2   3   6    0.61    0.56
  -3  -3  -6    4.03    0.82
  -3  -3  -6    4.08    0.65
  -3  -3  -6    5.30    0.89
   3  -3   6    4.72    0.64
   3  -3   6    5.19    0.78
   3   3   6    3.92    0.75
  -4  -3  -6   11.18    1.12
  -4  -3  -6   10.15    0.95
  -4  -3  -6   12.62    1.23
   4  -3   6    8.71    1.00
   4   3   6   11.68    1.13
   4   3   6   10.35    1.09
   5  -3   6   11.38    1.13
  -5  -3  -6   13.25    1.14
  -5  -3  -6   15.35    1.40
   5   3   6   13.58    1.25
   5   3   6   12.61    1.25
   6  -3   6    5.46    0.93
   6  -3   6    6.81    1.31
  -6  -3  -6    8.10    0.97
  -6  -3  -6    8.33    1.24
   6   3   6    6.88    1.06
   6   3   6    6.48    1.04
   7  -3   6    4.63    1.25
  -7  -3  -6    6.48    0.98
   7  -3   6    6.92    1.04
  -7  -3  -6    7.74    1.24
   7   3   6    6.60    1.11
   7   3   6    5.10    1.03
   8  -3   6    3.84    1.01
   8  -3   6    3.74    1.23
  -8  -3  -6    4.42    0.90
   8   3   6    4.33    1.09
   8   3   6    3.76    1.11
   9  -3   6    0.08    1.13
  -9  -3  -6    0.14    0.88
   9  -3   6    0.41    0.97
   9   3   6   -1.69    0.97
   9   3   6   -0.48    0.99
  10  -3   6    3.31    1.38
  10  -3   6    2.34    1.14
 -10  -3  -6    3.10    1.07
  10   3   6    2.70    1.21
 -11  -3  -6    0.49    0.95
  11  -3   6    0.64    1.21
  11  -3   6   -0.08    1.35
  11   3   6    0.40    1.21
  12  -3   6    1.02    1.40
  12  -3   6   -0.10    1.44
 -12  -3  -6    2.00    1.10
  12   3   6   -1.28    1.22
  13  -3   6   -0.66    1.42
 -13  -3  -6    0.58    1.10
  13  -3   6    0.39    1.51
  13   3   6    0.75    1.40
 -13   3  -6    0.16    0.98
 -14  -4   6    3.49    1.35
  14  -4  -6    6.26    1.37
 -14   4   6    3.03    1.52
  14   4  -6    2.76    1.48
  13  -4  -6    2.76    1.11
 -13  -4   6    2.32    1.28
 -13   4   6    0.13    1.31
  13   4  -6   -0.01    1.26
  13   4  -6    2.77    1.57
  12  -4  -6    2.16    1.02
 -12  -4   6    0.77    1.17
  12   4  -6    4.36    1.37
 -12   4   6    3.89    1.39
  12   4  -6    4.06    1.47
  11  -4  -6   16.91    1.46
 -11  -4   6   14.78    1.63
 -11  -4   6   17.50    2.28
  11   4  -6   16.11    1.87
  11   4  -6   15.12    1.81
 -11   4   6   17.11    1.78
 -10  -4   6   11.99    1.83
 -10  -4   6    8.70    1.30
  10  -4  -6    8.43    1.07
 -10   4   6   10.01    1.48
  10   4  -6    8.63    1.47
  10   4  -6    9.83    1.52
  -9  -4   6    2.56    1.36
  -9  -4   6    2.88    1.00
   9  -4  -6    3.63    0.77
  -9   4   6    2.99    1.12
   9   4  -6    4.20    1.30
   9   4  -6    3.97    1.18
  -8  -4   6    2.09    0.87
   8  -4  -6    1.18    0.65
  -8  -4   6   -0.41    1.19
   8   4  -6    3.88    1.06
   8   4  -6    2.32    1.10
  -8   4   6    1.21    0.97
  -7  -4   6    4.60    1.26
   7   4  -6    4.29    1.09
   7   4  -6    3.52    0.99
  -6  -4   6   22.36    1.99
   6   4  -6   21.91    1.72
   6   4  -6   20.81    1.73
  -5  -4   6   -0.36    0.97
   4  -4  -6   25.12    1.61
  -4  -4   6   25.10    1.95
   3  -4  -6    6.93    0.79
   3  -4  -6    7.09    1.03
  -3  -4   6    6.30    1.03
   3  -4  -6    7.00    0.81
   2  -4  -6   38.36    2.06
   2  -4  -6   34.76    2.09
  -2  -4   6   36.38    2.15
   2  -4  -6   31.10    1.97
  -1  -4   6   11.13    1.07
   1  -4  -6   11.16    1.18
   1  -4  -6    9.01    0.97
   0  -4  -6    9.95    1.09
  -1  -4  -6   11.44    1.17
  -2  -4  -6    1.87    0.89
  -2  -4  -6    1.66    0.81
   2   4   6    2.19    0.78
  -3  -4  -6   12.86    1.34
  -3  -4  -6   16.45    1.48
   3   4   6   16.84    1.38
  -4  -4  -6   10.51    1.27
  -4  -4  -6   11.32    1.37
   4   4   6   10.46    1.17
  -5  -4  -6    3.59    1.15
  -5  -4  -6    5.00    0.80
   5  -4   6    7.91    1.56
   5   4   6    5.31    1.03
  -6  -4  -6    2.00    1.12
   6  -4   6    1.06    1.30
  -6  -4  -6    1.31    0.72
   6   4   6    1.02    0.99
   6   4   6    0.82    1.05
  -7  -4  -6    0.68    0.75
   7  -4   6    2.50    1.33
  -7  -4  -6    2.43    1.24
   7   4   6    1.89    1.06
   7   4   6    1.48    1.16
   8  -4   6    9.01    1.28
  -8  -4  -6   10.69    1.73
  -8  -4  -6    8.02    1.14
   8  -4   6   12.77    1.84
   8   4   6   13.90    1.60
   8   4   6   13.07    1.57
  -9  -4  -6    8.92    1.23
   9  -4   6    8.71    1.82
   9  -4   6   10.87    1.41
   9   4   6   10.50    1.56
   9   4   6   11.70    1.71
  10  -4   6   -0.08    1.50
 -10  -4  -6    1.76    1.04
  10  -4   6    0.53    1.26
  10   4   6   -0.45    1.34
  10   4   6    1.35    1.27
  11  -4   6   -0.46    1.64
 -11  -4  -6    1.08    1.08
  11  -4   6    1.08    1.41
  11   4   6   -0.37    1.29
 -11  -5   6   -1.11    1.84
  11   5  -6    1.59    1.62
 -10  -5   6   -0.19    1.73
  10   5  -6   -1.23    1.47
  -9  -5   6    6.37    1.83
   9   5  -6    7.75    1.61
  -8  -5   6   16.22    2.05
   8   5  -6   11.40    1.66
   7  -5  -6   18.21    1.69
  -7  -5   6   17.00    1.98
   7   5  -6   12.11    1.58
  -6  -5   6    3.22    1.44
   6  -5  -6    1.78    1.10
   6   5  -6    1.94    1.19
   5  -5  -6   18.63    1.71
  -5  -5   6   18.05    1.88
   4  -5  -6   17.23    1.70
  -4  -5   6   17.59    1.74
   3  -5  -6   12.55    1.52
  -3  -5   6   14.67    1.50
  -2  -5   6   12.50    1.39
   2  -5  -6   15.22    1.52
   1  -5  -6   -0.82    0.96
   0  -5  -6   -0.03    0.96
   0  -5  -6   -1.11    0.89
  -1  -5  -6    6.86    1.30
  -1  -5  -6    9.63    1.27
  -2  -5  -6   16.64    1.64
  -2  -5  -6   17.55    1.67
  -3  -5  -6    9.55    1.41
  -3  -5  -6   14.88    1.59
  -4  -5  -6    0.97    1.29
   4  -5   6   -1.07    1.36
  -5  -5  -6    3.74    1.42
   5  -5   6    3.34    1.57
   6  -5   6    4.95    1.58
  -6  -5  -6    6.02    1.60
  -7  -5  -6   11.45    1.86
   7  -5   6    8.71    1.99
  -8  -5  -6    6.48    1.82
   8  -5   6    4.62    1.85
  -5  -6   6    1.39    1.63
  -4  -6   6    4.44    1.57
   4  -6  -6    5.55    1.37
   3  -6  -6   -0.38    1.16
  -3  -6   6   -0.10    1.38
  -2  -6   6    3.50    1.37
   2  -6  -6   -0.22    1.27
   1  -6  -6    5.22    1.39
   1  -6  -6    1.79    1.15
   0  -6  -6    6.12    1.45
   0  -6  -6    5.11    1.35
  -1  -6  -6    2.56    1.31
  -1  -6  -6    2.57    1.33
  -2  -6  -6   -1.22    1.40
 -18   0   7   -0.14    1.60
 -18   0   7   -0.91    1.09
  18   0  -7    0.19    1.38
  17   0  -7   -1.91    1.25
 -17   0   7   -0.59    1.02
 -17   0   7   -0.87    1.42
  16   0  -7    0.27    1.24
 -16   0   7   -1.31    1.33
 -16   0   7    0.60    0.98
  15   0  -7   -1.41    1.06
 -15   0   7    0.40    0.97
 -15   0   7    0.43    1.26
 -15   0   7    0.75    1.05
 -14   0   7    0.30    1.18
 -14   0   7    0.22    0.86
  14   0  -7   -2.22    0.96
 -14   0   7    2.34    0.98
 -13   0   7    0.55    0.85
 -13   0   7    0.01    1.03
 -13   0   7    0.36    0.81
  13   0  -7   -0.12    0.91
 -12   0   7    0.26    0.92
  12   0  -7    0.01    0.81
 -12   0   7   -0.17    0.74
  12   0  -7    0.18    0.89
 -12   0   7   -0.41    0.84
 -11   0   7   -0.25    0.69
 -11   0   7    0.47    0.82
 -11   0   7   -0.68    0.77
  11   0  -7   -0.59    0.72
  11   0  -7   -0.56    0.73
  10   0  -7   -0.51    0.65
  10   0  -7    1.10    0.69
 -10   0   7   -0.12    0.73
 -10   0   7    0.08    0.65
 -10   0   7    0.30    0.73
  -9   0   7   -0.50    0.58
   9   0  -7   -0.05    0.59
   9   0  -7   -0.21    0.64
  -9   0   7    0.71    0.67
  -9   0   7   -0.25    0.69
   9   0  -7    0.18    0.59
   8   0  -7    0.07    0.62
  -8   0   7    0.33    0.56
  -8   0   7   -0.60    0.63
  -8   0   7   -0.48    0.64
   8   0  -7   -0.01    0.55
   8   0  -7    0.43    0.59
  -8   0   7    0.04    0.63
   7   0  -7    0.07    0.51
  -7   0   7    0.17    0.52
  -7   0   7    0.52    0.58
   7   0  -7   -0.74    0.54
   7   0  -7    0.04    0.52
  -7   0   7   -0.57    0.57
  -7   0   7    0.40    0.57
  -6   0   7   -0.02    0.55
   6   0  -7   -0.12    0.49
  -6   0   7   -0.11    0.56
  -6   0   7   -0.60    0.48
   6   0  -7   -0.32    0.50
   6   0  -7    0.37    0.51
  -6   0   7    0.07    0.53
  -5   0   7    0.45    0.54
   5   0  -7   -0.57    0.49
   5   0  -7   -0.17    0.55
  -5   0   7    0.24    0.49
   5   0  -7    0.59    0.46
  -5   0   7   -0.12    0.51
  -4   0   7    0.00    0.51
  -4   0   7    0.05    0.53
   4   0  -7    0.28    0.52
   4   0  -7    0.28    0.48
   4   0  -7    0.04    0.48
  -4   0   7   -0.01    0.46
  -3   0   7   -0.74    0.43
   3   0  -7   -0.55    0.47
  -3   0   7   -0.30    0.52
   3   0  -7    0.23    0.46
  -3   0   7    0.63    0.55
   3   0  -7    0.14    0.48
   2   0  -7    0.34    0.47
  -2   0   7   -0.32    0.44
  -2   0   7    0.04    0.48
   2   0  -7   -0.35    0.46
  -2   0   7   -0.07    0.52
   2   0  -7    0.52    0.50
   1   0  -7   -0.85    0.45
   1   0  -7    0.54    0.52
  -1   0   7   -0.23    0.53
   1   0  -7   -0.15    0.45
  -1   0   7    0.29    0.48
   0   0   7   -0.40    0.46
   0   0   7    0.81    0.53
   0   0   7   -0.82    0.41
   0   0  -7    0.18    0.46
   0   0  -7   -0.06    0.50
   0   0  -7   -0.54    0.51
  -1   0  -7   -0.48    0.50
   1   0   7   -0.29    0.52
   1   0   7    0.27    0.46
  -1   0  -7   -0.43    0.48
   1   0   7    0.03    0.49
  -2   0  -7   -0.10    0.49
   2   0   7   -0.50    0.50
  -2   0  -7   -0.66    0.49
   2   0   7   -0.05    0.45
   2   0   7    0.07    0.45
  -3   0  -7   -0.75    0.49
   3   0   7   -0.57    0.47
  -3   0  -7    0.24    0.53
   3   0   7   -0.31    0.51
  -3   0  -7    0.39    0.48
   3   0   7   -0.37    0.46
  -4   0  -7    0.33    0.50
   4   0   7   -0.57    0.51
   4   0   7   -0.18    0.52
   4   0   7   -0.72    0.50
  -4   0  -7   -1.02    0.48
  -4   0  -7   -0.27    0.51
   5   0   7   -0.14    0.53
  -5   0  -7   -1.06    0.52
  -5   0  -7   -0.79    0.51
   5   0   7    0.16    0.60
   5   0   7    0.21    0.58
   6   0   7   -0.18    0.61
  -6   0  -7    0.42    0.59
  -6   0  -7   -0.67    0.55
   6   0   7   -0.90    0.52
   7   0   7   -0.43    0.60
  -7   0  -7    0.59    0.63
   7   0   7    0.85    0.73
  -7   0  -7    0.19    0.64
  -8   0  -7   -0.23    0.66
   8   0   7   -1.26    0.63
   8   0   7   -0.93    0.66
  -8   0  -7   -0.46    0.64
  -9   0  -7   -0.52    0.72
   9   0   7    0.50    0.78
   9   0   7   -0.20    0.74
  -9   0  -7    0.09    0.68
  10   0   7   -0.80    0.79
 -10   0  -7    0.39    0.80
 -10   0  -7   -1.00    0.72
 -11   0  -7    0.37    0.79
  11   0   7    0.76    0.97
 -11   0  -7    0.12    0.84
 -12   0  -7    1.46    0.89
  12   0   7   -0.61    1.04
 -12   0  -7    1.81    0.89
 -13   0  -7    0.23    0.89
  13   0   7    0.15    1.19
 -14   0  -7    1.44    0.93
  14   0   7    0.81    1.35
  17  -1  -7    4.68    1.30
 -17  -1   7    3.33    1.22
 -17  -1   7    5.34    1.55
 -17   1   7    2.91    1.56
  17   1  -7    2.56    1.53
 -17   1   7    4.81    1.43
 -17   1   7    2.59    1.18
  16  -1  -7   13.59    1.60
 -16  -1   7   16.89    1.86
 -16  -1   7   12.25    1.62
 -16   1   7   13.91    1.58
  16   1  -7   15.04    1.83
 -16   1   7   15.64    1.87
 -16   1   7   10.60    1.65
  15  -1  -7   10.08    1.35
 -15  -1   7    7.29    1.31
 -15  -1   7    9.38    1.50
 -15   1   7    7.44    1.24
 -15   1   7    9.04    1.48
 -15   1   7    8.41    1.38
  15   1  -7    8.13    1.46
  14  -1  -7    0.19    0.90
 -14  -1   7    0.07    1.13
  14  -1  -7   -1.07    0.91
 -14  -1   7    0.97    0.94
  14   1  -7    0.01    1.04
 -14   1   7    0.46    1.01
 -14   1   7    1.12    0.86
 -14   1   7    0.32    1.05
  13  -1  -7    0.30    0.88
 -13  -1   7    0.46    0.91
  13  -1  -7    0.02    0.85
 -13  -1   7   -1.06    0.98
 -13   1   7    0.63    0.94
  13   1  -7    0.92    0.97
 -13   1   7    0.14    0.77
 -13   1   7    0.07    0.93
 -12  -1   7    7.33    1.16
  12  -1  -7    7.82    1.11
 -12  -1   7    7.07    1.15
  12  -1  -7    7.62    1.11
 -12   1   7    7.35    1.11
 -12   1   7    7.25    1.03
 -12   1   7    7.44    1.13
  12   1  -7    6.26    1.11
 -11  -1   7   20.48    1.55
 -11  -1   7   17.62    1.58
  11  -1  -7   19.99    1.59
  11  -1  -7   22.31    1.62
 -11  -1   7   20.01    1.67
 -11   1   7   19.54    1.54
 -11   1   7   19.99    1.58
 -11   1   7   20.83    1.74
  11   1  -7   15.64    1.56
 -10  -1   7   34.38    2.14
 -10  -1   7   32.55    2.10
  10  -1  -7   33.90    2.03
  10  -1  -7   34.99    2.09
 -10  -1   7   38.41    2.15
  10   1  -7   32.45    2.07
 -10   1   7   36.17    2.04
  10   1  -7   31.37    2.07
 -10   1   7   32.47    2.06
 -10   1   7   33.09    2.16
  -9  -1   7    1.45    0.86
   9  -1  -7    1.67    0.67
  -9  -1   7    0.12    0.64
   9  -1  -7    0.13    0.62
  -9  -1   7    1.26    0.77
  -9  -1   7    0.94    0.73
   9   1  -7    0.98    0.70
  -9   1   7    0.32    0.73
  -9   1   7    0.41    0.59
  -9   1   7    0.94    0.70
   9   1  -7    1.72    0.81
  -8  -1   7    4.41    0.85
  -8  -1   7    5.45    0.81
  -8  -1   7    5.26    0.98
  -8  -1   7    3.36    0.75
   8  -1  -7    4.26    0.74
   8  -1  -7    4.51    0.76
  -8   1   7    3.33    0.75
  -8   1   7    4.89    0.82
   8   1  -7    4.29    0.76
   8   1  -7    5.19    0.84
  -8   1   7    4.06    0.71
   8   1  -7    4.81    0.82
  -7  -1   7    1.35    0.60
  -7  -1   7    1.74    0.71
  -7  -1   7    0.36    0.67
   7  -1  -7    0.52    0.55
   7  -1  -7    0.85    0.57
  -7  -1   7    0.84    0.60
  -7   1   7    0.98    0.55
  -7   1   7    0.99    0.62
   7   1  -7    2.25    0.65
   7   1  -7    0.09    0.57
  -7   1   7    0.72    0.65
   7   1  -7    1.56    0.67
  -6  -1   7   54.70    2.81
  -6  -1   7   54.57    2.76
   6  -1  -7   54.95    2.72
  -6  -1   7   56.21    2.80
  -6  -1   7   56.37    3.00
   6  -1  -7   55.37    2.87
   6   1  -7   57.79    2.75
  -6   1   7   52.36    2.71
  -6   1   7   50.95    2.85
   6   1  -7   60.56    2.81
   6   1  -7   51.01    2.88
  -6   1   7   56.85    2.75
   5  -1  -7    6.19    0.70
   5  -1  -7    4.63    0.69
  -5  -1   7    6.17    0.84
  -5  -1   7    3.84    0.70
  -5  -1   7    3.88    0.69
   5   1  -7    5.28    0.68
  -5   1   7    4.46    0.71
   5   1  -7    5.67    0.76
  -5   1   7    3.93    0.63
   5   1  -7    5.50    0.76
  -4  -1   7    7.49    0.83
   4  -1  -7    8.49    0.83
  -4  -1   7    8.61    0.84
  -4  -1   7    9.00    0.92
   4  -1  -7    9.14    0.81
   4   1  -7    7.79    0.84
   4   1  -7    7.84    0.87
  -4   1   7    8.30    0.78
  -4   1   7    7.93    0.81
   3  -1  -7    9.69    0.88
   3  -1  -7    9.09    0.87
  -3  -1   7    9.64    0.89
  -3  -1   7    7.92    0.90
  -3  -1   7    9.02    0.90
  -3   1   7   10.05    0.91
   3   1  -7    8.97    0.92
  -3   1   7   11.22    0.92
   3   1  -7   10.22    0.90
   2  -1  -7   72.86    3.48
  -2  -1   7   65.97    3.27
   2  -1  -7   72.20    3.25
  -2  -1   7   64.64    3.50
   2   1  -7   69.06    3.28
  -2   1   7   70.45    3.28
  -2   1   7   64.68    3.21
   2   1  -7   70.12    3.22
   1  -1  -7   86.68    4.10
  -1  -1   7   79.02    4.13
   1  -1  -7   81.00    3.77
   1  -1  -7   84.43    3.82
   1   1  -7   80.82    3.84
  -1   1   7   83.03    3.79
   1   1  -7   80.65    3.77
   0  -1   7    2.95    0.61
   0  -1   7    3.58    0.67
   0  -1  -7    3.60    0.57
   0  -1  -7    3.83    0.57
   0  -1  -7    4.39    0.68
   0   1   7    3.06    0.58
   0   1   7    3.52    0.63
   0   1  -7    3.19    0.61
   0   1  -7    2.15    0.59
  -1  -1  -7   16.25    1.01
   1  -1   7   14.45    1.26
  -1  -1  -7   14.63    1.08
   1  -1   7   14.76    1.12
  -1   1  -7   14.52    1.09
   1   1   7   16.20    1.11
  -1   1  -7   14.25    1.09
   1   1   7   14.45    1.16
   1   1   7   14.09    1.07
   2  -1   7    0.07    0.48
  -2  -1  -7    1.01    0.50
   2  -1   7    1.11    0.59
   2  -1   7    0.52    0.49
  -2  -1  -7    0.38    0.47
  -2   1  -7    1.37    0.56
  -2   1  -7    0.58    0.53
   2   1   7    0.59    0.49
   2   1   7    0.67    0.49
   2   1   7   -0.01    0.47
   3  -1   7  106.80    5.13
   3  -1   7   94.34    5.06
  -3  -1  -7  105.40    5.14
   3  -1   7  104.06    4.76
  -3  -1  -7  106.07    4.66
  -3  -1  -7  103.57    4.76
  -3   1  -7  102.28    4.66
   3   1   7  106.17    4.71
   3   1   7  101.41    5.12
  -3   1  -7  106.33    4.75
   3   1   7   97.49    4.78
  -4  -1  -7   30.96    1.75
   4  -1   7   29.34    1.85
   4  -1   7   29.31    1.71
  -4  -1  -7   29.75    1.86
  -4  -1  -7   30.34    1.68
  -4   1  -7   30.73    1.70
   4   1   7   30.35    1.78
   4   1   7   29.99    1.73
   4   1   7   30.84    1.87
  -4   1  -7   28.21    1.69
  -5  -1  -7    3.02    0.75
  -5  -1  -7    2.90    0.69
   5  -1   7    3.92    0.78
   5  -1   7    2.42    0.62
  -5  -1  -7    3.93    0.67
   5   1   7    3.21    0.70
  -5   1  -7    3.55    0.68
  -5   1  -7    2.38    0.66
   5   1   7    2.11    0.68
   5   1   7    3.12    0.69
   6  -1   7    2.71    0.77
  -6  -1  -7    1.70    0.63
  -6  -1  -7    2.85    0.69
   6  -1   7    0.38    0.60
  -6   1  -7    2.25    0.70
   6   1   7    2.05    0.66
  -6   1  -7    2.88    0.70
   6   1   7    3.12    0.76
   7  -1   7    9.21    1.02
  -7  -1  -7   10.40    1.02
   7  -1   7   11.33    1.19
   7  -1   7   10.94    1.21
  -7  -1  -7    9.46    1.01
   7   1   7   10.34    1.13
  -7   1  -7    9.64    1.03
  -7   1  -7   10.41    1.05
   7   1   7   10.42    1.12
   8  -1   7   11.40    1.14
   8  -1   7   12.96    1.28
  -8  -1  -7   11.49    1.12
  -8  -1  -7   10.94    1.14
   8  -1   7   14.68    1.35
  -8   1  -7   12.46    1.16
  -8   1  -7    9.78    1.10
   8   1   7   14.76    1.34
  -9  -1  -7   14.63    1.35
   9  -1   7   17.62    1.54
   9  -1   7   16.15    1.36
   9  -1   7   17.41    1.56
  -9   1  -7   14.56    1.30
   9   1   7   15.63    1.47
  -9   1  -7   13.10    1.27
  10  -1   7    4.29    1.11
  10  -1   7    2.27    0.91
  10  -1   7    2.88    0.99
 -10  -1  -7    1.08    0.82
 -10   1  -7    3.33    0.86
 -10   1  -7    1.76    0.91
  10   1   7    2.22    0.95
  11  -1   7    0.44    0.92
 -11  -1  -7    1.11    0.88
  11  -1   7    0.83    1.08
  11  -1   7    0.32    1.00
 -11   1  -7    1.75    0.90
  11   1   7    1.25    1.01
 -11   1  -7    3.68    1.04
  12  -1   7   -0.53    1.06
 -12  -1  -7    0.46    0.93
  12  -1   7    0.45    1.15
  12  -1   7    1.37    1.02
 -12   1  -7    1.13    1.05
 -12   1  -7    1.55    0.88
  12   1   7    0.85    1.14
 -13  -1  -7   14.48    1.55
  13  -1   7   16.43    1.67
 -13   1  -7   12.89    1.41
 -13   1  -7   13.13    1.43
  13   1   7   14.55    1.93
 -14  -1  -7    2.27    1.12
  14  -1   7    3.98    1.28
  14   1   7    4.31    1.65
 -14   1  -7    1.70    1.06
 -14   1  -7    1.91    1.03
 -17  -2   7    5.60    1.49
  17  -2  -7    8.54    1.63
 -17   2   7    5.55    1.64
  17   2  -7    4.80    1.62
 -17   2   7    8.16    1.81
 -16  -2   7   -0.35    1.13
  16  -2  -7   -0.39    1.14
 -16   2   7    0.18    1.37
  16   2  -7   -0.16    1.26
 -16   2   7   -1.19    1.31
 -15  -2   7   10.59    1.58
 -15  -2   7   14.41    1.71
  15  -2  -7   13.33    1.58
 -15   2   7   13.81    1.68
 -15   2   7   14.34    1.71
  15   2  -7   12.19    1.69
 -14  -2   7   17.85    1.70
  14  -2  -7   15.37    1.62
 -14  -2   7   17.46    1.80
 -14   2   7   16.42    1.55
  14   2  -7   16.88    1.83
 -14   2   7   14.72    1.69
 -14   2   7   16.46    1.74
 -13  -2   7   51.24    3.16
  13  -2  -7   58.24    3.15
 -13   2   7   51.48    3.04
  13   2  -7   53.99    3.19
 -13   2   7   50.80    3.26
 -13   2   7   55.53    2.99
 -12  -2   7    9.45    1.38
  12  -2  -7    9.80    1.20
 -12   2   7   10.00    1.31
 -12   2   7   10.73    1.35
  12   2  -7   11.13    1.39
 -12   2   7   10.14    1.19
  11  -2  -7    3.25    0.88
 -11  -2   7    3.17    0.96
  11   2  -7    2.18    0.96
  11   2  -7    3.59    1.06
 -11   2   7    2.33    0.98
 -11   2   7    3.76    0.83
  10  -2  -7   12.62    1.19
 -10  -2   7   14.16    1.61
 -10  -2   7    9.75    1.22
 -10   2   7   13.50    1.18
 -10   2   7    9.78    1.19
  10   2  -7   12.21    1.30
  10   2  -7   12.26    1.32
  -9  -2   7   41.33    2.54
   9  -2  -7   43.77    2.50
  -9  -2   7   45.17    2.78
   9   2  -7   45.81    2.49
  -9   2   7   44.72    2.58
  -9   2   7   47.38    2.42
   9   2  -7   41.31    2.51
   8  -2  -7   15.54    1.27
  -8  -2   7   14.77    1.47
  -8  -2   7   15.25    1.38
   8   2  -7   16.48    1.38
   8   2  -7   17.84    1.43
  -8   2   7   17.80    1.30
  -8   2   7   13.80    1.30
   7  -2  -7   35.19    1.97
  -7  -2   7   32.40    2.05
  -7  -2   7   35.96    2.28
   7  -2  -7   33.10    1.99
  -7   2   7   36.31    1.93
   7   2  -7   33.53    2.03
  -7   2   7   33.93    2.12
   7   2  -7   32.63    1.98
  -6  -2   7   14.84    1.30
   6  -2  -7   16.45    1.21
  -6  -2   7   17.51    1.54
   6  -2  -7   17.92    1.24
  -6   2   7   18.20    1.22
   6   2  -7   16.27    1.34
  -6   2   7   17.45    1.44
   6   2  -7   17.11    1.34
  -5  -2   7   89.61    4.15
  -5  -2   7   84.75    4.46
   5  -2  -7   89.21    4.33
   5  -2  -7   85.69    4.33
   5   2  -7   89.07    4.14
   5   2  -7   83.30    4.07
  -5   2   7   87.68    4.07
  -4  -2   7   64.42    3.43
  -4  -2   7   68.91    3.20
   4  -2  -7   62.20    3.28
   4  -2  -7   64.00    3.03
   4  -2  -7   63.96    3.31
  -4  -2   7   66.77    3.36
   4   2  -7   64.19    3.13
   4   2  -7   63.69    3.17
  -4   2   7   65.94    3.14
  -3  -2   7   89.69    4.59
  -3  -2   7   97.90    4.34
  -3  -2   7   87.89    4.66
   3  -2  -7   94.95    4.60
   3  -2  -7   94.86    4.24
   3  -2  -7   92.00    4.58
   3   2  -7   92.95    4.34
  -3   2   7   93.66    4.31
  -2  -2   7   13.44    1.12
  -2  -2   7   16.31    1.15
  -2  -2   7   13.71    1.20
   2  -2  -7   14.64    1.16
   2  -2  -7   13.42    1.05
   2  -2  -7   15.03    1.03
  -2   2   7   13.58    1.10
   2   2  -7   16.75    1.13
   1  -2  -7    6.42    0.77
  -1  -2   7    4.34    0.65
   1  -2  -7    5.01    0.63
   1  -2  -7    4.82    0.63
  -1  -2   7    4.23    0.79
  -1  -2   7    6.19    0.71
  -1   2   7    5.14    0.65
   1   2  -7    5.82    0.73
  -1   2   7    5.54    0.77
   0  -2   7  143.58    7.39
   0  -2  -7  154.77    7.47
   0  -2   7  158.65    7.48
   0  -2  -7  154.85    6.90
   0  -2  -7  160.98    7.47
   0   2  -7  156.09    6.94
   0   2   7  151.86    6.83
   0   2   7  155.70    6.95
   1  -2   7   12.53    1.02
   1  -2   7   13.43    1.14
  -1  -2  -7   13.33    1.06
  -1  -2  -7   13.49    1.00
   1   2   7   13.37    1.07
   1   2   7   12.83    1.03
  -1   2  -7   13.87    1.06
   2  -2   7   52.16    2.80
  -2  -2  -7   52.72    2.69
  -2  -2  -7   55.31    2.54
   2  -2   7   57.29    2.93
   2   2   7   53.80    2.72
   2   2   7   55.23    2.68
  -2   2  -7   54.55    2.67
  -3  -2  -7   40.37    2.03
   3  -2   7   38.17    2.19
  -3  -2  -7   41.00    2.16
   3  -2   7   40.84    2.32
  -3  -2  -7   44.42    2.38
   3   2   7   40.68    2.15
   3   2   7   39.02    2.18
  -3   2  -7   39.34    2.11
   4  -2   7   37.04    2.17
  -4  -2  -7   38.23    2.06
  -4  -2  -7   38.56    2.25
   4   2   7   36.00    2.12
   4   2   7   33.87    2.03
  -4   2  -7   36.92    1.98
  -5  -2  -7   13.44    1.21
   5  -2   7   16.11    1.34
  -5  -2  -7   16.43    1.47
  -5   2  -7   15.31    1.21
   5   2   7   16.04    1.33
   5   2   7   17.59    1.34
   6  -2   7   59.53    3.26
  -6  -2  -7   62.60    3.35
  -6  -2  -7   62.72    3.08
  -6   2  -7   62.51    3.01
   6   2   7   55.97    3.10
   6   2   7   56.84    3.05
   7  -2   7    7.07    1.28
   7  -2   7    8.64    1.13
  -7  -2  -7    7.59    0.96
  -7   2  -7    8.87    0.95
   7   2   7    9.54    1.12
   7   2   7    7.73    1.07
   8  -2   7    1.78    1.04
   8  -2   7    1.17    0.93
  -8  -2  -7    0.40    0.76
  -8   2  -7    2.54    0.80
   8   2   7    1.52    0.88
   8   2   7    1.25    0.86
   9  -2   7    5.49    1.22
   9  -2   7    5.13    1.12
  -9  -2  -7    4.97    0.99
   9   2   7    7.32    1.18
  -9   2  -7    2.29    0.83
 -10  -2  -7   25.33    1.94
  10  -2   7   26.11    2.24
  10  -2   7   24.12    2.07
 -10   2  -7   22.74    1.80
  10   2   7   23.54    2.08
 -10   2  -7   24.36    1.82
  11  -2   7    4.28    1.32
  11  -2   7    2.27    1.20
 -11  -2  -7    5.74    1.14
  11   2   7    1.36    1.20
 -11   2  -7    2.74    1.10
  12  -2   7    7.36    1.47
  12  -2   7    5.81    1.54
 -12  -2  -7    6.39    1.19
 -12   2  -7    3.80    1.24
  12   2   7    4.87    1.41
  13  -2   7    3.22    1.35
  13  -2   7    1.98    1.38
 -13  -2  -7    0.49    1.06
 -13   2  -7    1.96    1.19
  13   2   7   -0.61    1.31
  14  -2   7    3.18    1.55
 -14   2  -7    3.17    1.15
  14   2   7    2.68    1.64
 -16   3   7    7.85    1.71
 -16   3   7    9.03    1.79
 -15  -3   7    6.62    1.46
  15  -3  -7    7.96    1.46
 -15   3   7    5.11    1.58
  15   3  -7    5.36    1.51
 -15   3   7    6.09    1.56
 -14  -3   7    0.51    1.15
  14  -3  -7    1.52    1.11
  14   3  -7    1.02    1.21
 -14   3   7    1.41    1.33
 -14   3   7    0.54    1.33
 -13  -3   7    1.25    1.13
  13  -3  -7    3.37    1.10
 -13   3   7    3.54    1.29
  13   3  -7    4.89    1.30
 -12  -3   7   13.60    1.66
  12  -3  -7   16.97    1.51
  12   3  -7   14.65    1.66
 -12   3   7   17.59    1.73
  12   3  -7   16.33    1.77
  11  -3  -7   15.00    1.37
 -11  -3   7   13.92    1.55
  11   3  -7   14.56    1.59
 -11   3   7   13.87    1.56
  11   3  -7   13.87    1.65
  10  -3  -7   26.15    1.85
 -10  -3   7   27.61    2.30
 -10  -3   7   27.16    2.08
  10   3  -7   26.14    2.05
  10   3  -7   26.46    2.07
 -10   3   7   28.28    2.17
  -9  -3   7    5.69    1.09
  -9  -3   7    7.01    1.37
   9  -3  -7    3.85    0.80
   9   3  -7    5.75    1.17
   9   3  -7    4.49    1.05
  -9   3   7    3.85    1.03
  -8  -3   7   13.86    1.57
   8  -3  -7   12.33    1.11
  -8  -3   7   14.08    1.41
   8   3  -7   12.48    1.36
   8   3  -7   12.41    1.32
  -8   3   7   13.22    1.37
   7  -3  -7   17.05    1.33
  -7  -3   7   18.90    1.52
  -7  -3   7   22.45    1.83
   7   3  -7   18.97    1.56
  -7   3   7   18.32    1.51
   7   3  -7   17.80    1.50
   6  -3  -7   48.96    2.72
  -6  -3   7   56.01    3.02
  -6  -3   7   52.36    2.74
   6  -3  -7   51.00    2.74
   6   3  -7   49.75    2.73
   5  -3  -7   12.73    1.15
   5  -3  -7   13.43    1.13
  -5  -3   7   16.03    1.42
  -5  -3   7   15.71    1.26
  -5   3   7   14.71    1.17
   5   3  -7   14.56    1.27
  -4  -3   7   -0.28    0.78
   4  -3  -7    0.25    0.48
   4  -3  -7   -0.10    0.57
   4   3  -7    0.26    0.63
  -4   3   7    0.19    0.51
  -3  -3   7    4.71    0.79
   3  -3  -7    7.62    0.80
   3  -3  -7    7.19    0.82
  -3  -3   7    7.80    1.01
   3   3  -7    8.84    0.92
  -2  -3   7   26.15    1.71
   2  -3  -7   22.94    1.51
   2  -3  -7   25.44    1.48
   2   3  -7   23.71    1.52
  -2   3   7   21.56    1.41
   1  -3  -7   20.12    1.43
  -1  -3   7   19.02    1.35
   1  -3  -7   20.35    1.34
  -1  -3   7   19.39    1.53
   1   3  -7   20.54    1.35
  -1   3   7   19.62    1.31
   0  -3   7   10.18    1.03
   0  -3  -7   11.09    1.07
   0  -3   7    7.69    0.83
   0  -3  -7   10.14    1.01
   0   3   7    9.74    0.91
   0   3  -7    9.19    0.92
   1  -3   7    0.29    0.53
   1  -3   7    1.17    0.69
  -1  -3  -7   -0.27    0.63
  -1  -3  -7   -0.12    0.48
   1   3   7    0.13    0.54
  -2  -3  -7   24.27    1.39
   2  -3   7   19.61    1.41
   2  -3   7   19.71    1.56
  -2  -3  -7   21.30    1.47
   2   3   7   22.11    1.47
   2   3   7   21.68    1.52
   3  -3   7  105.51    5.47
  -3  -3  -7  113.34    5.17
  -3  -3  -7  119.97    5.67
   3  -3   7  107.12    5.55
  -3  -3  -7  110.57    4.97
   3   3   7  111.39    5.20
   3   3   7  119.40    5.29
  -4  -3  -7   17.77    1.32
   4  -3   7   17.06    1.31
   4  -3   7   15.70    1.41
  -4  -3  -7   14.59    1.45
  -4  -3  -7   15.75    1.31
   4   3   7   16.37    1.40
   4   3   7   18.26    1.41
  -5  -3  -7   -0.97    0.64
  -5  -3  -7    0.04    0.87
   5  -3   7    0.58    0.80
   5   3   7   -0.35    0.77
   5   3   7    0.42    0.77
  -6  -3  -7    0.51    0.93
  -6  -3  -7    0.31    0.71
   6  -3   7    0.53    0.80
   6   3   7    0.38    0.84
   6   3   7    0.40    0.86
  -7  -3  -7   21.86    1.93
   7  -3   7   17.11    1.58
   7  -3   7   19.20    2.00
  -7  -3  -7   20.41    1.58
   7   3   7   19.60    1.68
   7   3   7   19.50    1.65
  -8  -3  -7   27.30    1.95
   8  -3   7   27.42    2.05
   8  -3   7   29.13    2.50
   8   3   7   27.58    2.09
   8   3   7   26.91    2.12
   9  -3   7   11.06    1.66
   9  -3   7    7.69    1.36
  -9  -3  -7    9.43    1.24
   9   3   7    9.09    1.38
   9   3   7    7.96    1.40
 -10  -3  -7    3.31    1.04
  10  -3   7    1.67    1.39
  10  -3   7    0.05    1.21
  10   3   7    1.61    1.22
  11  -3   7    1.24    1.41
  11  -3   7    0.04    1.32
 -11  -3  -7    0.33    1.06
 -11   3  -7    0.00    1.05
  11   3   7    0.95    1.26
  12  -3   7   20.03    2.29
 -12  -3  -7   14.44    1.69
  12  -3   7   20.64    2.08
 -12   3  -7   15.92    1.77
  12   3   7   21.51    2.13
 -14  -4   7    4.82    1.49
  14   4  -7    2.47    1.43
 -14   4   7    3.93    1.56
  13  -4  -7    5.63    1.23
 -13  -4   7    2.94    1.32
  13   4  -7    3.95    1.67
  13   4  -7    3.20    1.36
 -13   4   7    3.81    1.45
  12  -4  -7    3.20    1.10
 -12  -4   7    2.22    1.23
 -12   4   7    3.95    1.39
  12   4  -7    2.02    1.28
  12   4  -7    1.93    1.50
  11  -4  -7    0.31    0.86
 -11  -4   7    0.15    1.06
  11   4  -7    0.26    1.36
  11   4  -7   -0.26    1.14
 -11   4   7   -1.38    1.14
  10  -4  -7    6.73    1.01
 -10  -4   7    6.33    1.62
 -10  -4   7    6.35    1.21
  10   4  -7    5.45    1.47
  10   4  -7    4.40    1.28
 -10   4   7    6.25    1.35
  -9  -4   7    3.69    1.48
  -9  -4   7    2.56    0.96
   9  -4  -7    2.53    0.79
  -9   4   7    2.58    1.16
   9   4  -7    3.57    1.15
   9   4  -7    3.37    1.30
   8  -4  -7   14.02    1.27
  -8  -4   7   14.92    1.38
  -8  -4   7   17.10    1.85
   8   4  -7   13.40    1.49
   8   4  -7   11.71    1.50
  -7  -4   7    1.21    1.20
   7  -4  -7    1.58    0.65
   7   4  -7    2.72    0.99
   7   4  -7    1.62    1.08
   6  -4  -7    2.62    0.70
  -6  -4   7    3.74    1.19
   6   4  -7    3.77    0.97
   5  -4  -7   -0.50    0.59
  -5  -4   7   -0.15    1.00
   4  -4  -7   16.92    1.32
  -4  -4   7   18.50    1.59
   3  -4  -7   37.88    2.25
  -3  -4   7   43.45    2.50
   2  -4  -7    1.51    0.84
  -2  -4   7    0.01    0.87
   2  -4  -7    0.98    0.67
   1  -4  -7    0.23    0.80
   1  -4  -7    0.39    0.71
  -1  -4   7   -0.43    0.84
   0  -4   7    1.04    0.88
   0  -4  -7    0.84    0.77
   1  -4   7    7.04    1.00
  -1  -4  -7    7.77    1.06
  -2  -4  -7   -0.32    0.79
  -2  -4  -7   -0.87    0.87
   2   4   7   -0.73    0.72
  -3  -4  -7    0.69    1.01
  -3  -4  -7    2.55    0.96
   3   4   7    2.73    0.86
  -4  -4  -7    0.57    0.66
  -4  -4  -7    2.61    1.14
  -4  -4  -7    2.56    0.99
   4   4   7    2.15    0.91
  -5  -4  -7    6.52    0.92
  -5  -4  -7    8.69    1.34
   5   4   7    7.99    1.26
   5   4   7    6.28    1.14
  -6  -4  -7   20.70    2.01
   6  -4   7   17.48    2.10
  -6  -4  -7   16.41    1.38
   6  -4   7   15.56    1.48
   6   4   7   17.62    1.68
   6   4   7   19.24    1.72
   7  -4   7    1.41    1.06
  -7  -4  -7    1.24    0.82
  -7  -4  -7    1.93    1.27
   7  -4   7    2.12    1.41
   7   4   7   -0.33    1.11
   7   4   7    2.34    1.19
  -8  -4  -7    0.47    0.84
   8  -4   7    1.50    1.15
   8  -4   7   -0.36    1.44
   8   4   7   -1.05    1.12
   8   4   7   -0.47    1.22
   9  -4   7    2.24    1.59
  -9  -4  -7    3.48    1.06
   9  -4   7    0.77    1.27
   9   4   7    1.57    1.41
   9   4   7    3.19    1.34
 -10  -4  -7    1.65    1.02
  10  -4   7    1.55    1.66
  10  -4   7    1.92    1.43
  10   4   7    0.80    1.31
 -11  -5   7    1.17    1.95
 -10  -5   7    2.54    1.79
  10   5  -7    0.14    1.55
  -9  -5   7    0.68    1.69
   9   5  -7   -1.41    1.43
  -8  -5   7   -2.11    1.52
   8   5  -7    0.93    1.36
  -7  -5   7   -1.61    1.43
   7   5  -7   -1.33    1.18
  -6  -5   7    0.51    1.43
   6  -5  -7    0.69    1.08
  -5  -5   7   -0.75    1.28
   5  -5  -7   -0.26    1.01
   4  -5  -7   -1.12    1.01
  -4  -5   7   -1.11    1.16
   3  -5  -7    0.16    0.72
   3  -5  -7    1.25    1.02
  -3  -5   7    0.92    1.15
  -2  -5   7    1.06    1.11
   2  -5  -7    0.95    1.01
   1  -5  -7   -0.05    1.00
  -1  -5   7    1.03    1.08
   0  -5  -7    1.38    1.04
   0  -5  -7    1.44    1.08
  -1  -5  -7    0.24    1.05
  -1  -5  -7    0.53    1.13
  -2  -5  -7    2.43    1.23
  -2  -5  -7    1.68    1.12
  -3  -5  -7   -0.01    1.26
  -3  -5  -7   -0.15    1.06
   4  -5   7   -0.68    1.45
  -4  -5  -7   -0.90    1.24
   5  -5   7   -2.86    1.39
  -5  -5  -7   -2.55    1.31
  -6  -5  -7    0.73    1.46
   6  -5   7    1.93    1.58
  -7  -5  -7    0.14    1.55
   7  -5   7    2.09    1.68
   7   5   7    3.26    1.50
  -4  -6   7    2.44    1.60
  -3  -6   7    7.52    1.69
   3  -6  -7    5.28    1.45
   2  -6  -7   -0.03    1.25
  -2  -6   7    0.15    1.47
   2  -6  -7   -1.05    1.19
   1  -6  -7    1.07    1.30
   1  -6  -7    0.55    1.28
   0  -6  -7    1.97    1.34
   0  -6  -7    0.90    1.30
 -18   0   8    4.23    1.67
  17   0  -8   20.22    2.12
 -17   0   8   18.68    2.00
 -17   0   8   23.83    2.19
  16   0  -8   29.36    2.36
 -16   0   8   24.17    2.23
 -16   0   8   33.14    2.73
 -15   0   8    6.32    1.45
 -15   0   8    8.04    1.43
 -15   0   8    6.48    1.26
  15   0  -8    6.71    1.39
 -14   0   8    3.40    1.18
 -14   0   8    1.81    1.00
 -14   0   8    3.84    1.22
  14   0  -8    3.25    1.15
  13   0  -8    1.53    0.99
 -13   0   8    1.22    0.89
 -13   0   8    1.66    1.08
 -13   0   8    1.81    1.04
 -12   0   8  126.49    6.00
  12   0  -8  119.33    5.77
 -12   0   8  116.95    5.71
 -12   0   8  118.75    5.77
  11   0  -8    1.51    0.90
 -11   0   8    0.19    0.85
 -11   0   8    2.46    0.82
  11   0  -8    2.74    0.88
 -11   0   8    0.16    0.87
  10   0  -8   73.41    3.76
 -10   0   8   74.75    3.77
 -10   0   8   76.99    3.76
 -10   0   8   75.68    3.91
  10   0  -8   74.50    3.97
  -9   0   8    5.25    0.93
  -9   0   8    5.49    0.90
  -9   0   8    6.55    0.99
   9   0  -8    6.22    0.95
   9   0  -8    6.94    0.97
  -8   0   8  104.10    4.86
  -8   0   8  105.46    5.06
   8   0  -8  102.62    4.89
  -8   0   8  101.51    4.92
   8   0  -8  106.15    5.20
   8   0  -8  102.66    4.81
   7   0  -8  155.01    7.24
   7   0  -8  147.28    6.67
   7   0  -8  140.65    6.76
  -7   0   8  155.75    7.32
  -7   0   8  149.58    7.01
  -7   0   8  147.04    6.69
  -7   0   8  144.60    6.80
   6   0  -8   52.21    2.62
  -6   0   8   54.67    2.85
   6   0  -8   49.17    2.63
  -6   0   8   51.58    2.64
   6   0  -8   48.82    2.73
  -6   0   8   51.95    2.62
  -5   0   8    0.41    0.58
  -5   0   8    0.35    0.51
   5   0  -8    0.91    0.55
   5   0  -8    0.67    0.57
  -5   0   8    0.98    0.62
   5   0  -8    1.08    0.50
  -4   0   8   12.27    1.11
   4   0  -8   10.54    0.99
   4   0  -8   13.21    1.05
  -4   0   8   11.15    1.02
   4   0  -8   10.72    1.01
  -4   0   8    9.97    0.97
  -3   0   8  166.90    8.30
  -3   0   8  172.68    7.59
   3   0  -8  175.93    7.57
   3   0  -8  176.45    8.25
   3   0  -8  172.22    7.70
  -3   0   8  164.35    7.71
   2   0  -8  330.20   15.23
  -2   0   8  304.37   14.16
  -2   0   8  314.51   13.93
   2   0  -8  324.10   13.91
   2   0  -8  327.67   14.17
  -2   0   8  329.17   15.28
   1   0  -8   10.40    0.97
  -1   0   8   12.67    1.11
   1   0  -8    9.39    0.94
  -1   0   8   11.96    0.98
  -1   0   8   10.86    0.96
   1   0  -8   12.85    1.01
   0   0   8    9.19    0.93
   0   0  -8   10.82    0.90
   0   0   8    8.50    0.87
   0   0   8    8.06    0.87
   0   0  -8    9.08    0.90
   0   0  -8   11.69    1.02
  -1   0  -8  113.69    4.84
   1   0   8  100.22    4.93
  -1   0  -8  110.56    4.94
   1   0   8  102.62    4.83
   1   0   8  106.32    5.31
  -2   0  -8   10.79    0.93
   2   0   8    8.55    0.86
  -2   0  -8    9.37    0.91
   2   0   8    8.86    0.89
   2   0   8   11.58    1.03
   3   0   8  115.86    5.67
  -3   0  -8  125.64    5.67
   3   0   8  134.19    6.11
  -3   0  -8  125.37    5.54
  -3   0  -8  115.50    6.05
  -4   0  -8  149.20    6.76
  -4   0  -8  155.74    6.64
   4   0   8  146.15    6.67
   4   0   8  151.85    7.28
   4   0   8  139.69    6.78
  -5   0  -8  136.30    5.94
  -5   0  -8  134.82    6.06
   5   0   8  127.84    6.50
   5   0   8  127.24    6.09
   6   0   8    7.19    0.94
   6   0   8    9.01    1.14
  -6   0  -8    7.99    0.92
  -6   0  -8    9.61    1.00
   7   0   8   25.75    1.86
  -7   0  -8   32.92    1.81
   7   0   8   27.24    2.01
  -7   0  -8   25.63    1.80
  -8   0  -8   51.17    2.73
   8   0   8   47.47    2.87
  -8   0  -8   51.93    2.81
   8   0   8   54.64    3.04
  -9   0  -8   -0.21    0.72
  -9   0  -8    0.17    0.78
   9   0   8    0.00    0.84
 -10   0  -8   -1.01    0.77
  10   0   8    0.75    0.96
 -10   0  -8   -0.40    0.81
  11   0   8    3.42    1.18
 -11   0  -8    2.23    0.98
 -11   0  -8    4.23    1.00
  12   0   8   18.69    1.93
 -12   0  -8   19.50    1.72
 -13   0  -8   28.42    2.21
  13   0   8   30.39    2.52
 -14   0  -8   -0.05    0.99
  14   0   8    0.93    1.51
 -17  -1   8    0.97    1.41
 -17  -1   8    1.62    1.25
  17  -1  -8    0.79    1.17
 -17   1   8   -0.46    1.45
 -17   1   8   -0.56    1.02
 -17   1   8    0.26    1.51
  17   1  -8   -2.29    1.31
  16  -1  -8    3.22    1.17
 -16  -1   8    4.06    1.30
 -16  -1   8    5.32    1.43
 -16   1   8    4.98    1.52
 -16   1   8    1.63    1.07
 -16   1   8    5.89    1.52
  16   1  -8    3.55    1.43
 -15  -1   8   20.70    1.88
  15  -1  -8   16.53    1.63
 -15  -1   8   13.96    1.67
  15   1  -8   15.88    1.83
 -15   1   8   22.15    1.95
 -15   1   8   16.95    1.84
 -15   1   8   14.08    1.60
 -14  -1   8   17.24    1.79
  14  -1  -8   20.08    1.76
 -14  -1   8   25.97    1.96
  14  -1  -8   22.64    1.92
  14   1  -8   22.06    1.97
 -14   1   8   20.19    1.89
 -14   1   8   20.89    1.90
 -14   1   8   20.85    1.77
 -13  -1   8   -0.13    0.87
  13  -1  -8    0.95    0.96
 -13  -1   8    1.21    1.04
  13  -1  -8   -0.65    0.88
 -13   1   8    1.37    1.06
  13   1  -8    0.04    0.93
 -13   1   8    0.78    1.03
 -13   1   8    0.53    0.84
  12  -1  -8   13.81    1.35
  12  -1  -8   14.60    1.40
 -12  -1   8   13.52    1.41
 -12  -1   8   11.39    1.37
 -12   1   8   13.33    1.42
 -12   1   8   11.06    1.38
 -12   1   8   11.59    1.29
  12   1  -8   12.89    1.42
 -11  -1   8    3.75    0.91
 -11  -1   8    7.57    1.13
  11  -1  -8    7.10    1.04
  11  -1  -8    8.45    1.13
  11   1  -8    5.53    1.05
 -11   1   8    4.18    0.90
 -11   1   8    4.56    1.02
 -11   1   8    6.22    1.11
  10  -1  -8   90.71    4.32
 -10  -1   8   79.16    4.13
  10  -1  -8   80.41    4.05
 -10  -1   8   85.95    4.12
 -10  -1   8   89.18    4.22
 -10   1   8   81.51    4.04
 -10   1   8   78.69    4.22
  10   1  -8   79.95    4.13
 -10   1   8   81.23    4.07
  10   1  -8   79.99    4.08
   9  -1  -8   42.34    2.33
   9  -1  -8   42.12    2.41
  -9  -1   8   45.09    2.41
  -9  -1   8   42.90    2.40
  -9  -1   8   40.16    2.39
  -9   1   8   43.08    2.35
  -9   1   8   39.63    2.42
  -9   1   8   39.08    2.34
   9   1  -8   37.58    2.36
   9   1  -8   42.81    2.41
  -8  -1   8   28.77    1.82
   8  -1  -8   27.53    1.73
  -8  -1   8   27.84    1.83
  -8  -1   8   30.52    1.99
  -8  -1   8   29.74    1.86
   8  -1  -8   29.71    1.79
  -8   1   8   29.00    1.77
   8   1  -8   27.34    1.79
  -8   1   8   24.20    1.84
   8   1  -8   25.30    1.78
  -8   1   8   26.00    1.79
   7  -1  -8   13.46    1.20
  -7  -1   8   11.62    1.20
   7  -1  -8   14.70    1.17
  -7  -1   8   15.83    1.39
  -7  -1   8   11.83    1.15
  -7   1   8   11.62    1.13
   7   1  -8   10.04    1.09
   7   1  -8   14.92    1.27
   7   1  -8   13.65    1.20
  -7   1   8   12.27    1.12
  -7   1   8   14.86    1.18
  -6  -1   8    7.61    0.93
  -6  -1   8    8.40    1.05
  -6  -1   8    6.68    0.89
   6  -1  -8    7.28    0.86
   6  -1  -8    8.45    0.89
   6   1  -8    7.08    0.84
  -6   1   8    7.44    0.90
   6   1  -8    8.54    0.98
   6   1  -8    8.76    0.95
  -6   1   8    7.56    0.85
  -5  -1   8   79.13    3.80
   5  -1  -8   84.22    3.85
  -5  -1   8   81.94    3.87
  -5  -1   8   78.07    4.13
   5  -1  -8   84.12    4.06
  -5   1   8   77.85    3.82
   5   1  -8   78.44    3.85
   5   1  -8   84.46    3.81
   5   1  -8   78.31    4.06
  -5   1   8   78.80    3.79
   4  -1  -8   44.42    2.20
   4  -1  -8   43.71    2.32
  -4  -1   8   42.14    2.19
  -4  -1   8   40.05    2.22
  -4  -1   8   39.97    2.36
   4   1  -8   43.78    2.23
   4   1  -8   37.86    2.33
  -4   1   8   39.45    2.19
   4   1  -8   42.77    2.22
  -4   1   8   40.57    2.19
  -3  -1   8    0.72    0.59
   3  -1  -8    0.64    0.59
  -3  -1   8    0.95    0.54
   3  -1  -8    0.55    0.55
  -3  -1   8    0.68    0.55
  -3   1   8    0.57    0.52
   3   1  -8    0.86    0.57
  -3   1   8    0.61    0.58
   3   1  -8    0.82    0.63
   2  -1  -8   -0.45    0.48
  -2  -1   8    0.77    0.67
   2  -1  -8   -0.69    0.54
   2  -1  -8    0.49    0.53
  -2  -1   8    0.34    0.56
   2   1  -8    0.49    0.53
  -2   1   8    0.41    0.56
   2   1  -8   -0.35    0.58
  -2   1   8    0.12    0.52
   1  -1  -8   35.91    1.87
   1  -1  -8   38.57    2.01
  -1  -1   8   33.79    2.08
  -1  -1   8   35.41    1.91
   1  -1  -8   33.16    1.81
  -1   1   8   33.09    1.86
   1   1  -8   34.22    1.90
   1   1  -8   33.54    1.86
  -1   1   8   30.44    1.85
   0  -1   8   50.10    2.51
   0  -1   8   47.86    2.71
   0  -1  -8   53.38    2.67
   0  -1  -8   47.83    2.45
   0  -1  -8   50.76    2.41
   0   1  -8   46.84    2.43
   0   1   8   48.53    2.44
   0   1   8   47.93    2.66
   0   1  -8   46.56    2.48
   0   1   8   48.87    2.48
  -1  -1  -8   85.49    3.98
  -1  -1  -8   87.04    3.87
   1  -1   8   84.66    3.99
   1  -1   8   89.69    4.32
  -1   1  -8   84.19    3.92
   1   1   8   85.29    4.00
  -1   1  -8   83.08    3.97
   1   1   8   81.45    3.90
   1   1   8   78.44    4.25
  -2  -1  -8   -0.07    0.53
   2  -1   8    0.92    0.65
  -2  -1  -8   -0.07    0.50
   2  -1   8    0.76    0.54
   2   1   8    0.52    0.52
   2   1   8    1.03    0.58
  -2   1  -8    0.38    0.60
   2   1   8   -0.74    0.52
  -2   1  -8    0.60    0.59
   3  -1   8    0.54    0.66
  -3  -1  -8    0.59    0.63
   3  -1   8    1.07    0.61
  -3  -1  -8    0.96    0.56
  -3  -1  -8    1.28    0.56
  -3   1  -8    0.95    0.59
   3   1   8    0.88    0.60
   3   1   8    0.61    0.58
  -3   1  -8    1.32    0.71
   3   1   8    1.40    0.61
   4  -1   8   12.24    1.18
  -4  -1  -8   13.25    1.05
  -4  -1  -8   11.56    1.19
   4  -1   8   12.73    1.11
  -4  -1  -8   13.52    1.12
   4   1   8   12.74    1.14
  -4   1  -8   12.45    1.07
  -4   1  -8   12.21    1.08
   4   1   8   13.42    1.19
   4   1   8   14.11    1.21
  -5  -1  -8   17.75    1.28
   5  -1   8   17.14    1.41
  -5  -1  -8   16.39    1.35
   5  -1   8   16.83    1.32
   5   1   8   16.36    1.31
  -5   1  -8   13.80    1.20
  -5   1  -8   17.52    1.33
   5   1   8   17.54    1.39
  -6  -1  -8    4.64    0.84
   6  -1   8    4.65    0.84
   6  -1   8    5.72    0.97
  -6  -1  -8    3.53    0.75
  -6   1  -8    5.29    0.85
   6   1   8    3.14    0.79
   6   1   8    3.94    0.84
  -6   1  -8    3.56    0.81
  -7  -1  -8    7.07    0.96
  -7  -1  -8    5.70    0.88
   7  -1   8    9.51    1.18
   7  -1   8    8.29    1.02
   7   1   8    6.69    1.01
  -7   1  -8    7.20    0.98
  -7   1  -8    5.79    0.93
   8  -1   8   35.37    2.43
   8  -1   8   36.00    2.27
  -8  -1  -8   36.94    2.23
   8  -1   8   38.92    2.42
  -8   1  -8   35.59    2.18
   8   1   8   37.47    2.34
  -8   1  -8   36.79    2.20
   9  -1   8   26.64    2.16
   9  -1   8   30.00    2.08
   9  -1   8   30.39    2.17
  -9  -1  -8   27.53    1.98
   9   1   8   27.61    2.13
  -9   1  -8   28.48    1.95
  -9   1  -8   30.60    1.95
  10  -1   8   17.54    1.56
  10  -1   8   17.60    1.69
 -10  -1  -8   13.68    1.41
  10  -1   8   19.64    1.71
 -10   1  -8   12.88    1.34
  10   1   8   19.56    1.73
 -10   1  -8   14.23    1.41
  11  -1   8    6.05    1.31
 -11  -1  -8    5.71    1.14
  11  -1   8    7.40    1.38
  11  -1   8    7.16    1.26
 -11   1  -8    6.53    1.16
  11   1   8    6.37    1.32
 -11   1  -8    6.85    1.20
 -12  -1  -8    4.61    1.14
  12  -1   8    3.65    1.32
  12  -1   8    4.19    1.24
 -12   1  -8    1.96    1.12
  12   1   8    4.84    1.38
 -12   1  -8    3.74    1.05
  13  -1   8    2.77    1.19
  13  -1   8    3.86    1.40
 -13  -1  -8    3.09    1.14
  13   1   8    2.12    1.40
 -13   1  -8    2.98    1.06
 -13   1  -8    3.41    1.23
 -14  -1  -8    4.66    1.22
  14  -1   8    5.01    1.39
 -14   1  -8    5.98    1.21
  14   1   8    7.88    1.87
 -14   1  -8    4.38    1.21
 -17  -2   8    1.97    1.36
  17   2  -8    3.37    1.58
 -17   2   8    0.38    1.65
 -17   2   8    4.12    1.66
  16  -2  -8    0.59    1.22
 -16  -2   8   -0.37    1.16
 -16   2   8    2.18    1.53
 -16   2   8    2.63    1.48
  16   2  -8    1.30    1.33
  15  -2  -8   -0.84    1.06
 -15  -2   8    2.32    1.20
 -15   2   8    3.29    1.43
 -15   2   8    0.48    1.01
  15   2  -8    2.60    1.33
 -15   2   8    1.19    1.24
 -14  -2   8    2.06    1.06
  14  -2  -8    1.62    1.02
 -14  -2   8    0.15    1.11
  14   2  -8    0.94    1.16
 -14   2   8   -0.97    0.91
 -14   2   8   -1.53    1.21
 -14   2   8   -0.70    1.12
 -13  -2   8    1.63    1.04
  13  -2  -8    1.11    0.97
 -13   2   8    2.77    1.22
 -13   2   8    2.07    1.11
  13   2  -8    3.25    1.16
 -13   2   8    1.28    0.92
 -12  -2   8    7.08    1.25
  12  -2  -8    9.72    1.21
 -12   2   8    7.74    1.27
 -12   2   8    9.99    1.17
  12   2  -8    9.31    1.35
  11  -2  -8    0.12    0.82
 -11  -2   8   -0.21    0.83
  11   2  -8    1.44    0.94
  11   2  -8   -0.33    0.91
 -11   2   8   -1.07    0.88
 -11   2   8    0.61    0.76
  10  -2  -8   -0.74    0.70
 -10  -2   8    0.08    0.79
  10   2  -8   -0.16    0.86
  10   2  -8   -0.64    0.80
 -10   2   8   -0.04    0.81
 -10   2   8    1.71    0.76
  -9  -2   8    1.07    0.99
  -9  -2   8    1.42    0.82
   9  -2  -8    0.39    0.70
   9   2  -8   -0.21    0.84
  -9   2   8    0.64    0.70
  -9   2   8    0.52    0.83
   9   2  -8    2.07    0.84
   8  -2  -8    5.49    0.83
   8  -2  -8    4.66    0.76
  -8  -2   8    4.97    0.97
  -8  -2   8    3.21    1.04
   8   2  -8    4.59    0.93
   8   2  -8    4.38    0.95
  -8   2   8    6.11    0.84
  -8   2   8    4.17    0.92
  -7  -2   8    5.46    0.95
   7  -2  -8    5.43    0.76
   7  -2  -8    5.54    0.84
  -7  -2   8    7.22    1.15
  -7   2   8    5.10    0.91
   7   2  -8    5.20    0.93
  -7   2   8    5.32    0.79
   7   2  -8    6.50    1.02
   6  -2  -8    3.73    0.72
  -6  -2   8    2.89    0.78
  -6  -2   8    4.65    0.96
   6  -2  -8    4.23    0.72
   6  -2  -8    4.30    0.64
  -6   2   8    3.40    0.67
   6   2  -8    3.73    0.82
   6   2  -8    3.19    0.86
   5  -2  -8    0.47    0.58
  -5  -2   8    1.94    0.82
   5  -2  -8    0.10    0.51
   5  -2  -8    0.50    0.47
  -5  -2   8    0.05    0.62
   5   2  -8   -0.01    0.69
   5   2  -8   -0.64    0.59
  -5   2   8    0.21    0.51
   4  -2  -8    4.21    0.75
   4  -2  -8    4.20    0.64
   4  -2  -8    4.82    0.66
  -4  -2   8    2.35    0.71
  -4  -2   8    4.07    0.87
   4   2  -8    5.37    0.80
  -4   2   8    5.68    0.75
   4   2  -8    4.91    0.85
   3  -2  -8    1.90    0.54
  -3  -2   8    1.39    0.74
   3  -2  -8    2.20    0.52
   3  -2  -8    1.22    0.62
  -3  -2   8    0.76    0.52
  -3  -2   8    0.74    0.61
   3   2  -8    1.77    0.62
   3   2  -8    1.34    0.74
  -3   2   8    0.91    0.57
   2  -2  -8   13.31    1.09
  -2  -2   8   11.03    1.15
  -2  -2   8   10.69    1.02
   2  -2  -8   12.86    1.12
   2  -2  -8   13.43    1.03
   2   2  -8   13.76    1.10
  -2   2   8   13.81    1.12
   1  -2  -8    2.98    0.62
  -1  -2   8    1.96    0.59
   1  -2  -8    3.04    0.70
  -1  -2   8    2.70    0.74
  -1  -2   8    3.77    0.67
   1  -2  -8    3.14    0.59
   1   2  -8    1.64    0.60
  -1   2   8    4.17    0.65
  -1   2   8    3.91    0.72
   0  -2   8    1.97    0.58
   0  -2   8    2.36    0.63
   0  -2  -8    2.50    0.75
   0  -2  -8    2.51    0.61
   0  -2   8    1.98    0.75
   0   2  -8    3.43    0.68
   0   2   8    2.29    0.67
   0   2   8    2.34    0.62
   1  -2   8   14.92    1.22
   1  -2   8   18.58    1.48
  -1  -2  -8   20.16    1.29
   1  -2   8   18.48    1.22
   1   2   8   17.60    1.30
  -1   2  -8   16.76    1.27
   1   2   8   18.07    1.28
   2  -2   8    5.53    0.74
  -2  -2  -8    4.35    0.74
   2   2   8    6.14    0.82
  -2   2  -8    6.36    0.81
   2   2   8    4.84    0.77
   3  -2   8   13.68    1.25
  -3  -2  -8   16.43    1.45
  -3  -2  -8   14.82    1.19
   3  -2   8   17.35    1.46
   3   2   8   16.82    1.33
  -3   2  -8   15.21    1.28
   3   2   8   16.01    1.27
  -4  -2  -8    1.32    0.78
   4  -2   8   -0.80    0.73
  -4  -2  -8    1.26    0.66
   4   2   8    0.25    0.70
  -4   2  -8    0.97    0.63
   4   2   8    0.11    0.71
  -5  -2  -8    0.05    0.79
  -5  -2  -8    1.83    0.71
   5  -2   8    0.76    0.78
  -5   2  -8    1.02    0.70
   5   2   8    0.95    0.77
   5   2   8   -0.35    0.69
   6  -2   8    2.34    0.91
  -6  -2  -8    1.93    0.78
   6   2   8    1.65    0.81
  -6   2  -8    1.74    0.77
   6   2   8    2.18    0.81
  -7  -2  -8    2.80    0.82
   7  -2   8    2.92    0.99
   7   2   8    4.38    0.96
   7   2   8    5.09    0.98
  -7   2  -8    4.23    0.91
   8  -2   8    1.23    1.10
  -8  -2  -8    2.23    0.85
   8  -2   8    1.23    0.98
  -8   2  -8    2.13    0.87
   8   2   8    1.80    0.90
  -9  -2  -8    4.42    1.03
   9  -2   8    5.04    1.33
   9  -2   8    4.75    1.16
  -9   2  -8    4.01    0.98
   9   2   8    4.50    1.17
  -9   2  -8    3.90    1.00
  10  -2   8   -1.08    1.03
 -10  -2  -8   -0.85    0.87
  10  -2   8    0.21    1.16
  10   2   8   -0.82    1.02
 -10   2  -8    0.48    0.92
 -10   2  -8    0.56    0.99
 -11  -2  -8    1.77    1.01
  11  -2   8    0.41    1.19
  11  -2   8    0.43    1.24
  11   2   8    1.55    1.21
 -11   2  -8    0.74    1.06
 -12  -2  -8    1.05    1.03
  12  -2   8   -0.53    1.25
  12  -2   8    0.58    1.41
 -12   2  -8   -0.52    1.16
  12   2   8   -0.40    1.24
  13  -2   8    1.39    1.46
  13  -2   8    2.25    1.45
 -13  -2  -8    0.61    1.13
  13   2   8    0.57    1.41
 -13   2  -8    1.05    1.27
 -15  -3   8    0.72    1.28
  15  -3  -8    2.60    1.28
  15   3  -8    2.95    1.37
 -15   3   8   -0.66    1.35
 -15   3   8    1.70    1.56
  14  -3  -8    0.55    1.14
 -14  -3   8   -0.19    1.19
 -14   3   8   -0.65    1.37
  14   3  -8    1.15    1.29
 -14   3   8    0.77    1.26
 -13  -3   8    0.45    1.12
  13  -3  -8   -0.55    1.03
 -13   3   8   -0.09    1.16
  13   3  -8    0.52    1.15
  12  -3  -8   -0.65    0.95
 -12  -3   8   -0.77    1.00
 -12   3   8    0.23    1.15
  12   3  -8    0.45    1.17
  12   3  -8   -1.30    1.05
  11  -3  -8   13.97    1.35
 -11  -3   8    9.81    1.47
  11   3  -8   10.14    1.51
 -11   3   8    9.59    1.40
  11   3  -8   12.23    1.50
 -10  -3   8    0.27    1.17
 -10  -3   8   -0.16    1.00
  10  -3  -8    0.92    0.78
  10   3  -8   -0.10    1.03
 -10   3   8    0.54    0.99
  10   3  -8   -0.05    0.94
  -9  -3   8    0.19    0.89
   9  -3  -8    2.31    0.80
  -9  -3   8    0.73    1.08
   9   3  -8   -0.30    0.85
  -9   3   8   -1.13    0.89
   9   3  -8    0.17    1.00
  -8  -3   8   -0.89    1.00
   8  -3  -8    1.27    0.70
  -8  -3   8    1.54    0.90
   8   3  -8    0.41    0.93
   8   3  -8   -0.77    0.82
  -8   3   8   -0.52    0.89
  -7  -3   8    0.50    0.84
  -7  -3   8    1.28    1.04
   7  -3  -8    0.78    0.67
   7   3  -8    1.34    0.93
   7   3  -8    0.97    0.84
  -6  -3   8   12.12    1.27
   6  -3  -8   12.17    1.12
  -6  -3   8   17.94    1.57
   6   3  -8   13.20    1.28
  -6   3   8   13.89    1.23
   6   3  -8   10.46    1.25
  -5  -3   8   14.04    1.42
  -5  -3   8   13.40    1.23
   5  -3  -8   10.98    1.08
  -5   3   8   13.08    1.17
   5   3  -8   12.00    1.22
  -4  -3   8    3.85    1.02
   4  -3  -8    3.50    0.73
   4   3  -8    2.32    0.78
  -4   3   8    2.58    0.71
  -3  -3   8   36.65    2.29
   3  -3  -8   35.41    2.09
   3   3  -8   35.22    2.06
   2  -3  -8    1.00    0.65
  -2  -3   8    0.21    0.87
   2   3  -8    1.11    0.63
  -2   3   8   -0.75    0.52
   1  -3  -8   16.61    1.37
  -1  -3   8   16.91    1.39
  -1  -3   8   13.77    1.30
  -1   3   8   17.43    1.26
   1   3  -8   16.10    1.31
   0  -3  -8    1.86    0.75
   0  -3   8    1.00    0.62
   0  -3   8    0.94    0.81
   0  -3  -8    0.81    0.80
   0   3   8    1.43    0.61
   0   3  -8    2.21    0.70
   1  -3   8    2.22    0.67
   1  -3   8    5.03    0.94
  -1  -3  -8    4.35    0.85
  -1  -3  -8    5.02    0.72
  -1   3  -8    4.36    0.82
   1   3   8    6.83    0.87
  -2  -3  -8   -0.42    0.69
   2  -3   8    0.16    0.78
  -2  -3  -8   -1.13    0.57
   2   3   8   -0.74    0.72
  -2   3  -8    0.36    0.66
   2   3   8    0.25    0.66
  -3  -3  -8    0.55    0.77
  -3  -3  -8    0.68    0.85
  -3  -3  -8    0.65    0.65
   3  -3   8   -0.60    0.80
   3   3   8   -1.09    0.76
   3   3   8   -0.17    0.69
  -4  -3  -8    8.81    1.12
  -4  -3  -8   12.03    1.10
   4  -3   8    9.36    1.17
  -4  -3  -8    9.20    1.24
   4   3   8   12.71    1.23
   4   3   8   13.36    1.26
  -5  -3  -8   -1.82    0.88
  -5  -3  -8    0.84    0.74
   5  -3   8   -0.28    0.86
   5   3   8   -0.29    0.84
   5   3   8    0.21    0.83
  -6  -3  -8    0.77    0.81
   6  -3   8    1.21    0.93
  -6  -3  -8    0.36    1.01
   6   3   8   -0.24    0.90
   6   3   8    1.33    0.99
   7  -3   8    1.48    1.33
  -7  -3  -8    0.76    0.86
   7  -3   8    0.61    1.01
   7   3   8    1.35    1.03
   7   3   8    3.18    1.06
  -8  -3  -8    2.53    0.95
   8  -3   8    1.44    1.14
   8  -3   8    4.33    1.41
   8   3   8    0.71    1.05
   8   3   8    1.21    1.03
   9  -3   8   -1.16    1.20
   9  -3   8    1.09    1.35
  -9  -3  -8    0.18    0.96
   9   3   8   -0.24    1.09
  10  -3   8    2.75    1.39
  10  -3   8    0.27    1.39
 -10  -3  -8    1.28    1.04
  10   3   8    1.28    1.22
 -10   3  -8    0.56    1.03
  11  -3   8   -0.08    1.48
 -11  -3  -8   -1.04    0.97
  11  -3   8   -0.61    1.42
 -11   3  -8    0.72    1.16
  11   3   8   -2.87    1.17
 -12  -3  -8   -1.02    1.14
  12  -3   8   -0.38    1.66
  12  -3   8    0.50    1.55
 -12   3  -8    0.57    1.27
  12   3   8   -0.86    1.32
 -13  -4   8    3.20    1.38
  13  -4  -8    2.32    1.21
  13   4  -8    2.84    1.58
 -13   4   8    2.72    1.45
  13   4  -8    3.40    1.38
 -12  -4   8    3.28    1.32
  12  -4  -8    6.25    1.24
 -12   4   8    5.12    1.47
  12   4  -8    3.60    1.59
  12   4  -8    5.28    1.43
 -11  -4   8    8.54    1.33
  11  -4  -8   11.20    1.30
  11   4  -8    7.78    1.45
 -11   4   8    7.51    1.49
  11   4  -8    9.65    1.64
  10  -4  -8   -0.70    0.84
 -10  -4   8    0.45    1.00
 -10  -4   8    0.68    1.45
  10   4  -8   -0.48    1.05
 -10   4   8    0.17    1.16
  10   4  -8    1.11    1.30
  -9  -4   8    1.35    0.96
   9  -4  -8    1.96    0.79
  -9  -4   8    2.86    1.40
   9   4  -8    3.24    1.30
   9   4  -8    1.36    1.09
  -8  -4   8   24.57    2.08
  -8  -4   8   17.42    1.58
   8  -4  -8   18.95    1.53
   8   4  -8   19.10    1.77
   8   4  -8   18.92    1.76
   7  -4  -8   10.47    1.09
  -7  -4   8   12.72    1.63
   7   4  -8    8.19    1.35
   7   4  -8   12.40    1.44
   6  -4  -8    6.79    0.93
  -6  -4   8    8.05    1.40
   6   4  -8    5.91    1.13
  -5  -4   8    0.71    1.07
   5  -4  -8    0.14    0.64
   4  -4  -8   19.77    1.54
  -4  -4   8   24.74    1.97
  -3  -4   8   11.51    1.38
   3  -4  -8    9.68    1.05
   2  -4  -8   17.80    1.56
  -2  -4   8   20.63    1.79
   2  -4  -8   17.00    1.45
  -1  -4   8    2.77    1.00
   1  -4  -8    1.52    0.91
   0  -4   8    0.99    0.93
   0  -4  -8    1.24    0.81
  -1  -4  -8    8.78    1.17
   1  -4   8    8.18    1.18
   1   4   8   12.18    1.27
  -2  -4  -8   21.25    1.83
  -2  -4  -8   17.18    1.56
   2  -4   8   22.68    1.78
   2   4   8   22.01    1.68
  -3  -4  -8    3.85    0.99
   3  -4   8    3.45    1.06
  -3  -4  -8    5.31    1.22
   3   4   8    3.75    0.97
  -4  -4  -8   16.00    1.59
  -4  -4  -8   22.87    1.95
  -4  -4  -8   20.74    1.47
   4   4   8   22.84    1.83
  -5  -4  -8    1.18    0.76
  -5  -4  -8   -0.58    1.10
   5  -4   8    0.73    0.94
   5   4   8    0.73    1.00
   5   4   8   -0.32    1.10
  -6  -4  -8    6.67    1.06
   6  -4   8    8.47    1.75
   6  -4   8    7.22    1.26
  -6  -4  -8    7.80    1.50
   6   4   8    8.40    1.33
   6   4   8    7.34    1.38
  -7  -4  -8    7.90    1.16
   7  -4   8    5.94    1.81
   7  -4   8    8.82    1.34
   7   4   8    9.21    1.45
   7   4   8    8.54    1.45
   8  -4   8    6.12    1.41
   8  -4   8    7.58    1.81
  -8  -4  -8    5.87    1.09
   8   4   8    6.29    1.42
   8   4   8   10.59    1.59
   9  -4   8    3.52    1.75
  -9  -4  -8    1.72    1.04
   9  -4   8    1.14    1.40
   9   4   8    2.19    1.44
   9   4   8    1.62    1.30
  10  -4   8    1.00    1.57
  10  -4   8    0.91    1.76
 -10  -4  -8    2.80    1.10
  10   4   8   -0.43    1.33
  10  -5  -8    6.78    1.06
 -10  -5   8    7.69    1.96
  10   5  -8    3.65    1.62
   9  -5  -8    8.95    1.08
  -9  -5   8    4.72    1.81
   9   5  -8    5.25    1.56
  -8  -5   8    5.82    1.71
   8   5  -8    2.93    1.42
  -7  -5   8    1.02    1.52
   7  -5  -8    0.07    0.73
   7   5  -8    1.53    1.31
  -6  -5   8   -0.23    1.45
   6  -5  -8    0.03    1.08
   6  -5  -8   -0.43    0.73
   6   5  -8    0.16    1.25
   5  -5  -8   10.10    1.49
   5  -5  -8    6.82    0.98
  -5  -5   8   10.91    1.65
   4  -5  -8    5.13    1.22
   4  -5  -8    4.86    0.90
  -4  -5   8    4.71    1.48
   3  -5  -8    1.41    1.10
  -3  -5   8    4.27    1.42
   3  -5  -8    3.50    0.90
  -2  -5   8   -0.51    1.22
   2  -5  -8    2.20    1.11
  -1  -5   8    8.63    1.44
   1  -5  -8    8.88    1.31
   0  -5   8    7.04    1.33
   0  -5  -8    7.92    1.30
  -1  -5  -8    6.49    1.26
  -1  -5  -8    6.91    1.38
  -2  -5  -8    0.64    1.11
  -2  -5  -8    0.18    1.22
  -3  -5  -8    3.21    1.23
  -3  -5  -8    2.75    1.44
  -4  -5  -8    9.57    1.64
   5  -5   8    3.46    1.73
  -5  -5  -8    3.36    1.63
  -6  -5  -8    0.65    1.54
   6  -5   8    1.49    1.69
   6   5   8   -0.58    1.36
  17   0  -9    0.45    1.36
 -17   0   9    0.79    1.23
 -17   0   9    2.70    1.54
 -16   0   9   -1.24    1.06
 -16   0   9    1.43    1.41
  16   0  -9   -0.64    1.24
  15   0  -9    0.81    1.19
 -15   0   9   -0.70    0.96
 -15   0   9   -0.33    1.22
 -14   0   9   -0.46    1.07
 -14   0   9   -0.74    1.20
  14   0  -9   -0.80    1.03
 -14   0   9   -0.20    0.92
  13   0  -9   -0.63    0.94
 -13   0   9   -0.45    1.02
 -13   0   9   -0.74    0.81
 -13   0   9   -0.73    1.11
 -12   0   9   -0.76    0.78
 -12   0   9    0.31    0.99
  12   0  -9   -0.59    0.85
 -12   0   9   -1.92    0.87
  11   0  -9    0.16    0.78
 -11   0   9    0.01    0.93
 -11   0   9   -0.44    0.72
 -11   0   9   -0.69    0.87
 -10   0   9   -0.99    0.81
  10   0  -9    0.06    0.79
 -10   0   9    0.21    0.71
 -10   0   9    0.07    0.84
  10   0  -9   -0.30    0.74
  -9   0   9   -0.20    0.79
  -9   0   9   -1.06    0.79
  -9   0   9    0.01    0.67
   9   0  -9    0.54    0.69
   9   0  -9   -0.51    0.71
  -8   0   9    0.60    0.75
   8   0  -9   -0.47    0.63
   8   0  -9    0.12    0.64
   8   0  -9    0.36    0.74
  -8   0   9   -0.45    0.69
  -8   0   9    0.20    0.66
   7   0  -9   -0.59    0.55
   7   0  -9   -0.61    0.59
   7   0  -9    0.11    0.66
  -7   0   9   -1.13    0.63
  -7   0   9    0.12    0.62
  -6   0   9    1.00    0.60
  -6   0   9   -0.77    0.59
   6   0  -9    0.78    0.57
   6   0  -9    0.28    0.60
  -6   0   9    0.00    0.66
   6   0  -9   -0.08    0.60
  -5   0   9    0.04    0.56
   5   0  -9    0.27    0.58
   5   0  -9   -0.18    0.56
  -5   0   9   -0.78    0.57
   5   0  -9    0.55    0.58
  -5   0   9   -0.53    0.62
   4   0  -9    0.02    0.56
  -4   0   9    0.14    0.66
  -4   0   9   -0.12    0.61
   4   0  -9    0.03    0.58
   4   0  -9    1.20    0.60
  -4   0   9   -0.27    0.54
  -3   0   9   -0.16    0.52
  -3   0   9   -0.07    0.54
   3   0  -9    0.16    0.59
  -3   0   9   -0.59    0.60
   3   0  -9    0.17    0.55
   3   0  -9    0.51    0.60
  -2   0   9    0.68    0.58
   2   0  -9   -0.05    0.58
  -2   0   9    0.06    0.59
   2   0  -9   -0.77    0.57
  -2   0   9    0.65    0.71
   2   0  -9    0.91    0.61
  -1   0   9   -0.20    0.51
   1   0  -9   -0.20    0.61
  -1   0   9   -0.41    0.65
   1   0  -9   -0.56    0.57
   1   0  -9    0.37    0.56
  -1   0   9    0.22    0.54
   0   0   9    0.30    0.56
   0   0  -9   -0.12    0.56
   0   0  -9   -0.06    0.57
   0   0  -9    0.86    0.66
   0   0   9   -0.43    0.58
   0   0   9    0.07    0.53
  -1   0  -9   -0.21    0.58
   1   0   9   -0.38    0.55
  -1   0  -9   -0.28    0.62
   1   0   9   -0.24    0.52
   1   0   9   -0.63    0.60
  -2   0  -9   -0.37    0.62
   2   0   9   -0.60    0.64
   2   0   9   -0.75    0.53
  -2   0  -9   -0.20    0.60
   2   0   9    0.01    0.55
   3   0   9    0.14    0.59
   3   0   9    0.91    0.67
  -3   0  -9    0.24    0.69
  -3   0  -9   -0.36    0.63
   3   0   9   -1.17    0.55
   4   0   9    0.21    0.66
  -4   0  -9   -0.38    0.67
   4   0   9   -0.49    0.67
  -4   0  -9   -0.95    0.66
   5   0   9   -0.47    0.68
  -5   0  -9   -0.79    0.65
   5   0   9    0.40    0.67
  -5   0  -9    0.81    0.70
  -6   0  -9   -0.90    0.69
   6   0   9   -0.97    0.63
   6   0   9   -0.62    0.80
  -6   0  -9   -1.63    0.69
   7   0   9    0.76    0.86
  -7   0  -9   -0.95    0.75
   7   0   9   -0.37    0.76
  -7   0  -9   -1.25    0.70
   8   0   9   -0.13    0.84
  -8   0  -9   -1.16    0.73
  -8   0  -9   -0.70    0.75
  -9   0  -9    0.30    0.84
  -9   0  -9   -0.17    0.80
   9   0   9    0.27    0.90
 -10   0  -9    0.12    0.90
  10   0   9    0.42    1.02
 -10   0  -9   -0.57    0.83
 -11   0  -9    0.09    0.89
 -11   0  -9   -1.53    1.00
  11   0   9   -0.69    1.11
  12   0   9   -0.30    1.23
 -12   0  -9   -0.36    0.88
 -13   0  -9    0.00    0.94
  13   0   9   -1.98    1.30
 -17  -1   9    2.62    1.57
 -17  -1   9    1.33    1.27
  17  -1  -9    2.22    1.25
 -17   1   9    4.18    1.64
 -17   1   9    2.49    1.21
 -17   1   9    3.38    1.67
  17   1  -9    2.89    1.49
 -16  -1   9    2.20    1.39
 -16  -1   9   -0.30    1.08
  16  -1  -9    0.98    1.15
 -16   1   9    0.89    1.44
 -16   1   9   -2.03    0.97
 -16   1   9   -0.82    1.37
  16   1  -9   -3.10    1.19
  15  -1  -9    1.80    1.11
 -15  -1   9    3.44    1.15
 -15  -1   9    3.83    1.39
 -15   1   9    2.50    1.08
 -15   1   9    3.64    1.39
 -15   1   9    1.22    1.30
  15   1  -9    1.61    1.29
 -14  -1   9    9.54    1.43
 -14  -1   9   10.18    1.55
  14  -1  -9   11.02    1.41
 -14   1   9   13.33    1.63
  14   1  -9   10.77    1.54
 -14   1   9    9.06    1.50
 -14   1   9   11.42    1.37
 -13  -1   9   18.74    1.74
  13  -1  -9   18.82    1.65
 -13  -1   9   14.92    1.62
  13  -1  -9   18.64    1.73
  13   1  -9   17.55    1.78
 -13   1   9   16.54    1.72
 -13   1   9   15.81    1.56
 -13   1   9   16.38    1.67
  12  -1  -9    4.38    1.06
 -12  -1   9    4.00    1.10
 -12  -1   9    4.37    1.06
  12  -1  -9    4.79    1.06
 -12   1   9    4.78    1.01
 -12   1   9    2.56    1.08
 -12   1   9    3.30    1.07
  12   1  -9    3.81    1.10
  11  -1  -9   -0.62    0.83
 -11  -1   9   -0.23    0.89
  11  -1  -9    1.37    0.84
 -11  -1   9    2.06    0.84
  11   1  -9    0.43    0.86
 -11   1   9    1.83    0.91
 -11   1   9    1.13    0.82
 -11   1   9   -0.02    0.92
 -10  -1   9    0.71    0.76
  10  -1  -9    0.66    0.82
 -10  -1   9    0.46    0.85
  10  -1  -9    0.79    0.76
 -10   1   9   -0.04    0.82
  10   1  -9   -0.53    0.74
 -10   1   9    1.52    0.93
 -10   1   9    0.32    0.73
  -9  -1   9   44.37    2.79
   9  -1  -9   54.56    2.89
  -9  -1   9   49.89    2.83
   9  -1  -9   54.19    2.77
  -9  -1   9   58.10    2.88
   9   1  -9   47.82    2.76
  -9   1   9   52.31    2.92
  -9   1   9   47.71    2.76
   9   1  -9   50.75    2.81
  -9   1   9   51.60    2.80
  -8  -1   9   20.21    1.63
  -8  -1   9   22.82    1.84
   8  -1  -9   18.63    1.51
  -8  -1   9   22.81    1.61
   8  -1  -9   21.78    1.55
  -8   1   9   19.58    1.68
  -8   1   9   20.32    1.57
  -8   1   9   18.89    1.55
   8   1  -9   21.44    1.60
   8   1  -9   19.21    1.57
   7  -1  -9   18.14    1.38
  -7  -1   9   14.19    1.31
  -7  -1   9   15.09    1.44
  -7  -1   9   15.08    1.35
   7  -1  -9   17.21    1.36
  -7   1   9   17.47    1.38
   7   1  -9   15.85    1.35
  -7   1   9   16.44    1.32
   7   1  -9   16.82    1.38
   6  -1  -9   20.69    1.43
  -6  -1   9   17.30    1.40
   6  -1  -9   18.61    1.43
  -6  -1   9   17.18    1.44
  -6  -1   9   20.55    1.62
  -6   1   9   19.16    1.41
   6   1  -9   19.63    1.47
   6   1  -9   17.27    1.43
  -6   1   9   17.34    1.42
  -5  -1   9   24.65    1.71
  -5  -1   9   24.71    1.58
   5  -1  -9   24.72    1.64
  -5  -1   9   22.69    1.61
   5  -1  -9   26.35    1.60
   5   1  -9   23.27    1.62
   5   1  -9   22.27    1.62
  -5   1   9   22.41    1.61
  -5   1   9   23.32    1.58
   5   1  -9   24.69    1.64
  -4  -1   9   19.36    1.51
   4  -1  -9   18.27    1.34
   4  -1  -9   17.54    1.38
  -4  -1   9   17.19    1.35
  -4  -1   9   17.10    1.32
  -4   1   9   19.00    1.36
   4   1  -9   16.51    1.36
   4   1  -9   17.17    1.36
  -4   1   9   17.48    1.36
   4   1  -9   18.53    1.39
   3  -1  -9   20.84    1.39
  -3  -1   9   19.35    1.57
  -3  -1   9   17.32    1.38
  -3  -1   9   19.47    1.35
   3  -1  -9   19.66    1.34
   3  -1  -9   23.10    1.49
  -3   1   9   21.35    1.41
   3   1  -9   22.37    1.45
  -3   1   9   17.93    1.38
   3   1  -9   21.76    1.39
   2  -1  -9   24.65    1.57
  -2  -1   9   22.92    1.60
  -2  -1   9   22.61    1.50
  -2  -1   9   25.94    1.74
   2  -1  -9   24.75    1.48
   2  -1  -9   27.88    1.67
   2   1  -9   23.81    1.60
   2   1  -9   24.57    1.57
  -2   1   9   24.59    1.60
  -2   1   9   23.66    1.53
   1  -1  -9    0.93    0.66
   1  -1  -9    1.13    0.61
  -1  -1   9    2.12    0.65
  -1  -1   9    2.23    0.74
   1  -1  -9    2.68    0.66
  -1   1   9    3.37    0.63
   1   1  -9    1.17    0.64
  -1   1   9    2.14    0.67
  -1   1   9    1.70    0.69
   1   1  -9    2.85    0.76
   0  -1  -9    1.84    0.61
   0  -1   9    0.29    0.62
   0  -1  -9    0.94    0.72
   0  -1  -9    0.56    0.58
   0  -1   9    0.73    0.78
   0   1   9    2.12    0.63
   0   1   9    1.16    0.61
   0   1   9    1.36    0.65
   0   1  -9    0.39    0.64
   0   1  -9    1.33    0.71
  -1  -1  -9   24.00    1.46
  -1  -1  -9   25.11    1.57
   1  -1   9   22.78    1.75
   1  -1   9   24.49    1.59
   1   1   9   24.93    1.67
   1   1   9   22.33    1.56
   1   1   9   26.07    1.52
  -1   1  -9   22.15    1.55
  -1   1  -9   24.61    1.56
  -2  -1  -9   15.29    1.19
   2  -1   9   16.80    1.43
   2  -1   9   13.77    1.19
  -2  -1  -9   15.30    1.24
   2   1   9   15.48    1.25
  -2   1  -9   15.25    1.25
   2   1   9   14.39    1.20
  -2   1  -9   13.84    1.20
   2   1   9   16.25    1.31
   3  -1   9    1.24    0.69
   3  -1   9    0.19    0.76
  -3  -1  -9    0.06    0.62
  -3  -1  -9    0.70    0.62
  -3  -1  -9    1.35    0.75
   3   1   9    0.87    0.64
  -3   1  -9    1.01    0.76
   3   1   9    0.94    0.64
  -3   1  -9    0.70    0.69
   4  -1   9    5.41    0.87
   4  -1   9    7.52    1.02
  -4  -1  -9    6.09    0.88
  -4  -1  -9    6.96    0.86
  -4   1  -9    7.14    0.91
   4   1   9    6.28    0.94
  -4   1  -9    5.42    0.89
   4   1   9    6.29    0.92
  -5  -1  -9    5.72    0.91
   5  -1   9    4.76    0.87
   5  -1   9    6.60    1.03
  -5  -1  -9    5.27    0.86
   5   1   9    6.91    0.98
  -5   1  -9    4.71    0.89
   5   1   9    4.82    0.87
  -5   1  -9    6.59    0.92
   6  -1   9   19.25    1.65
  -6  -1  -9   12.81    1.24
  -6  -1  -9   13.98    1.32
   6  -1   9   13.76    1.28
  -6   1  -9   16.43    1.31
   6   1   9   16.19    1.41
  -6   1  -9   16.16    1.34
   7  -1   9   15.86    1.43
   7  -1   9   25.00    1.82
  -7  -1  -9   13.41    1.36
  -7   1  -9   15.07    1.38
  -7   1  -9   17.16    1.43
   7   1   9   18.08    1.55
   8  -1   9    0.21    0.86
  -8  -1  -9    0.45    0.78
   8  -1   9    1.95    0.98
   8  -1   9    1.44    1.04
  -8   1  -9   -0.53    0.90
   8   1   9    0.27    0.83
  -8   1  -9    1.69    0.84
  -9  -1  -9    0.67    0.84
   9  -1   9   -1.27    0.94
   9  -1   9    0.40    0.90
   9  -1   9   -1.18    0.95
  -9   1  -9   -0.52    0.80
  -9   1  -9   -0.08    0.89
   9   1   9    0.10    0.91
  10  -1   9    6.28    1.23
 -10  -1  -9    3.78    1.05
  10  -1   9    6.31    1.27
  10  -1   9    7.06    1.32
 -10   1  -9    3.72    1.02
  10   1   9    5.56    1.27
 -10   1  -9    5.20    1.14
 -11  -1  -9    9.04    1.28
  11  -1   9   11.80    1.47
  11  -1   9   12.62    1.58
 -11   1  -9    8.07    1.27
 -11   1  -9    7.39    1.31
  11   1   9    9.14    1.51
 -12  -1  -9    2.24    1.01
  12  -1   9    2.21    1.36
  12   1   9    0.74    1.28
 -12   1  -9    1.84    1.27
 -12   1  -9    0.30    0.98
 -13  -1  -9   -0.35    1.02
  13  -1   9    1.10    1.24
  13  -1   9   -0.50    1.27
 -13   1  -9   -0.56    1.22
  13   1   9    0.01    1.40
 -13   1  -9    0.76    1.03
 -16  -2   9    7.07    1.50
  16  -2  -9   10.90    1.67
  16   2  -9   11.16    1.75
 -16   2   9    7.87    1.79
 -16   2   9    8.66    1.75
  15  -2  -9   14.54    1.74
 -15  -2   9   10.71    1.60
 -15   2   9   12.49    1.75
 -15   2   9   11.84    1.78
 -15   2   9   14.26    1.62
  15   2  -9   13.58    1.77
  14  -2  -9    8.02    1.37
  14  -2  -9   10.30    1.20
 -14  -2   9    7.12    1.38
 -14   2   9    5.49    1.38
 -14   2   9    7.51    1.54
  14   2  -9    7.56    1.42
 -14   2   9    7.44    1.32
  13  -2  -9    0.52    0.87
  13  -2  -9   -0.10    0.95
 -13  -2   9   -1.41    0.90
 -13   2   9    1.73    1.24
 -13   2   9   -0.02    0.93
  13   2  -9   -0.72    1.02
 -13   2   9    0.29    1.07
  12  -2  -9   14.07    1.31
  12  -2  -9   15.34    1.49
 -12  -2   9   10.32    1.46
 -12   2   9   11.31    1.42
 -12   2   9   12.28    1.41
  12   2  -9   11.65    1.48
  11  -2  -9   29.10    1.93
  11  -2  -9   31.61    2.06
 -11  -2   9   30.07    2.22
  11   2  -9   26.75    2.19
  11   2  -9   30.97    2.17
 -11   2   9   30.38    2.09
 -11   2   9   29.37    2.23
 -11   2   9   28.78    2.18
 -10  -2   9   33.34    2.31
  10  -2  -9   35.11    2.10
  10  -2  -9   34.93    2.21
  10   2  -9   29.87    2.29
 -10   2   9   36.10    2.40
  10   2  -9   34.72    2.31
 -10   2   9   39.51    2.24
  -9  -2   9    9.44    1.27
  -9  -2   9   10.25    1.45
   9  -2  -9    9.53    1.00
   9  -2  -9    7.11    1.06
  -9   2   9    7.21    1.13
  -9   2   9    8.63    1.07
   9   2  -9    9.59    1.28
   9   2  -9    8.56    1.20
   8  -2  -9    0.25    0.64
  -8  -2   9   -0.13    0.76
   8  -2  -9   -0.07    0.70
  -8  -2   9   -0.28    0.97
   8   2  -9   -0.22    0.86
  -8   2   9    0.31    0.85
  -8   2   9   -0.76    0.61
   8   2  -9   -0.17    0.75
  -7  -2   9   12.99    1.45
  -7  -2   9   14.42    1.38
   7  -2  -9   15.43    1.27
   7  -2  -9   12.08    1.12
   7   2  -9   14.47    1.38
   7   2  -9   13.43    1.35
  -7   2   9   12.52    1.17
  -6  -2   9   71.37    3.69
   6  -2  -9   75.62    3.82
   6  -2  -9   71.41    3.53
  -6  -2   9   77.99    4.03
   6   2  -9   69.25    3.62
   6   2  -9   75.00    3.70
  -6   2   9   78.60    3.64
  -6   2   9   69.75    3.60
   5  -2  -9   38.01    2.04
   5  -2  -9   39.82    2.20
  -5  -2   9   36.04    2.40
  -5  -2   9   38.24    2.19
  -5   2   9   37.90    2.13
   5   2  -9   35.37    2.15
   5   2  -9   36.12    2.16
  -5   2   9   33.91    2.14
   4  -2  -9    1.09    0.68
  -4  -2   9    1.93    0.82
   4  -2  -9    2.16    0.66
  -4  -2   9    1.87    0.73
   4   2  -9    0.99    0.69
  -4   2   9    3.19    0.78
  -4   2   9    1.49    0.64
   4   2  -9    0.97    0.83
   3  -2  -9    0.28    0.66
   3  -2  -9    0.13    0.57
  -3  -2   9    0.69    0.77
  -3  -2   9    0.82    0.68
   3   2  -9    0.40    0.80
  -3   2   9   -0.15    0.67
   3   2  -9    0.82    0.66
  -3   2   9   -0.49    0.57
  -2  -2   9   26.03    1.83
  -2  -2   9   25.68    1.61
   2  -2  -9   25.81    1.68
   2  -2  -9   24.66    1.56
   2   2  -9   24.92    1.60
   2   2  -9   19.89    1.60
  -2   2   9   24.73    1.56
  -2   2   9   23.07    1.60
   1  -2  -9   51.38    2.61
   1  -2  -9   54.25    2.84
  -1  -2   9   52.42    2.64
  -1  -2   9   50.67    2.90
  -1   2   9   49.05    2.62
  -1   2   9   51.13    2.64
   1   2  -9   48.80    2.65
   0  -2   9   14.03    1.34
   0  -2  -9   15.16    1.18
   0  -2   9   16.10    1.26
   0  -2  -9   17.53    1.46
   0   2   9   16.31    1.29
   0   2  -9   13.94    1.24
   0   2   9   15.20    1.25
   1  -2   9   -0.04    0.79
  -1  -2  -9   -0.32    0.58
   1  -2   9    0.03    0.58
  -1   2  -9   -0.01    0.64
   1   2   9    0.18    0.59
   1   2   9    0.27    0.68
   2  -2   9    9.52    1.01
  -2  -2  -9   12.18    1.10
   2  -2   9   12.34    1.28
  -2   2  -9   14.08    1.16
   2   2   9   13.75    1.19
   2   2   9   12.93    1.15
  -3  -2  -9   32.46    2.16
  -3  -2  -9   32.41    1.94
   3  -2   9   33.32    2.11
   3   2   9   30.93    1.93
   3   2   9   30.61    1.98
  -3   2  -9   32.71    1.96
  -4  -2  -9   76.47    3.62
  -4  -2  -9   77.44    3.95
   4  -2   9   71.15    3.87
  -4   2  -9   70.78    3.56
   4   2   9   68.16    3.57
   4   2   9   66.97    3.65
  -5  -2  -9   30.48    1.98
   5  -2   9   31.01    2.12
   5   2   9   30.00    2.08
  -5   2  -9   31.76    1.95
   5   2   9   30.03    1.96
  -6  -2  -9   -0.30    0.75
   6  -2   9    1.60    0.96
   6   2   9    0.62    0.79
  -6   2  -9    2.32    0.84
   6   2   9    1.49    0.84
  -7  -2  -9    8.00    1.11
   7  -2   9   11.93    1.40
   7   2   9    9.80    1.27
  -7   2  -9   10.36    1.15
  -7   2  -9    9.49    1.14
  -8  -2  -9    8.17    1.13
   8  -2   9    8.90    1.34
   8  -2   9   10.76    1.59
   8   2   9    9.18    1.30
  -8   2  -9    6.98    1.17
  -8   2  -9    7.65    1.17
  -9  -2  -9   29.45    2.15
   9  -2   9   30.66    2.49
   9  -2   9   32.42    2.40
   9   2   9   28.66    2.35
  -9   2  -9   30.40    2.12
  -9   2  -9   25.53    2.05
 -10  -2  -9    7.36    1.22
  10  -2   9   10.59    1.61
  10  -2   9    9.00    1.49
 -10   2  -9    7.38    1.23
  10   2   9    8.51    1.46
 -10   2  -9    7.10    1.29
 -11  -2  -9    1.50    1.05
  11  -2   9    0.20    1.32
  11  -2   9   -0.09    1.28
  11   2   9   -1.52    1.18
 -11   2  -9    0.84    1.09
  12  -2   9    1.37    1.43
 -12  -2  -9   -0.74    1.03
  12  -2   9    3.47    1.59
  12   2   9    5.15    1.52
 -12   2  -9   -1.02    1.26
  15  -3  -9    0.59    1.23
 -15  -3   9    1.94    1.36
 -15   3   9    0.38    1.51
  15   3  -9    1.95    1.39
 -15   3   9    1.90    1.45
  14  -3  -9   12.42    1.60
 -14  -3   9    8.96    1.61
 -14   3   9    9.48    1.71
  14   3  -9    8.13    1.58
 -14   3   9    9.72    1.65
  13  -3  -9   15.92    1.61
 -13  -3   9   10.04    1.62
  13   3  -9    9.94    1.64
 -13   3   9   13.50    1.75
 -12  -3   9   14.79    1.83
  12  -3  -9   21.32    1.79
  12   3  -9   24.22    2.00
  12   3  -9   17.55    1.82
 -12   3   9   19.23    1.91
 -11  -3   9    9.61    1.51
  11  -3  -9   11.16    1.33
  11   3  -9   13.40    1.59
  11   3  -9   11.30    1.52
 -11   3   9   10.66    1.49
 -10  -3   9    5.45    1.23
 -10  -3   9    8.34    1.70
  10  -3  -9    9.80    1.16
 -10   3   9    5.99    1.28
  10   3  -9    8.52    1.31
  10   3  -9    5.99    1.32
   9  -3  -9   26.25    1.88
  -9  -3   9   27.21    2.10
  -9  -3   9   28.97    2.39
   9   3  -9   26.84    2.07
   9   3  -9   24.69    2.05
  -8  -3   9   10.32    1.50
   8  -3  -9    6.50    0.98
  -8  -3   9    5.80    1.14
   8   3  -9    5.98    1.14
   8   3  -9    5.75    1.24
  -7  -3   9   15.56    1.47
  -7  -3   9   16.56    1.79
   7  -3  -9   15.68    1.37
   7   3  -9   18.64    1.63
   7   3  -9   14.13    1.49
  -7   3   9   17.17    1.48
  -6  -3   9    0.72    0.88
  -6  -3   9    3.89    1.18
   6  -3  -9    1.23    0.74
   6   3  -9    1.64    0.85
  -6   3   9    2.71    0.84
   6   3  -9    2.33    1.00
  -5  -3   9   18.07    1.50
  -5  -3   9   20.80    1.76
   5  -3  -9   17.41    1.46
   5   3  -9   20.02    1.59
  -5   3   9   17.67    1.49
   4  -3  -9   25.62    1.77
  -4  -3   9   25.46    1.72
  -4  -3   9   27.57    2.11
  -4   3   9   27.05    1.78
   4   3  -9   24.46    1.77
   3  -3  -9   70.40    3.80
  -3  -3   9   72.00    3.96
   3   3  -9   75.36    3.63
  -3   3   9   73.66    3.59
  -2  -3   9   41.56    2.50
   2  -3  -9   39.68    2.39
  -2   3   9   37.93    2.21
   2   3  -9   39.48    2.26
  -1  -3   9    0.02    0.92
   1  -3  -9   -0.60    0.77
   1  -3  -9    0.29    0.55
  -1   3   9    0.06    0.63
   1   3  -9    0.61    0.73
   0  -3   9    9.48    1.20
   0  -3  -9    9.54    0.92
   0  -3  -9   11.39    1.11
   0   3   9    9.80    1.12
   0   3  -9    8.49    1.07
   0   3   9    8.59    1.02
   1  -3   9   24.69    1.89
  -1  -3  -9   24.93    1.56
  -1  -3  -9   20.98    1.67
  -1   3  -9   22.51    1.67
   1   3   9   23.39    1.71
   1   3   9   27.31    1.70
  -2  -3  -9   30.05    1.72
   2  -3   9   24.68    1.95
  -2  -3  -9   24.84    1.72
   2   3   9   24.24    1.81
   2   3   9   24.80    1.81
  -3  -3  -9    9.66    1.09
   3  -3   9    8.42    1.23
  -3  -3  -9   10.18    1.06
  -3  -3  -9   11.15    1.37
   3   3   9   11.87    1.22
   3   3   9   10.51    1.22
   4  -3   9    1.02    0.93
  -4  -3  -9   -1.46    0.92
  -4  -3  -9   -0.67    0.72
  -4  -3  -9   -0.31    0.77
   4   3   9   -1.59    0.82
   4   3   9    1.40    0.90
  -5  -3  -9    2.82    0.90
   5  -3   9    0.37    1.00
  -5  -3  -9   -2.22    0.97
  -5  -3  -9    2.05    0.82
   5   3   9    0.38    0.94
   5   3   9    0.15    0.87
  -6  -3  -9   13.35    1.32
   6  -3   9   13.54    1.46
   6   3   9   15.10    1.49
   6   3   9   15.26    1.54
   7  -3   9   26.53    2.36
   7  -3   9   26.33    2.12
  -7  -3  -9   25.49    1.83
  -7   3  -9   14.63    1.53
   7   3   9   21.80    1.86
   7   3   9   22.19    1.87
  -8  -3  -9    1.29    0.97
   8  -3   9    0.27    1.23
   8  -3   9   -0.36    1.42
  -8   3  -9   -0.45    0.95
   8   3   9    2.04    1.13
   9  -3   9    0.76    1.37
   9  -3   9    0.86    1.30
  -9  -3  -9    0.06    1.01
  -9   3  -9    3.00    1.12
   9   3   9   -1.14    1.09
  10  -3   9    7.42    1.77
  10  -3   9    9.60    1.66
 -10  -3  -9    8.38    1.35
  10   3   9    8.49    1.61
 -10   3  -9    6.39    1.33
  11  -3   9    1.76    1.64
 -11  -3  -9    1.61    1.15
  11  -3   9    3.88    1.58
  11   3   9    3.43    1.43
 -11   3  -9    2.19    1.35
 -13  -4   9    2.28    1.35
  13  -4  -9    2.39    1.22
  13   4  -9   -1.83    1.22
 -13   4   9    0.32    1.41
  12  -4  -9    0.32    1.05
 -12  -4   9    0.92    1.18
  12   4  -9    2.35    1.53
 -12   4   9    0.38    1.36
  12   4  -9    0.17    1.32
  11  -4  -9    1.32    0.94
 -11  -4   9    1.56    1.13
  11   4  -9    3.53    1.49
  11   4  -9    2.14    1.30
 -10  -4   9    1.28    1.03
 -10  -4   9    0.59    1.56
  10   4  -9    1.56    1.17
  10   4  -9    1.47    1.42
  -9  -4   9    6.40    1.62
  -9  -4   9    4.53    1.14
   9  -4  -9    3.23    0.90
   9   4  -9    4.64    1.25
   9   4  -9    4.05    1.43
   8  -4  -9    2.08    0.88
  -8  -4   9    3.30    1.40
  -8  -4   9    1.25    0.97
   8   4  -9    3.79    1.16
   8   4  -9    2.10    1.27
   7  -4  -9    6.71    1.00
  -7  -4   9    8.11    1.53
   7   4  -9    9.29    1.32
   7   4  -9    4.49    1.31
   6  -4  -9    4.78    0.92
  -6  -4   9    3.01    1.37
   6   4  -9    7.70    1.23
   5  -4  -9    4.26    0.88
  -5  -4   9    7.36    1.38
   4  -4  -9   -0.57    0.67
  -4  -4   9    1.36    1.18
  -3  -4   9   -1.43    1.10
   3  -4  -9    2.35    0.84
   2  -4  -9    1.11    0.82
  -2  -4   9   -1.06    1.02
   2  -4  -9   -0.80    0.87
   1  -4  -9   13.78    1.38
  -1  -4   9   12.94    1.47
   0  -4   9    7.25    1.23
   0  -4  -9    5.37    1.09
   1  -4   9    0.25    1.03
  -1  -4  -9    1.09    0.90
   1   4   9   -1.33    0.78
  -2  -4  -9    1.11    1.16
  -2  -4  -9   -0.97    0.88
   2  -4   9    1.15    1.06
   2   4   9   -0.65    0.86
  -3  -4  -9   10.11    1.31
  -3  -4  -9   11.20    1.02
   3  -4   9   10.19    1.37
  -3  -4  -9   11.55    1.55
   3   4   9    9.76    1.32
  -4  -4  -9   20.58    1.93
  -4  -4  -9   18.80    1.47
   4   4   9   17.04    1.67
   4   4   9   17.75    1.69
  -5  -4  -9   -0.10    0.79
   5  -4   9    0.72    1.12
  -5  -4  -9    2.37    1.30
   5   4   9    1.76    1.08
   5   4   9    0.72    1.21
  -6  -4  -9   -0.82    0.82
   6  -4   9    1.18    1.20
   6   4   9   -1.12    1.19
   6   4   9    0.55    1.11
  -7  -4  -9    0.37    0.90
   7  -4   9   -1.41    1.61
   7  -4   9   -0.66    1.25
   7   4   9   -2.67    1.25
   7   4   9    1.86    1.23
   8  -4   9   -0.72    1.69
   8  -4   9    1.90    1.44
  -8  -4  -9   -0.90    1.01
   8   4   9    3.00    1.37
   8   4   9    1.79    1.30
   9  -4   9    1.36    1.71
   9  -4   9   -0.17    1.49
  -9  -4  -9    0.82    1.04
   9   4   9   -0.11    1.31
 -10  -5   9    2.56    1.93
  -9  -5   9    1.20    1.82
   9  -5  -9    0.29    0.85
   9   5  -9   -0.32    1.50
  -8  -5   9    3.29    1.73
   8  -5  -9    0.22    0.85
   8   5  -9   -1.32    1.42
   7  -5  -9    0.78    0.85
  -7  -5   9    0.27    1.62
   7   5  -9   -1.27    1.38
  -6  -5   9    1.04    1.59
   6  -5  -9    0.23    0.80
  -5  -5   9    3.55    1.60
   5  -5  -9    3.71    1.24
   5  -5  -9    1.67    0.86
   4  -5  -9    0.31    1.09
   4  -5  -9    0.86    0.85
  -4  -5   9    1.97    1.48
   3  -5  -9    2.01    1.15
  -3  -5   9    0.63    1.43
   3  -5  -9    0.54    0.86
  -2  -5   9   -0.98    1.29
   2  -5  -9    0.56    1.11
  -1  -5   9    0.34    1.31
   1  -5  -9   -0.96    1.01
   0  -5   9    0.69    1.27
   0  -5  -9    0.94    1.09
  -1  -5  -9   -1.10    1.04
   1  -5   9   -0.42    1.19
  -1  -5  -9   -0.61    1.30
   2  -5   9    0.54    1.26
  -2  -5  -9   -2.73    1.34
  -2  -5  -9    0.99    1.15
  -3  -5  -9    1.41    1.17
  -3  -5  -9    2.07    1.49
  -4  -5  -9    1.50    1.49
   5  -5   9    0.22    1.76
  -5  -5  -9    1.34    1.63
  17   0 -10    1.89    1.37
 -17   0  10    0.30    1.65
 -17   0  10    1.44    1.23
 -16   0  10    3.67    1.27
 -16   0  10    3.29    1.58
  16   0 -10    3.98    1.38
 -15   0  10    7.90    1.40
 -15   0  10   10.86    1.64
  15   0 -10   11.79    1.64
 -14   0  10   34.02    2.57
 -14   0  10   42.83    2.87
  14   0 -10   37.12    2.64
 -13   0  10   35.23    2.51
 -13   0  10   29.96    2.27
  13   0 -10   30.77    2.31
 -13   0  10   27.24    2.26
 -12   0  10    3.48    1.16
 -12   0  10    2.18    0.94
  12   0 -10    4.05    1.09
 -12   0  10    3.92    1.11
 -11   0  10    3.80    1.12
 -11   0  10    3.08    1.08
  11   0 -10    4.60    1.08
 -11   0  10    2.54    0.95
  10   0 -10   33.73    2.33
 -10   0  10   42.79    2.43
 -10   0  10   33.86    2.34
 -10   0  10   44.88    2.57
   9   0 -10   99.12    5.21
  -9   0  10  109.90    5.42
  -9   0  10  111.14    5.30
  -9   0  10  104.14    5.16
   9   0 -10  121.85    5.62
  -8   0  10   78.36    3.87
   8   0 -10   73.02    3.82
   8   0 -10   78.21    4.06
  -8   0  10   77.66    3.82
   7   0 -10    3.35    0.78
   7   0 -10    4.06    0.89
   7   0 -10    2.97    0.80
  -7   0  10    3.99    0.87
  -7   0  10    4.26    0.82
   6   0 -10    2.98    0.80
   6   0 -10    4.35    0.80
  -6   0  10    1.65    0.71
  -6   0  10    2.20    0.76
   6   0 -10    1.33    0.73
   5   0 -10   33.61    2.01
  -5   0  10   32.50    2.17
  -5   0  10   34.33    2.00
   5   0 -10   32.33    1.93
  -5   0  10   32.31    2.01
   5   0 -10   35.59    2.09
  -4   0  10   64.71    3.23
  -4   0  10   56.13    2.89
  -4   0  10   52.90    2.93
   4   0 -10   55.81    2.96
   4   0 -10   53.19    2.88
   4   0 -10   61.53    3.11
   3   0 -10   10.85    1.08
  -3   0  10   11.40    1.24
   3   0 -10    9.59    1.06
   3   0 -10   10.73    1.11
  -3   0  10   10.79    1.06
  -3   0  10   12.50    1.14
  -2   0  10   27.78    1.94
   2   0 -10   25.39    1.76
   2   0 -10   25.97    1.74
   2   0 -10   28.02    1.69
  -2   0  10   28.30    1.68
   1   0 -10   31.54    1.99
  -1   0  10   32.99    2.05
  -1   0  10   30.05    1.83
  -1   0  10   29.58    1.87
   1   0 -10   32.78    1.90
   1   0 -10   31.44    1.86
   0   0 -10  164.13    7.04
   0   0 -10  160.20    7.18
   0   0  10  153.69    7.70
   0   0  10  149.80    7.17
   0   0 -10  163.15    7.69
   0   0  10  152.32    7.04
  -1   0 -10   27.60    1.83
   1   0  10   27.31    1.75
   1   0  10   29.93    1.85
   1   0  10   30.70    2.03
  -1   0 -10   32.79    1.83
  -2   0 -10   17.63    1.39
   2   0  10   16.92    1.52
  -2   0 -10   17.88    1.39
   2   0  10   16.41    1.36
   3   0  10    0.48    0.75
  -3   0 -10    0.14    0.67
   3   0  10    1.79    0.75
  -3   0 -10    1.17    0.75
  -4   0 -10    1.64    0.80
   4   0  10    1.18    0.83
  -4   0 -10    0.89    0.78
   4   0  10    1.14    0.75
  -5   0 -10   91.08    4.55
  -5   0 -10   93.80    4.44
   5   0  10  105.20    4.95
   5   0  10   85.33    4.58
  -6   0 -10   13.56    1.24
  -6   0 -10   10.67    1.19
   6   0  10    9.90    1.19
   7   0  10    4.31    0.99
  -7   0 -10    4.81    0.98
  -7   0 -10    4.97    1.00
   8   0  10    1.94    0.98
  -8   0 -10    1.14    0.90
  -8   0 -10    2.55    0.94
   9   0  10   24.45    2.04
  -9   0 -10   28.30    1.96
  -9   0 -10   23.53    2.00
 -10   0 -10   16.76    1.58
  10   0  10   22.13    1.90
 -11   0 -10    6.81    1.20
  11   0  10   13.02    1.69
 -12   0 -10    0.94    1.01
  12   0  10    2.62    1.41
 -13   0 -10    0.40    1.05
  13   0  10    0.14    1.44
  17  -1 -10    4.64    1.39
 -17  -1  10    8.32    1.61
 -17  -1  10   10.87    1.86
  17   1 -10    8.10    1.64
 -17   1  10    8.80    1.51
 -17   1  10    8.36    1.79
 -17   1  10    5.94    1.76
  16  -1 -10   13.30    1.67
 -16  -1  10   13.37    1.78
 -16  -1  10   18.68    1.99
 -16   1  10   16.75    2.01
 -16   1  10   12.10    1.70
 -16   1  10   16.29    1.99
  16   1 -10   16.77    1.90
  15  -1 -10   15.35    1.65
 -15  -1  10   14.00    1.73
 -15  -1  10   17.25    1.82
 -15   1  10   13.62    1.88
 -15   1  10   18.28    1.90
 -15   1  10   14.83    1.75
  15   1 -10   19.07    1.92
 -14  -1  10   -0.45    1.17
  14  -1 -10    2.44    1.11
 -14  -1  10    0.49    1.01
 -14   1  10    1.18    1.20
 -14   1  10    0.66    1.02
 -14   1  10   -0.03    1.23
  14   1 -10   -1.35    1.02
  13  -1 -10    7.54    1.32
 -13  -1  10   10.20    1.39
 -13  -1  10    7.12    1.25
  13  -1 -10    7.62    1.30
  13   1 -10    8.04    1.38
 -13   1  10    5.94    1.30
 -13   1  10    6.47    1.22
 -13   1  10    6.30    1.38
 -12  -1  10    3.60    1.08
 -12  -1  10    6.47    1.21
  12  -1 -10    4.16    1.13
  12  -1 -10    4.09    1.04
 -12   1  10    4.42    1.23
 -12   1  10    3.54    1.14
 -12   1  10    3.95    1.09
  12   1 -10    4.80    1.13
  11  -1 -10   60.07    3.22
 -11  -1  10   63.45    3.21
  11  -1 -10   51.06    3.05
 -11  -1  10   52.69    3.14
 -11   1  10   58.37    3.26
 -11   1  10   49.46    3.08
  11   1 -10   54.18    3.14
 -11   1  10   53.62    3.10
 -10  -1  10    1.13    0.86
  10  -1 -10    0.59    0.82
 -10  -1  10    0.96    0.89
  10  -1 -10    1.39    0.85
  10   1 -10    0.75    0.83
 -10   1  10    1.16    0.90
 -10   1  10    0.65    0.93
 -10   1  10   -0.23    0.77
   9  -1 -10    5.84    0.99
  -9  -1  10    4.51    1.02
   9  -1 -10    5.00    0.96
  -9   1  10    4.19    1.00
   9   1 -10    3.04    0.99
  -9   1  10    5.58    0.98
   9   1 -10    5.57    1.02
  -9   1  10    4.19    0.97
   8  -1 -10    4.65    0.95
  -8  -1  10    4.94    0.96
   8  -1 -10    4.84    0.98
  -8   1  10    4.38    0.89
   8   1 -10    3.73    0.90
  -8   1  10    5.17    1.00
   8   1 -10    5.10    1.01
  -7  -1  10   31.33    2.09
  -7  -1  10   26.28    1.86
   7  -1 -10   25.27    1.84
  -7  -1  10   27.25    1.84
   7  -1 -10   30.73    1.89
   7   1 -10   26.80    1.87
  -7   1  10   25.89    1.83
  -7   1  10   28.30    1.83
   7   1 -10   29.01    1.91
  -6  -1  10   15.98    1.40
  -6  -1  10   17.87    1.59
   6  -1 -10   17.75    1.46
  -6  -1  10   14.58    1.37
   6  -1 -10   16.82    1.42
  -6   1  10   17.64    1.43
  -6   1  10   18.20    1.46
   6   1 -10   18.09    1.48
   6   1 -10   22.33    1.60
  -5  -1  10   67.81    3.39
  -5  -1  10   57.99    3.11
  -5  -1  10   57.79    3.07
   5  -1 -10   62.65    3.25
   5  -1 -10   58.62    3.06
  -5   1  10   58.16    3.09
   5   1 -10   60.28    3.11
   5   1 -10   58.25    3.05
  -5   1  10   58.32    3.06
  -4  -1  10   16.28    1.37
  -4  -1  10   20.17    1.66
   4  -1 -10   19.24    1.47
   4  -1 -10   18.34    1.43
   4  -1 -10   16.89    1.38
  -4  -1  10   15.03    1.30
   4   1 -10   16.71    1.37
  -4   1  10   17.14    1.36
   4   1 -10   15.75    1.35
  -4   1  10   17.65    1.36
  -3  -1  10   23.21    1.58
   3  -1 -10   23.49    1.55
   3  -1 -10   25.03    1.68
  -3  -1  10   23.53    1.52
   3  -1 -10   22.54    1.48
  -3  -1  10   19.63    1.73
  -3   1  10   22.39    1.54
  -3   1  10   20.88    1.57
   3   1 -10   22.26    1.56
   3   1 -10   23.93    1.64
   2  -1 -10   59.83    3.05
  -2  -1  10   56.52    3.14
   2  -1 -10   53.62    2.76
   2  -1 -10   54.81    2.84
  -2  -1  10   53.90    2.80
   2   1 -10   52.95    2.82
  -2   1  10   53.60    2.80
   2   1 -10   57.02    2.91
   1  -1 -10   54.18    2.82
  -1  -1  10   47.45    2.63
  -1  -1  10   50.73    2.89
   1  -1 -10   51.03    2.62
   1  -1 -10   47.71    2.54
  -1   1  10   51.44    2.58
  -1   1  10   48.13    2.61
   1   1 -10   48.92    2.58
   1   1 -10   47.26    2.64
   0  -1 -10    1.55    0.70
   0  -1 -10    0.46    0.63
   0  -1 -10    1.50    0.81
   0  -1  10    0.73    0.69
   0  -1  10    0.59    0.81
   0   1  10    0.44    0.63
   0   1 -10    1.33    0.78
   0   1  10   -0.20    0.58
   0   1 -10   -0.52    0.67
   1  -1  10    0.37    0.67
   1  -1  10    0.16    0.77
  -1  -1 -10    1.26    0.69
  -1  -1 -10    0.51    0.64
  -1   1 -10    0.74    0.75
   1   1  10    0.82    0.66
   1   1  10    1.56    0.70
  -1   1 -10    1.28    0.69
  -2  -1 -10   78.03    3.84
   2  -1  10   89.20    4.30
  -2  -1 -10   81.26    3.95
   2  -1  10   81.83    3.97
  -2   1 -10   82.43    3.99
   2   1  10   76.62    3.95
  -2   1 -10   79.43    3.90
   2   1  10   80.54    3.90
  -3  -1 -10   18.58    1.35
  -3  -1 -10   14.00    1.30
   3  -1  10   14.30    1.34
   3  -1  10   18.79    1.62
  -3   1 -10   18.62    1.47
   3   1  10   16.73    1.40
  -3   1 -10   14.46    1.34
   3   1  10   15.88    1.35
   4  -1  10   45.07    2.56
   4  -1  10   37.23    2.35
  -4  -1 -10   39.59    2.26
  -4  -1 -10   39.15    2.32
  -4   1 -10   41.65    2.31
   4   1  10   40.07    2.31
   4   1  10   38.64    2.38
  -4   1 -10   39.01    2.32
  -5  -1 -10    2.57    0.84
   5  -1  10    1.39    0.92
   5  -1  10    0.65    0.76
   5   1  10    1.62    0.82
  -5   1 -10    2.18    0.86
  -5   1 -10    1.97    0.88
  -6  -1 -10   12.98    1.30
   6  -1  10   13.80    1.34
   6  -1  10   15.41    1.49
  -6   1 -10   12.28    1.25
   6   1  10   14.22    1.38
  -6   1 -10   13.32    1.31
   7  -1  10    6.34    1.05
  -7  -1 -10    5.52    1.02
   7  -1  10    5.28    1.15
  -7   1 -10    4.10    1.07
   7   1  10    4.74    1.03
  -7   1 -10    4.57    1.01
   8  -1  10   38.43    2.65
   8  -1  10   38.73    2.64
   8  -1  10   35.66    2.45
  -8   1 -10   33.84    2.31
   8   1  10   38.39    2.48
  -8   1 -10   31.92    2.31
  -9  -1 -10    4.44    1.09
   9  -1  10    4.64    1.27
   9  -1  10    4.01    1.22
   9  -1  10    3.18    1.13
   9   1  10    7.21    1.28
  -9   1 -10    5.51    1.15
  -9   1 -10    4.85    1.07
  10  -1  10    0.63    1.15
  10  -1  10    0.04    1.04
 -10  -1 -10    0.40    0.94
  10   1  10   -0.61    1.09
 -10   1 -10    0.44    1.06
 -10   1 -10    0.93    0.93
 -11  -1 -10    0.35    0.97
  11  -1  10   -0.43    1.18
  11  -1  10    0.01    1.14
 -11   1 -10   -1.11    1.12
  11   1  10   -1.54    1.17
 -11   1 -10   -0.24    0.91
  12  -1  10    3.21    1.46
  12  -1  10    0.89    1.25
 -12  -1 -10    1.68    1.07
 -12   1 -10   -0.60    1.03
  12   1  10    1.68    1.40
 -12   1 -10    1.15    1.28
 -16  -2  10    1.16    1.23
 -16   2  10   -0.52    1.63
  16   2 -10    1.39    1.41
 -16   2  10   -0.70    1.40
  15  -2 -10   -0.92    1.14
 -15  -2  10    1.04    1.21
 -15   2  10    0.17    1.33
 -15   2  10   -0.39    1.07
  15   2 -10   -1.87    1.21
 -15   2  10   -0.28    1.47
  14  -2 -10    0.08    1.06
 -14  -2  10    0.58    1.08
  14  -2 -10   -0.27    0.94
 -14   2  10    0.35    1.18
  14   2 -10    0.90    1.18
 -14   2  10   -0.84    0.98
 -14   2  10   -0.04    1.37
 -13  -2  10    3.39    1.26
  13  -2 -10    5.07    1.17
  13  -2 -10    4.81    1.05
 -13   2  10    4.90    1.48
 -13   2  10    6.34    1.21
  13   2 -10    5.14    1.32
 -13   2  10    6.22    1.33
  12  -2 -10    0.21    0.91
 -12  -2  10    0.55    0.97
  12  -2 -10    0.36    0.87
 -12   2  10    0.05    1.04
 -12   2  10   -0.03    0.86
 -12   2  10    1.16    1.19
  12   2 -10   -0.32    1.05
  11  -2 -10   -0.15    0.83
 -11  -2  10   -1.23    0.92
  11  -2 -10    0.61    0.90
 -11   2  10   -0.33    1.01
  11   2 -10    1.04    0.99
 -11   2  10   -0.11    0.82
 -11   2  10    0.93    1.09
 -10  -2  10   -0.60    0.90
  10  -2 -10    1.01    0.83
  10  -2 -10    0.61    0.79
  10   2 -10   -0.41    0.95
 -10   2  10   -0.41    0.78
 -10   2  10   -0.60    0.95
  10   2 -10    0.42    0.94
   9  -2 -10    7.82    1.09
   9  -2 -10    8.21    1.02
  -9  -2  10    6.93    1.15
   9   2 -10   10.59    1.30
   9   2 -10    6.87    1.15
  -9   2  10    8.22    1.11
   8  -2 -10    9.29    1.14
   8  -2 -10    8.70    1.05
  -8  -2  10    7.77    1.16
  -8  -2  10    7.92    1.35
   8   2 -10   11.70    1.31
   8   2 -10   10.56    1.32
  -8   2  10    9.31    1.11
   7  -2 -10   11.02    1.06
  -7  -2  10    9.24    1.19
  -7  -2  10    9.50    1.41
   7  -2 -10    9.13    1.12
   7   2 -10    7.76    1.14
   7   2 -10   10.40    1.26
  -7   2  10    8.42    1.03
   6  -2 -10   16.90    1.43
  -6  -2  10   18.37    1.61
  -6  -2  10   22.02    1.84
   6  -2 -10   17.34    1.52
   6   2 -10   19.31    1.57
   6   2 -10   17.32    1.56
  -6   2  10   20.74    1.60
  -6   2  10   21.15    1.56
  -5  -2  10    0.00    0.91
   5  -2 -10    1.00    0.77
   5  -2 -10    1.27    0.73
  -5  -2  10    0.44    0.72
   5   2 -10    0.17    0.77
  -5   2  10    0.70    0.83
  -5   2  10    0.57    0.68
   5   2 -10    0.84    0.89
   4  -2 -10    3.80    0.84
   4  -2 -10    3.49    0.78
  -4  -2  10    3.69    0.99
  -4  -2  10    0.27    0.75
   4   2 -10    2.56    0.96
  -4   2  10    3.23    0.86
  -4   2  10    2.97    0.77
   4   2 -10    2.93    0.83
   3  -2 -10   16.64    1.28
  -3  -2  10   14.62    1.46
   3  -2 -10   16.36    1.44
  -3   2  10   17.44    1.39
   3   2 -10   16.33    1.38
   3   2 -10   15.37    1.37
  -3   2  10   17.48    1.39
   2  -2 -10    6.33    0.96
  -2  -2  10    6.71    1.08
   2  -2 -10    5.49    0.86
  -2  -2  10    6.70    0.93
  -2   2  10    5.79    0.85
  -2   2  10    6.23    0.98
   2   2 -10    3.84    0.90
   2   2 -10    5.86    0.92
   1  -2 -10    2.11    0.72
  -1  -2  10    2.36    0.74
  -1  -2  10    2.51    0.94
   1  -2 -10    1.76    0.86
  -1   2  10    1.32    0.71
   1   2 -10    2.30    0.85
   1   2 -10   -0.03    0.74
  -1   2  10    0.66    0.73
   0  -2  10    1.12    0.90
   0  -2  10   -1.52    0.66
   0  -2 -10    0.09    0.80
   0  -2 -10   -0.59    0.66
   0   2 -10    0.98    0.79
   0   2 -10    0.54    0.72
   0   2  10    0.11    0.69
   0   2  10   -0.79    0.62
   1  -2  10    4.69    0.83
   1  -2  10    4.84    1.09
  -1  -2 -10    5.30    0.86
   1   2  10    2.72    0.81
  -1   2 -10    5.70    0.93
  -1   2 -10    3.31    0.90
   1   2  10    4.77    0.88
  -2  -2 -10    1.19    0.75
   2  -2  10    2.15    0.74
   2  -2  10    1.68    0.98
   2   2  10    2.14    0.78
  -2   2 -10    3.22    0.83
  -2   2 -10    1.51    0.83
   2   2  10    2.52    0.83
   3  -2  10    1.62    0.70
  -3  -2 -10    2.45    1.02
   3  -2  10    3.66    1.00
  -3  -2 -10    2.09    0.79
   3   2  10    3.57    0.86
   3   2  10    1.38    0.84
  -3   2 -10    3.01    0.87
  -3   2 -10    2.27    0.91
  -4  -2 -10    1.43    0.80
   4  -2  10   -0.10    0.66
   4  -2  10    0.22    0.96
   4   2  10    1.00    0.86
  -4   2 -10    1.19    0.79
   4   2  10    1.53    0.90
   5  -2  10    1.18    0.70
   5  -2  10    2.36    1.02
  -5  -2 -10    0.16    0.83
   5   2  10    1.33    0.81
   5   2  10    1.90    0.90
  -5   2 -10    1.52    0.80
  -6  -2 -10   -0.24    0.80
   6  -2  10   -0.58    0.97
   6  -2  10   -0.15    0.71
   6   2  10   -0.21    0.82
  -6   2 -10   -1.20    0.80
  -6   2 -10    0.58    0.94
   6   2  10   -2.77    0.79
   7  -2  10   -0.03    1.10
  -7  -2 -10   -0.12    0.87
  -7   2 -10   -0.86    0.93
  -7   2 -10   -0.76    0.85
   7   2  10   -1.03    0.90
  -8  -2 -10    1.10    0.91
   8  -2  10   -0.33    1.07
   8  -2  10    0.50    1.27
   8   2  10    0.67    1.01
  -8   2 -10   -1.51    1.01
  -8   2 -10   -2.14    0.88
  -9  -2 -10    2.14    1.06
   9  -2  10    3.22    1.29
   9  -2  10    5.67    1.46
  -9   2 -10    1.33    1.03
   9   2  10    4.58    1.26
  -9   2 -10    1.85    1.18
  10  -2  10    1.83    1.36
  10  -2  10    4.23    1.47
 -10  -2 -10    2.03    1.09
 -10   2 -10    1.86    1.21
  10   2  10    0.82    1.26
 -11  -2 -10    1.82    1.12
  11  -2  10    2.78    1.53
  11  -2  10    3.88    1.51
 -11   2 -10   -0.36    1.19
  11   2  10    2.42    1.37
 -12  -2 -10    0.66    1.19
  12  -2  10    1.04    1.56
  12  -2  10    1.27    1.50
 -12   2 -10   -0.41    1.30
  12   2  10    1.16    1.44
  15  -3 -10    0.31    1.25
 -15  -3  10    1.25    1.36
 -15   3  10    2.45    1.50
  15   3 -10    0.58    1.36
 -15   3  10    2.41    1.64
  14  -3 -10    0.50    1.20
 -14  -3  10    0.78    1.37
 -14   3  10    1.01    1.47
 -14   3  10   -0.51    1.36
  14   3 -10    0.47    1.24
  13  -3 -10    3.72    1.26
 -13  -3  10    5.21    1.48
 -13   3  10    4.05    1.43
  13   3 -10   -0.48    1.16
  12  -3 -10    5.19    1.20
 -12  -3  10    3.78    1.32
 -12   3  10    0.66    1.26
  12   3 -10    0.97    1.19
 -11  -3  10    3.32    1.20
  11  -3 -10    4.68    1.12
  11   3 -10    1.20    1.31
  11   3 -10    1.80    1.19
 -11   3  10    2.93    1.24
 -10  -3  10    1.43    1.08
  10  -3 -10    1.93    0.88
  10   3 -10    1.33    1.10
  10   3 -10    0.32    1.23
  -9  -3  10   -0.09    0.97
   9  -3 -10    0.44    0.86
  -9  -3  10    0.97    1.31
   9   3 -10    0.35    1.18
   9   3 -10    0.96    0.98
   8  -3 -10    1.78    0.85
  -8  -3  10    3.28    1.31
  -8  -3  10    4.21    1.07
   8   3 -10    2.78    1.01
   8   3 -10    3.56    1.18
  -7  -3  10    4.99    1.32
   7  -3 -10    3.34    0.92
  -7  -3  10    1.56    1.00
   7   3 -10    5.77    1.22
   7   3 -10    2.01    0.97
  -7   3  10    3.91    0.94
  -6  -3  10   -0.77    1.08
  -6  -3  10    0.31    0.85
   6  -3 -10   -0.01    0.78
   6   3 -10   -1.43    1.00
  -6   3  10    0.59    0.74
   6   3 -10   -0.81    0.78
  -5  -3  10    8.70    1.11
  -5  -3  10    8.74    1.42
   5  -3 -10    9.16    1.09
  -5   3  10    8.13    1.09
   5   3 -10    9.79    1.20
   5   3 -10    5.56    1.20
   4  -3 -10   21.60    1.71
  -4  -3  10   23.16    1.97
   4   3 -10   19.81    1.66
   3  -3 -10    7.81    1.11
  -3  -3  10    9.23    1.31
   3   3 -10    9.51    1.16
  -3   3  10   10.02    1.07
   2  -3 -10    2.95    0.67
  -2  -3  10    3.89    1.16
   2  -3 -10    1.95    0.88
  -2   3  10    4.37    0.88
   2   3 -10    3.23    0.87
   1  -3 -10   10.95    1.01
   1  -3 -10   11.19    1.29
  -1  -3  10   10.95    1.35
   1   3 -10   10.84    1.23
  -1   3  10   10.59    1.18
   0  -3  10    3.72    1.08
   0  -3 -10    1.37    0.70
   0  -3 -10    2.72    0.87
   0   3 -10    1.71    0.87
   0   3  10    1.06    0.77
   1  -3  10    2.44    1.06
  -1  -3 -10    2.65    0.76
  -1  -3 -10    1.06    0.85
   1   3  10    2.89    0.85
   1   3  10    3.07    0.96
  -1   3 -10    1.88    0.87
   2  -3  10    0.60    1.09
  -2  -3 -10    2.38    0.77
  -2  -3 -10    0.86    0.81
   2   3  10    2.07    0.90
   2   3  10    0.50    0.89
   3  -3  10    4.23    1.17
  -3  -3 -10    4.63    1.19
  -3  -3 -10    5.39    0.98
  -3  -3 -10    2.34    0.87
   3   3  10    3.45    1.00
   3   3  10    4.81    1.05
  -4  -3 -10   10.57    1.19
  -4  -3 -10    9.55    1.42
  -4  -3 -10    7.66    1.10
   4  -3  10    7.98    1.28
   4   3  10    8.61    1.26
   4   3  10   10.67    1.30
   5  -3  10    1.72    1.16
  -5  -3 -10    1.08    0.91
  -5  -3 -10    1.57    0.88
   5   3  10    1.62    1.02
  -5   3 -10    0.61    1.00
   5   3  10    1.67    1.08
   6  -3  10    4.84    1.29
  -6  -3 -10    3.24    1.00
  -6   3 -10    1.27    0.99
   6   3  10    2.53    1.13
   6   3  10    2.32    1.15
   7  -3  10   -1.33    1.19
  -7  -3 -10   -0.40    0.92
   7   3  10    0.65    1.10
   7   3  10   -0.05    1.06
  -7   3 -10   -0.67    0.99
   8  -3  10    1.55    1.31
  -8  -3 -10    1.90    1.10
   8  -3  10    2.59    1.60
   8   3  10    2.28    1.14
  -8   3 -10    1.86    1.13
   9  -3  10    0.45    1.40
  -9  -3 -10    0.64    1.06
   9  -3  10    2.24    1.59
  -9   3 -10   -0.62    1.18
   9   3  10   -0.12    1.25
  10  -3  10   -1.05    1.48
 -10  -3 -10   -0.06    1.13
  10  -3  10    2.10    1.61
 -10   3 -10   -0.28    1.21
  10   3  10    0.33    1.30
 -13   4  10    3.36    1.58
 -12  -4  10   -0.21    1.23
  12  -4 -10    0.72    1.01
  12   4 -10   -1.35    1.23
  12   4 -10   -0.60    1.50
  11  -4 -10    1.91    1.02
  11   4 -10    2.23    1.31
  11   4 -10    3.39    1.58
  10  -4 -10    6.01    1.13
 -10  -4  10    6.46    1.81
 -10  -4  10    6.48    1.32
  10   4 -10    4.97    1.36
  10   4 -10    6.11    1.65
  -9  -4  10    5.55    1.31
   9  -4 -10    6.20    1.11
  -9  -4  10    7.82    1.77
   9   4 -10    4.43    1.52
   9   4 -10    4.58    1.30
   8  -4 -10   14.88    1.43
  -8  -4  10   13.72    1.53
  -8  -4  10   15.58    1.99
   8   4 -10   14.00    1.63
   8   4 -10   11.49    1.72
  -7  -4  10    2.34    1.43
   7  -4 -10    0.39    0.85
   7   4 -10   -0.30    1.22
   7   4 -10   -0.99    0.99
  -6  -4  10   -0.03    1.32
   6  -4 -10    0.39    0.80
   6   4 -10   -0.46    0.94
   5  -4 -10   12.00    1.34
  -5  -4  10   12.33    1.69
   4  -4 -10   19.16    1.72
  -4  -4  10   24.62    2.11
   3  -4 -10   -0.34    0.85
  -3  -4  10    1.59    1.23
   2  -4 -10    9.09    1.25
   2  -4 -10    8.53    1.27
  -2  -4  10    9.34    1.48
  -1  -4  10    3.73    1.28
   1  -4 -10    3.29    1.07
   0  -4 -10   11.32    1.37
   0  -4  10   13.60    1.55
   1  -4  10    4.71    1.31
  -1  -4 -10    5.64    1.12
   1   4  10    5.60    1.12
  -2  -4 -10    2.85    0.75
   2  -4  10    1.75    1.26
  -2  -4 -10    1.47    0.99
  -2  -4 -10    1.67    1.28
   2   4  10    5.37    1.15
   3  -4  10   -1.31    1.19
  -3  -4 -10    0.48    0.71
  -3  -4 -10   -0.05    0.97
  -3  -4 -10    0.27    1.29
   3   4  10   -0.41    1.02
   3   4  10   -0.27    1.14
  -4  -4 -10    8.06    1.02
  -4  -4 -10    4.89    1.19
   4  -4  10    6.85    1.36
  -4  -4 -10    4.11    1.43
   4   4  10    6.61    1.30
   4   4  10    6.05    1.34
   5  -4  10    8.85    1.59
  -5  -4 -10   11.47    1.78
  -5  -4 -10   12.46    1.27
   5   4  10   14.62    1.70
   5   4  10   11.41    1.53
   6  -4  10    0.31    1.30
  -6  -4 -10   -0.64    0.89
   6   4  10    0.33    1.21
   6   4  10   -1.88    1.24
   7  -4  10    1.58    1.42
  -7  -4 -10   -0.86    0.92
   7  -4  10    4.26    1.98
   7   4  10   -0.15    1.34
  -7   4 -10    0.38    1.10
   7   4  10    1.61    1.18
   8  -4  10    1.26    1.81
  -8  -4 -10   -0.74    0.99
   8  -4  10   -0.35    1.46
   8   4  10    0.06    1.27
  -8   4 -10   -0.94    1.20
  -9  -5  10    2.66    1.92
   9  -5 -10    1.35    0.99
   9   5 -10    0.91    1.64
  -8  -5  10    9.05    1.99
   8  -5 -10    5.31    1.09
   8   5 -10    4.26    1.56
   7  -5 -10    8.74    1.24
  -7  -5  10   14.78    2.13
   7   5 -10    8.98    1.63
  -6  -5  10    7.74    1.83
   6  -5 -10    6.30    1.10
   5  -5 -10    0.52    1.20
   5  -5 -10    0.74    0.95
  -5  -5  10    3.03    1.68
  -4  -5  10   -1.55    1.58
   4  -5 -10    0.77    1.17
   4  -5 -10    0.66    0.92
   3  -5 -10    7.15    1.43
   3  -5 -10    4.22    1.09
  -3  -5  10    4.00    1.59
  -2  -5  10   18.22    1.96
   2  -5 -10   16.02    1.77
  -1  -5  10    7.02    1.57
   1  -5 -10    6.43    1.33
   0  -5  10    3.62    1.44
   0  -5 -10    0.51    1.12
  -1  -5 -10    1.03    1.18
  -1  -5 -10   -0.19    1.41
   1  -5  10    0.16    1.37
  -2  -5 -10    5.03    1.59
   2  -5  10    4.29    1.45
  -2  -5 -10    5.38    1.37
  -3  -5 -10    4.90    1.37
  -3  -5 -10    6.34    1.70
   3  -5  10    5.33    1.49
  -4  -5 -10    4.69    1.70
   4  -5  10   -0.56    1.35
 -17   0  11   -0.07    1.23
 -17   0  11   -0.43    1.49
  17   0 -11    0.89    1.35
 -16   0  11    0.08    1.40
  16   0 -11   -1.01    1.21
 -16   0  11    0.38    1.15
 -15   0  11   -1.41    1.32
  15   0 -11   -0.15    1.22
 -15   0  11    0.93    1.12
 -14   0  11    0.61    1.28
 -14   0  11    0.53    1.03
  14   0 -11    0.55    1.13
 -13   0  11   -0.40    0.94
  13   0 -11    1.21    1.11
 -13   0  11    0.50    1.20
 -12   0  11    0.38    1.02
 -12   0  11   -0.32    1.10
 -12   0  11   -0.36    0.85
  12   0 -11    0.87    1.03
  11   0 -11    0.45    0.96
 -11   0  11    0.52    1.06
 -11   0  11   -0.90    0.91
 -11   0  11    0.61    0.91
 -10   0  11   -0.54    0.81
 -10   0  11   -0.99    0.84
  10   0 -11    0.82    0.89
  -9   0  11   -0.53    0.75
   9   0 -11   -0.13    0.82
  -9   0  11    0.04    0.82
  -8   0  11    0.01    0.76
   8   0 -11    0.60    0.81
  -8   0  11    0.81    0.83
  -7   0  11   -0.17    0.76
   7   0 -11    0.36    0.70
   7   0 -11   -0.40    0.80
  -7   0  11    1.07    0.72
  -6   0  11   -0.73    0.74
   6   0 -11    0.50    0.71
  -6   0  11    0.41    0.70
   6   0 -11    0.86    0.74
   6   0 -11   -0.27    0.72
   5   0 -11    0.18    0.71
  -5   0  11    0.39    0.66
   5   0 -11    0.09    0.69
   5   0 -11    0.23    0.73
  -5   0  11    0.07    0.72
   4   0 -11    0.44    0.72
   4   0 -11   -0.52    0.72
  -4   0  11    0.00    0.62
  -4   0  11   -0.46    0.89
  -4   0  11    0.09    0.67
   4   0 -11   -0.62    0.66
  -3   0  11   -0.22    0.79
   3   0 -11    1.43    0.75
  -3   0  11   -0.32    0.64
   3   0 -11   -0.68    0.67
   3   0 -11    0.25    0.69
  -3   0  11    0.00    0.72
  -2   0  11    0.62    0.85
  -2   0  11    0.32    0.65
   2   0 -11    1.15    0.74
   2   0 -11   -0.45    0.70
  -2   0  11    0.60    0.69
   2   0 -11    0.69    0.76
   1   0 -11    0.75    0.74
  -1   0  11   -0.20    0.64
  -1   0  11   -0.29    0.65
   1   0 -11   -0.81    0.68
  -1   0  11   -0.09    0.76
   0   0 -11    0.42    0.75
   0   0 -11    0.11    0.73
   0   0  11   -0.49    0.75
   0   0  11    0.04    0.64
   0   0  11   -0.72    0.62
   1   0  11    0.06    0.68
   1   0  11   -0.79    0.74
   1   0  11   -0.26    0.61
  -1   0 -11   -0.51    0.77
  -1   0 -11   -0.20    0.76
   2   0  11   -0.38    0.76
   2   0  11   -0.13    0.65
  -2   0 -11    0.28    0.79
  -2   0 -11   -0.34    0.75
   3   0  11   -0.22    0.82
  -3   0 -11   -0.49    0.75
   3   0  11   -1.42    0.65
  -3   0 -11    1.04    0.82
  -4   0 -11   -0.23    0.81
  -4   0 -11   -0.95    0.81
   4   0  11   -1.17    0.77
   5   0  11    0.06    0.80
  -5   0 -11   -0.76    0.80
  -5   0 -11    0.59    0.84
  -6   0 -11   -0.11    0.87
   6   0  11   -0.17    0.84
  -6   0 -11    0.50    0.84
  -7   0 -11    1.23    0.94
   7   0  11   -0.52    0.89
  -7   0 -11   -0.65    0.85
   8   0  11    0.07    1.01
  -8   0 -11    0.27    0.94
  -8   0 -11   -0.91    0.86
   9   0  11   -0.25    1.11
  -9   0 -11   -0.88    0.93
 -10   0 -11    0.79    0.96
  10   0  11   -0.28    1.23
  11   0  11    0.71    1.37
 -11   0 -11   -0.05    1.07
  12   0  11    0.19    1.37
 -12   0 -11   -0.26    1.02
 -17  -1  11    1.87    1.54
 -17   1  11    3.74    1.68
  16  -1 -11    0.73    1.22
 -16  -1  11    1.52    1.51
 -16  -1  11    0.24    1.12
  16   1 -11   -0.98    1.31
 -16   1  11   -0.66    1.48
 -16   1  11   -1.18    1.47
 -16   1  11    1.13    1.26
 -15  -1  11   15.37    1.84
  15  -1 -11   11.07    1.56
 -15  -1  11   11.60    1.69
 -15   1  11   14.29    1.71
 -15   1  11   10.53    1.80
  15   1 -11   10.94    1.68
 -15   1  11   12.73    1.84
 -14  -1  11    4.48    1.25
  14  -1 -11    4.16    1.25
 -14  -1  11    7.85    1.48
 -14   1  11    5.73    1.46
 -14   1  11    3.86    1.43
 -14   1  11    3.68    1.22
  14   1 -11    7.36    1.41
 -13  -1  11    4.33    1.28
  13  -1 -11    4.14    1.15
 -13  -1  11    0.33    0.99
 -13   1  11    3.13    1.11
 -13   1  11    2.89    1.31
  13   1 -11    1.09    1.16
 -13   1  11    1.21    1.22
  12  -1 -11    0.46    0.97
 -12  -1  11   -0.01    1.07
 -12  -1  11    0.22    0.93
  12  -1 -11   -0.05    1.01
 -12   1  11    0.64    1.08
  12   1 -11   -0.37    1.01
 -12   1  11   -0.51    1.04
 -12   1  11    1.30    0.95
  11  -1 -11    8.43    1.21
  11  -1 -11    8.36    1.23
 -11  -1  11    6.47    1.22
 -11   1  11    7.54    1.20
  11   1 -11    8.63    1.30
 -11   1  11    7.22    1.25
 -11   1  11    7.63    1.30
 -10  -1  11   15.32    1.58
  10  -1 -11   16.59    1.56
  10  -1 -11   19.60    1.64
  10   1 -11   16.81    1.62
 -10   1  11   16.42    1.54
 -10   1  11   16.90    1.61
   9  -1 -11    0.18    0.81
   9  -1 -11   -0.56    0.86
  -9  -1  11   -0.44    0.80
  -9   1  11    0.19    0.79
  -9   1  11    0.22    0.91
   9   1 -11    0.32    0.84
   8  -1 -11   -0.43    0.80
  -8  -1  11    0.51    0.78
   8  -1 -11    0.90    0.77
   8   1 -11    0.86    0.95
  -8   1  11    1.43    0.78
  -8   1  11    0.41    0.84
   8   1 -11    0.25    0.83
   7  -1 -11    0.22    0.81
   7  -1 -11    1.39    0.80
  -7  -1  11   -0.94    0.69
  -7   1  11   -0.01    0.71
   7   1 -11    0.47    0.91
   7   1 -11   -0.13    0.78
  -7   1  11    0.49    0.78
  -6  -1  11   32.89    2.19
   6  -1 -11   37.47    2.22
   6  -1 -11   32.72    2.13
  -6  -1  11   36.87    2.38
   6   1 -11   32.51    2.15
  -6   1  11   33.89    2.16
   6   1 -11   35.09    2.16
  -6   1  11   36.59    2.19
   5  -1 -11    8.14    1.09
  -5  -1  11    8.33    1.24
  -5  -1  11    6.32    1.00
   5  -1 -11    8.90    1.08
   5   1 -11    8.46    1.14
  -5   1  11    7.85    1.09
   5   1 -11    7.67    1.07
  -5   1  11    6.32    1.01
   4  -1 -11   20.25    1.54
   4  -1 -11   19.66    1.57
  -4  -1  11   19.53    1.75
  -4  -1  11   18.53    1.51
  -4   1  11   19.31    1.51
   4   1 -11   19.82    1.52
  -4   1  11   17.07    1.48
   4   1 -11   18.60    1.55
  -3  -1  11    0.35    0.82
   3  -1 -11   -0.13    0.72
   3  -1 -11    0.63    0.73
  -3  -1  11    1.43    0.79
   3   1 -11   -0.23    0.73
  -3   1  11   -0.15    0.72
   3   1 -11    0.07    0.76
  -3   1  11    0.19    0.66
  -2  -1  11   40.95    2.48
   2  -1 -11   40.54    2.36
   2  -1 -11   38.90    2.23
  -2  -1  11   33.81    2.21
   2   1 -11   38.44    2.29
   2   1 -11   37.24    2.20
  -2   1  11   38.34    2.19
  -2   1  11   36.29    2.22
   1  -1 -11    4.74    0.91
  -1  -1  11    5.78    1.09
  -1  -1  11    5.12    0.93
   1  -1 -11    7.27    1.05
  -1   1  11    3.83    0.85
  -1   1  11    7.10    0.94
   1   1 -11    6.17    1.00
   1   1 -11    5.15    0.97
   0  -1 -11   21.79    1.62
   0  -1  11   24.20    1.95
   0  -1 -11   25.74    1.84
   0  -1  11   24.38    1.72
   0   1  11   20.39    1.63
   0   1 -11   20.83    1.69
   0   1 -11   21.61    1.68
   0   1  11   23.25    1.57
   1  -1  11   13.87    1.40
   1  -1  11   12.39    1.24
  -1  -1 -11   12.48    1.23
   1   1  11   12.86    1.26
  -1   1 -11   11.48    1.24
  -1   1 -11   13.03    1.25
   1   1  11   12.73    1.21
  -2  -1 -11   -0.29    0.73
   2  -1  11    0.35    0.76
   2  -1  11   -0.10    0.86
  -2   1 -11    1.20    0.89
  -2   1 -11   -0.29    0.76
   2   1  11    0.43    0.68
   2   1  11   -0.81    0.72
  -3  -1 -11    1.91    0.84
   3  -1  11    3.75    1.05
   3  -1  11    3.87    0.92
   3   1  11    2.52    0.86
  -3   1 -11    3.24    0.97
   3   1  11    5.10    0.94
  -3   1 -11    4.71    0.98
  -4  -1 -11    6.71    1.08
   4  -1  11    8.38    1.15
   4  -1  11   10.15    1.31
   4   1  11    8.84    1.18
  -4   1 -11    8.21    1.17
  -4   1 -11   10.46    1.20
   5  -1  11   13.89    1.42
  -5  -1 -11   15.58    1.44
   5  -1  11   21.86    1.86
  -5   1 -11   17.82    1.51
  -5   1 -11   17.46    1.49
   5   1  11   16.76    1.59
  -6  -1 -11    1.94    0.92
   6  -1  11    3.11    1.14
   6  -1  11    3.30    1.00
  -6   1 -11    3.17    1.04
   6   1  11    3.63    0.98
  -6   1 -11    2.07    0.94
   7  -1  11    6.41    1.28
   7  -1  11    3.79    1.13
  -7  -1 -11    3.33    1.02
   7   1  11    5.45    1.13
  -7   1 -11    2.87    1.03
  -7   1 -11    2.88    1.10
   8  -1  11    1.47    1.18
   8  -1  11    0.28    1.07
   8  -1  11    1.33    1.18
  -8  -1 -11    1.44    1.00
  -8   1 -11    0.59    0.95
   8   1  11    1.06    1.04
  -8   1 -11    1.32    1.10
   9  -1  11    4.37    1.31
   9  -1  11    4.12    1.20
  -9  -1 -11    2.75    1.04
   9   1  11    7.53    1.40
  -9   1 -11    4.26    1.20
  -9   1 -11    3.06    1.02
  10  -1  11    3.52    1.25
  10  -1  11    3.09    1.30
 -10  -1 -11    1.22    1.09
 -10   1 -11    1.10    1.19
 -10   1 -11   -0.20    0.98
  10   1  11    2.04    1.27
  11  -1  11    0.15    1.26
  11  -1  11    0.20    1.24
 -11  -1 -11    2.14    1.10
 -11   1 -11    1.40    1.02
 -11   1 -11    0.62    1.21
  11   1  11   -0.46    1.32
  12  -1  11    1.87    1.40
  12  -1  11   -0.72    1.37
 -12  -1 -11    0.36    1.19
 -12   1 -11   -2.79    1.00
 -12   1 -11    0.63    1.32
  12   1  11    0.51    1.46
 -16  -2  11    1.19    1.30
 -16   2  11    0.54    1.63
  16   2 -11    3.20    1.45
 -16   2  11    6.69    1.88
 -15  -2  11    0.14    1.16
  15  -2 -11    0.60    1.24
 -15   2  11    1.02    1.63
 -15   2  11    0.83    1.22
  15   2 -11    1.00    1.35
 -15   2  11   -0.22    1.39
  14  -2 -11    4.60    1.15
 -14  -2  11    2.93    1.25
  14  -2 -11    5.70    1.32
 -14   2  11    3.47    1.27
 -14   2  11    7.12    1.54
 -14   2  11    4.98    1.60
  14   2 -11    4.83    1.40
 -13  -2  11   12.57    1.75
  13  -2 -11   16.64    1.54
  13  -2 -11   17.77    1.76
 -13   2  11   15.27    1.74
 -13   2  11   16.42    1.71
 -13   2  11   18.53    1.95
  13   2 -11   16.60    1.79
  12  -2 -11   26.73    1.98
  12  -2 -11   19.59    1.69
 -12  -2  11   19.73    2.00
 -12   2  11   23.60    2.04
  12   2 -11   18.78    1.87
 -12   2  11   20.55    1.84
 -12   2  11   21.05    1.93
  11  -2 -11    9.04    1.31
 -11  -2  11   13.20    1.58
  11  -2 -11   10.28    1.25
 -11   2  11    9.63    1.49
 -11   2  11    8.58    1.41
  11   2 -11    8.31    1.39
 -11   2  11   10.34    1.31
  10  -2 -11    0.56    0.88
 -10  -2  11    0.26    0.94
  10  -2 -11    0.68    0.87
 -10   2  11    0.83    1.09
 -10   2  11    1.25    0.87
  10   2 -11    0.84    1.00
  10   2 -11    1.37    1.11
   9  -2 -11   15.61    1.48
   9  -2 -11   13.67    1.35
  -9  -2  11   12.85    1.51
  -9   2  11   12.87    1.34
   9   2 -11   14.43    1.50
  -9   2  11   13.99    1.52
   9   2 -11   13.60    1.55
  -8  -2  11   37.78    2.68
   8  -2 -11   36.98    2.30
   8  -2 -11   36.02    2.17
  -8  -2  11   33.95    2.34
   8   2 -11   34.38    2.34
   8   2 -11   32.77    2.30
  -8   2  11   36.10    2.24
  -7  -2  11   37.48    2.50
   7  -2 -11   32.64    2.15
  -7  -2  11   29.90    2.20
   7  -2 -11   32.21    2.01
   7   2 -11   31.92    2.19
   7   2 -11   32.10    2.20
  -7   2  11   34.60    2.18
  -7   2  11   30.84    2.19
  -6  -2  11    5.82    1.20
   6  -2 -11    3.55    0.93
  -6  -2  11    1.88    0.88
   6  -2 -11    2.18    0.85
   6   2 -11    3.68    0.95
  -6   2  11    2.11    0.82
  -6   2  11    2.69    1.02
   6   2 -11    2.21    1.04
   5  -2 -11    5.72    1.05
  -5  -2  11    6.69    1.26
   5  -2 -11    7.63    1.03
  -5  -2  11    5.98    1.04
   5   2 -11    6.37    1.16
  -5   2  11    6.07    0.97
  -5   2  11    7.42    1.08
   5   2 -11    6.36    1.03
   4  -2 -11   18.55    1.57
  -4  -2  11   20.10    1.66
  -4  -2  11   19.94    1.77
   4  -2 -11   18.92    1.65
   4   2 -11   18.24    1.60
  -4   2  11   19.36    1.61
   4   2 -11   20.77    1.63
  -4   2  11   21.55    1.62
  -3  -2  11   62.83    3.36
   3  -2 -11   58.77    3.18
   3  -2 -11   55.42    2.93
   3   2 -11   51.68    2.96
   3   2 -11   54.45    3.03
  -3   2  11   56.58    2.98
   2  -2 -11   47.03    2.57
  -2  -2  11   47.00    2.60
   2  -2 -11   49.17    2.79
  -2  -2  11   48.19    2.90
   2   2 -11   44.76    2.64
   2   2 -11   44.13    2.60
  -2   2  11   44.17    2.55
  -2   2  11   47.25    2.58
  -1  -2  11   34.18    2.32
  -1  -2  11   31.97    2.01
   1  -2 -11   30.70    1.97
   1  -2 -11   31.11    2.10
  -1   2  11   30.91    2.00
   1   2 -11   27.66    2.03
   1   2 -11   29.99    2.03
  -1   2  11   29.81    1.95
   0  -2 -11    2.95    1.02
   0  -2  11    1.89    0.81
   0  -2  11    3.69    1.11
   0  -2 -11    2.46    0.83
   0   2 -11    2.98    0.96
   0   2  11    2.50    0.86
   0   2  11    3.52    0.88
   0   2 -11    2.14    0.86
  -1  -2 -11   36.57    2.10
   1  -2  11   34.91    2.10
   1  -2  11   38.73    2.46
  -1   2 -11   33.00    2.15
  -1   2 -11   27.64    2.12
   1   2  11   33.65    2.18
   1   2  11   34.85    2.10
   2  -2  11   21.85    1.88
  -2  -2 -11   17.49    1.46
   2  -2  11   18.50    1.55
   2   2  11   20.38    1.61
  -2   2 -11   18.46    1.57
   2   2  11   21.07    1.58
  -2   2 -11   13.39    1.40
   3  -2  11   28.84    2.15
  -3  -2 -11   25.51    1.87
   3   2  11   28.27    1.98
  -3   2 -11   24.19    1.90
  -3   2 -11   26.54    1.92
   3   2  11   24.71    1.83
   4  -2  11    4.25    1.17
   4  -2  11    3.27    0.84
  -4  -2 -11    5.31    1.01
  -4   2 -11    4.10    0.96
   4   2  11    3.75    1.05
   4   2  11    3.81    0.99
   5  -2  11    1.41    0.79
  -5  -2 -11    0.59    0.88
   5  -2  11    1.55    1.08
   5   2  11    0.81    0.98
   5   2  11    1.38    0.91
  -5   2 -11    1.62    0.91
  -5   2 -11    0.71    1.04
   6  -2  11    4.29    0.95
   6  -2  11    5.80    1.25
  -6  -2 -11    4.45    1.05
   6   2  11    5.72    1.17
  -6   2 -11    5.34    1.18
  -6   2 -11    5.72    1.18
  -7  -2 -11    7.96    1.25
   7  -2  11    8.61    1.49
   7  -2  11    9.16    1.16
  -7   2 -11    7.12    1.25
   7   2  11   10.71    1.41
  -7   2 -11    6.92    1.22
   8  -2  11   11.87    1.80
  -8  -2 -11    7.55    1.26
   8  -2  11    9.21    1.51
   8   2  11    7.85    1.38
  -8   2 -11    5.60    1.28
  -8   2 -11    4.67    1.20
   9  -2  11    1.47    1.41
   9  -2  11    0.06    1.29
  -9  -2 -11    0.88    1.04
   9   2  11    2.05    1.24
  -9   2 -11   -0.38    1.18
  -9   2 -11    0.76    1.06
  10  -2  11    3.31    1.55
  10  -2  11    5.20    1.57
 -10  -2 -11    6.10    1.29
  10   2  11    4.25    1.47
 -10   2 -11    4.25    1.36
 -11  -2 -11    5.29    1.32
  11  -2  11    6.50    1.72
  11  -2  11    5.65    1.70
  11   2  11    6.60    1.65
 -11   2 -11    8.91    1.60
  14  -3 -11    5.37    1.43
 -14  -3  11    6.59    1.59
 -14   3  11    3.87    1.54
  14   3 -11    1.74    1.42
  13  -3 -11    2.58    1.25
 -13  -3  11    2.50    1.34
  13   3 -11    2.57    1.28
 -13   3  11    0.65    1.34
 -12  -3  11    2.28    1.28
  12  -3 -11    1.92    1.00
  12   3 -11    1.95    1.21
  11  -3 -11    3.73    1.06
 -11  -3  11    6.34    1.38
  11   3 -11    5.37    1.31
  11   3 -11    5.96    1.49
  10  -3 -11   19.54    1.73
 -10  -3  11   20.50    1.94
  10   3 -11   19.66    1.91
  10   3 -11   17.75    1.79
   9  -3 -11   15.53    1.51
  -9  -3  11   16.68    2.02
  -9  -3  11   12.58    1.56
   9   3 -11   15.00    1.68
   9   3 -11   10.93    1.54
  -8  -3  11    1.56    1.32
  -8  -3  11    0.93    1.02
   8  -3 -11    0.93    0.86
   8   3 -11   -0.96    1.08
   8   3 -11   -0.46    0.98
  -7  -3  11    0.10    1.27
  -7  -3  11    1.42    0.98
   7  -3 -11    0.26    0.87
   7   3 -11    0.47    0.92
   7   3 -11    0.01    1.12
  -7   3  11    0.90    0.89
  -6  -3  11   20.34    1.99
  -6  -3  11   21.72    1.75
   6  -3 -11   17.59    1.66
  -6   3  11   23.95    1.78
   6   3 -11   21.82    1.77
   6   3 -11   20.41    1.83
  -5  -3  11   20.97    1.80
  -5  -3  11   25.33    2.19
   5  -3 -11   23.15    1.85
  -5   3  11   25.77    1.89
   5   3 -11   21.96    1.87
   5   3 -11   23.86    1.87
   4  -3 -11   19.56    1.71
  -4  -3  11   21.02    1.92
  -4   3  11   22.02    1.76
   4   3 -11   22.33    1.74
   4   3 -11   17.31    1.69
   3  -3 -11    0.36    0.64
   3  -3 -11    0.87    0.88
  -3  -3  11    0.82    1.14
  -3   3  11    1.05    0.77
  -3   3  11   -0.32    0.95
   3   3 -11    0.45    0.86
  -2  -3  11    4.21    1.24
   2  -3 -11    4.81    0.81
   2  -3 -11    3.86    1.00
   2   3 -11    4.67    1.05
  -2   3  11    5.21    0.98
  -2   3  11    4.31    1.11
  -1  -3  11    2.20    1.14
   1  -3 -11    2.15    0.75
   1  -3 -11    1.56    0.98
  -1   3  11    2.49    0.90
   1   3 -11    0.88    0.90
  -1   3  11    0.69    0.94
   0  -3 -11   28.74    1.78
   0  -3 -11   25.39    1.86
   0  -3  11   28.95    2.24
   0   3 -11   26.23    1.95
   0   3  11   25.43    1.94
   0   3  11   22.78    1.91
   1  -3  11    5.98    1.34
  -1  -3 -11    5.62    0.97
  -1  -3 -11    6.97    1.07
  -1   3 -11    5.37    1.09
   1   3  11    7.14    1.15
   1   3  11    6.62    1.08
  -2  -3 -11    1.88    0.86
  -2  -3 -11    1.79    0.86
   2  -3  11    1.02    1.17
   2   3  11    1.73    1.00
   2   3  11    2.45    0.99
  -3  -3 -11   17.77    1.45
   3  -3  11   15.39    1.65
  -3  -3 -11   15.68    1.74
   3   3  11   13.51    1.53
   3   3  11   19.19    1.67
  -4  -3 -11   16.76    1.54
   4  -3  11   18.31    1.79
  -4  -3 -11   21.17    1.61
   4   3  11   21.25    1.80
   4   3  11   18.66    1.76
  -5  -3 -11   23.22    1.82
  -5  -3 -11   18.98    1.60
   5  -3  11   22.00    1.93
   5   3  11   21.56    1.78
   5   3  11   16.18    1.71
  -5   3 -11   14.11    1.60
   6  -3  11    7.09    1.48
  -6  -3 -11    5.52    1.14
   6   3  11   10.26    1.36
  -6   3 -11    3.66    1.13
   6   3  11    6.22    1.30
  -7  -3 -11    2.52    1.09
   7  -3  11    2.82    1.42
  -7   3 -11    0.65    1.11
   7   3  11    1.52    1.17
   8  -3  11    2.32    1.49
  -8  -3 -11    3.05    1.13
   8  -3  11    2.56    1.72
   8   3  11    1.66    1.23
  -8   3 -11    2.26    1.27
  -9  -3 -11    4.60    1.30
   9  -3  11    7.61    1.84
   9  -3  11    5.38    1.70
  -9   3 -11    5.63    1.47
   9   3  11    9.28    1.61
 -12  -4  11    7.65    1.57
  12  -4 -11    6.28    1.28
  12   4 -11    5.78    1.47
  12   4 -11    1.63    1.73
 -11  -4  11    1.30    1.27
  11  -4 -11    3.43    1.13
  11   4 -11    2.91    1.38
  11   4 -11    2.04    1.62
 -10  -4  11    0.34    1.22
  10  -4 -11    0.18    0.94
  10   4 -11    0.99    1.49
  10   4 -11   -0.76    1.17
  -9  -4  11   -0.29    1.08
   9  -4 -11    1.09    0.94
  -9  -4  11    0.29    1.60
   9   4 -11    0.86    1.41
   9   4 -11   -0.94    1.16
  -8  -4  11    8.56    1.76
   8  -4 -11    5.53    1.17
  -8  -4  11    6.57    1.22
   8   4 -11    4.77    1.30
   8   4 -11    6.12    1.56
  -7  -4  11    5.15    1.63
   7  -4 -11    2.00    0.99
   7   4 -11    3.32    1.20
   7   4 -11    3.62    1.39
  -6  -4  11    1.12    1.53
   6  -4 -11    2.97    1.02
   5  -4 -11    0.38    0.93
  -5  -4  11   -0.97    1.38
   4  -4 -11    0.33    0.94
  -4  -4  11    2.40    1.41
   3  -4 -11    2.60    1.05
  -3  -4  11    6.89    1.47
   2  -4 -11   12.95    1.50
  -2  -4  11   12.06    1.67
   2  -4 -11   12.09    1.45
  -1  -4  11    4.11    1.33
   1  -4 -11    1.38    1.07
   0  -4  11    3.83    1.34
   0  -4 -11    1.15    1.03
   0   4  11    0.62    1.00
  -1  -4 -11    1.95    1.01
   1  -4  11    0.99    1.29
   1   4  11    2.23    1.04
   1   4  11    1.54    1.18
   2  -4  11    1.48    1.38
  -2  -4 -11    2.52    0.78
  -2  -4 -11    1.87    1.39
  -2  -4 -11    2.93    1.06
   2   4  11    2.95    1.32
   2   4  11    2.96    1.16
  -3  -4 -11    2.25    0.84
  -3  -4 -11    2.56    1.46
   3  -4  11   -0.48    1.34
  -3  -4 -11    2.53    1.09
   3   4  11    0.91    1.29
   3   4  11    1.08    1.17
   4  -4  11    0.21    1.31
  -4  -4 -11    1.43    1.43
  -4  -4 -11    1.67    0.89
  -4  -4 -11    2.89    1.10
   4   4  11    1.14    1.19
   4   4  11    1.66    1.29
  -5  -4 -11    0.69    0.90
   5  -4  11    1.39    1.45
   5   4  11    1.73    1.29
  -5   4 -11    0.15    1.18
   5   4  11   -1.88    1.12
   6  -4  11    1.89    1.51
  -6  -4 -11    1.67    1.01
  -6   4 -11    0.54    1.13
   6   4  11   -1.04    1.09
   6   4  11    0.95    1.40
  -7  -4 -11    0.98    1.04
   7  -4  11    3.16    1.95
   7  -4  11    2.12    1.55
   7   4  11    2.75    1.30
   7   4  11    4.49    1.55
  -7   4 -11    0.55    1.25
  -8  -5  11   -2.17    1.85
   8   5 -11   -0.45    1.53
   7  -5 -11   -0.20    0.99
  -7  -5  11   -0.43    1.79
   7   5 -11   -2.02    1.42
  -6  -5  11    0.72    1.84
   6  -5 -11   -0.65    0.96
   5  -5 -11   -0.39    1.19
   5  -5 -11    0.32    1.04
  -5  -5  11    0.44    1.68
   4  -5 -11    0.41    1.23
  -4  -5  11   -0.14    1.60
   4  -5 -11   -0.07    1.06
   3  -5 -11   -0.53    1.20
  -3  -5  11   -0.02    1.57
   2  -5 -11   -0.35    1.14
  -2  -5  11    3.89    1.68
   1  -5 -11    1.17    1.19
  -1  -5  11    1.23    1.51
   0  -5 -11    2.13    1.23
   0  -5  11    0.02    1.48
  -1  -5 -11   -1.04    1.53
   1  -5  11   -1.09    1.44
  -1  -5 -11    0.31    1.20
   2  -5  11    0.11    1.58
  -2  -5 -11    0.92    1.60
  -2  -5 -11   -0.53    1.21
  -3  -5 -11   -0.24    1.27
  -3  -5 -11   -0.55    1.66
   3  -5  11    0.22    1.59
 -16   0  12   13.64    1.87
  16   0 -12   14.55    1.87
 -16   0  12   19.97    2.19
 -15   0  12    6.40    1.61
 -15   0  12    5.44    1.43
  15   0 -12    5.31    1.45
 -14   0  12   20.13    1.98
 -14   0  12   13.78    1.74
  14   0 -12   20.14    1.96
  13   0 -12    3.30    1.31
 -13   0  12    4.63    1.28
 -13   0  12    5.72    1.45
  12   0 -12   31.99    2.38
 -12   0  12   30.63    2.37
  11   0 -12    4.08    1.19
 -11   0  12    5.46    1.17
 -11   0  12    6.78    1.22
 -10   0  12   23.20    1.92
  10   0 -12   26.63    2.00
 -10   0  12   20.43    1.83
  -9   0  12    0.34    0.89
   9   0 -12    0.40    0.87
  -9   0  12    0.32    0.83
  -8   0  12    4.46    0.98
   8   0 -12    4.91    1.06
  -8   0  12    5.50    1.06
  -7   0  12   50.93    2.73
   7   0 -12   44.03    2.71
  -7   0  12   45.57    2.73
  -6   0  12   53.48    2.90
  -6   0  12   51.62    2.91
   6   0 -12   51.97    2.89
  -5   0  12   30.84    2.03
  -5   0  12   34.57    2.04
   5   0 -12   30.16    2.07
   5   0 -12   32.68    2.05
  -4   0  12   11.60    1.23
   4   0 -12   10.55    1.24
  -4   0  12   11.79    1.24
   4   0 -12   11.27    1.24
  -3   0  12   13.90    1.30
   3   0 -12   12.55    1.33
   3   0 -12   12.21    1.28
   2   0 -12   20.08    1.64
  -2   0  12   19.75    1.61
  -2   0  12   21.10    1.62
   2   0 -12   20.53    1.65
  -1   0  12  137.31    6.29
  -1   0  12  132.68    6.40
   1   0 -12  136.52    6.40
   1   0 -12  140.46    6.27
   0   0 -12    9.35    1.20
   0   0 -12    9.08    1.18
   0   0  12    9.93    1.14
   1   0  12    1.63    0.79
  -1   0 -12   -0.80    0.88
  -1   0 -12    0.01    0.83
  -2   0 -12    1.56    0.92
  -2   0 -12    4.32    1.03
   2   0  12    3.24    0.93
  -3   0 -12   61.03    3.12
  -3   0 -12   58.30    3.23
   3   0  12   58.44    3.24
  -4   0 -12    8.39    1.19
   4   0  12    6.33    1.17
  -4   0 -12    7.88    1.20
   5   0  12   12.68    1.43
  -5   0 -12   11.06    1.34
  -5   0 -12   17.27    1.47
  -6   0 -12    5.22    1.15
  -6   0 -12    5.40    1.08
   6   0  12    7.01    1.21
  -7   0 -12    5.99    1.19
   7   0  12    9.57    1.35
  -8   0 -12    5.75    1.22
   8   0  12   12.88    1.49
   8   0  12   11.10    1.52
   9   0  12   32.39    2.49
  -9   0 -12   18.00    1.78
 -10   0 -12    3.74    1.14
  10   0  12    6.18    1.54
 -11   0 -12    0.97    1.14
  11   0  12    1.05    1.44
  16  -1 -12    1.01    1.26
 -16  -1  12    1.02    1.23
 -16  -1  12   -1.21    1.46
 -16   1  12   -0.56    1.48
  16   1 -12    0.26    1.34
 -16   1  12    3.52    1.67
 -16   1  12    0.73    1.26
  15  -1 -12    0.12    1.18
 -15  -1  12    1.58    1.44
 -15  -1  12   -1.79    1.03
  15   1 -12    0.86    1.30
 -15   1  12    2.30    1.51
 -15   1  12    1.51    1.19
 -15   1  12   -0.31    1.33
 -14  -1  12   10.05    1.64
  14  -1 -12    8.30    1.45
 -14  -1  12    9.50    1.60
  14   1 -12    9.18    1.59
 -14   1  12    6.01    1.54
 -14   1  12   10.04    1.63
 -14   1  12    9.56    1.54
 -13  -1  12    8.25    1.51
  13  -1 -12   13.74    1.53
  13   1 -12   13.33    1.66
 -13   1  12    9.17    1.55
 -13   1  12   11.26    1.62
 -13   1  12   10.68    1.51
  12  -1 -12    4.85    1.19
 -12  -1  12    6.47    1.30
 -12   1  12    5.05    1.31
 -12   1  12    5.51    1.21
 -12   1  12    3.57    1.28
  12   1 -12    5.10    1.27
 -11  -1  12    2.06    1.03
  11  -1 -12    1.03    1.07
 -11   1  12    1.37    1.11
  11   1 -12    2.21    1.05
 -11   1  12    0.53    0.90
  10  -1 -12    1.90    1.05
 -10  -1  12    2.41    0.99
  10  -1 -12    1.39    0.97
 -10   1  12    1.81    1.04
  10   1 -12    2.76    1.05
 -10   1  12    3.63    1.00
   9  -1 -12   53.02    3.05
  -9  -1  12   50.29    3.06
   9  -1 -12   57.22    3.14
  -9   1  12   53.50    3.02
  -9   1  12   52.21    3.03
   9   1 -12   53.31    3.08
   8  -1 -12   34.81    2.31
   8  -1 -12   36.59    2.32
  -8  -1  12   31.10    2.27
   8   1 -12   32.76    2.30
  -8   1  12   34.88    2.28
   8   1 -12   34.26    2.30
  -8   1  12   34.17    2.24
   7  -1 -12   13.51    1.45
  -7  -1  12   10.39    1.31
   7  -1 -12   12.22    1.31
  -7   1  12   10.97    1.38
   7   1 -12   14.12    1.47
  -7   1  12    9.23    1.25
   7   1 -12   12.48    1.40
   6  -1 -12    7.26    1.13
  -6  -1  12    5.74    1.03
   6  -1 -12    4.74    1.03
   6   1 -12    5.79    1.06
  -6   1  12    5.58    1.03
   6   1 -12    7.43    1.14
  -6   1  12    7.12    1.10
   5  -1 -12   12.31    1.36
   5  -1 -12   14.41    1.40
  -5  -1  12   15.84    1.63
  -5  -1  12   10.84    1.27
  -5   1  12   13.78    1.34
   5   1 -12   18.57    1.51
  -5   1  12   12.57    1.32
   5   1 -12   14.78    1.45
   4  -1 -12   43.12    2.49
  -4  -1  12   35.19    2.34
   4  -1 -12   36.22    2.32
  -4  -1  12   49.76    2.78
   4   1 -12   37.73    2.32
   4   1 -12   39.01    2.40
  -4   1  12   38.42    2.38
  -4   1  12   36.71    2.27
   3  -1 -12   14.89    1.41
  -3  -1  12   14.37    1.52
   3  -1 -12   15.31    1.45
   3   1 -12   15.78    1.45
   3   1 -12   11.70    1.37
  -3   1  12   14.85    1.36
   2  -1 -12    0.17    0.78
  -2  -1  12   -0.17    0.99
  -2  -1  12    0.13    0.71
   2  -1 -12    0.23    0.81
   2   1 -12    0.65    0.85
  -2   1  12    0.18    0.74
   2   1 -12    1.49    0.89
  -2   1  12    0.86    0.71
   1  -1 -12   -0.22    0.77
  -1  -1  12    0.12    0.75
  -1  -1  12   -0.52    0.96
   1  -1 -12   -1.62    0.87
  -1   1  12   -0.35    0.72
   1   1 -12   -1.23    0.80
  -1   1  12    0.58    0.73
   1   1 -12   -0.09    0.88
   0  -1  12    0.49    0.84
   0  -1 -12    0.77    0.83
   0  -1  12    2.18    1.03
   0   1 -12    0.86    0.94
   0   1  12    1.14    0.82
   0   1 -12    1.85    0.89
   0   1  12    1.55    0.77
  -1  -1 -12   29.13    1.99
   1  -1  12   32.15    2.22
   1  -1  12   26.74    1.98
   1   1  12   28.22    1.91
  -1   1 -12   29.55    2.06
   1   1  12   27.22    1.98
  -1   1 -12   28.13    1.97
   2  -1  12   43.52    2.56
  -2  -1 -12   34.00    2.25
   2  -1  12   32.30    2.24
   2   1  12   31.81    2.23
  -2   1 -12   34.78    2.29
  -2   1 -12   35.15    2.25
  -3  -1 -12   -0.02    0.84
   3  -1  12   -0.63    0.86
   3  -1  12   -0.18    0.97
   3   1  12    0.47    0.84
  -3   1 -12   -0.18    0.85
  -3   1 -12    0.97    1.04
   4  -1  12    0.72    0.97
  -4  -1 -12    0.67    0.87
   4  -1  12   -0.99    0.96
  -4   1 -12    0.22    0.97
   4   1  12   -0.51    0.86
  -4   1 -12   -0.78    0.87
   5  -1  12    1.54    1.11
  -5  -1 -12    1.68    0.95
   5  -1  12    2.00    0.98
  -5   1 -12    0.97    0.95
   5   1  12   -1.35    0.89
  -5   1 -12    1.02    1.04
   6  -1  12   35.20    2.52
   6  -1  12   31.52    2.34
   6   1  12   32.10    2.38
  -6   1 -12   29.21    2.24
   7  -1  12    4.65    1.17
  -7  -1 -12    3.15    1.03
  -7   1 -12    2.92    1.20
   7   1  12    3.45    1.12
  -7   1 -12    2.12    1.04
  -8  -1 -12    0.46    1.04
   8  -1  12   -0.16    1.26
   8  -1  12   -0.10    1.11
   8   1  12    0.41    1.12
  -8   1 -12   -0.59    0.90
  -8   1 -12    0.63    1.19
   9  -1  12    1.55    1.17
  -9  -1 -12    3.50    1.14
   9  -1  12    2.82    1.35
  -9   1 -12    1.05    1.23
   9   1  12    0.61    1.20
  -9   1 -12    1.93    1.06
  10  -1  12    4.88    1.43
  10  -1  12    9.34    1.56
 -10  -1 -12    2.96    1.23
 -10   1 -12    4.07    1.36
  10   1  12    6.41    1.57
 -10   1 -12    2.90    1.11
  11  -1  12    6.52    1.61
  11  -1  12    7.65    1.55
 -11  -1 -12    5.26    1.31
 -11   1 -12    8.44    1.56
  11   1  12    7.00    1.62
 -11   1 -12    4.19    1.22
 -15  -2  12    0.63    1.35
 -15   2  12    0.79    1.66
  15   2 -12   -0.46    1.32
 -15   2  12    2.36    1.49
 -15   2  12    1.39    1.31
  14  -2 -12    5.31    1.36
 -14  -2  12    4.42    1.46
  14  -2 -12    3.23    1.17
 -14   2  12    3.71    1.47
 -14   2  12    3.61    1.57
 -14   2  12    3.73    1.29
  14   2 -12    0.78    1.27
  13  -2 -12    0.54    1.03
  13  -2 -12    0.41    1.07
 -13  -2  12   -1.14    1.11
 -13   2  12    0.52    1.07
  13   2 -12    0.91    1.19
 -13   2  12    0.35    1.41
 -13   2  12   -0.12    1.29
 -12  -2  12   -0.10    1.07
  12  -2 -12   -0.26    0.96
  12  -2 -12    1.39    0.99
 -12   2  12    0.01    0.99
 -12   2  12    0.36    1.30
  12   2 -12    2.88    1.21
  11  -2 -12    2.28    1.08
 -11  -2  12    2.68    1.14
  11  -2 -12    1.91    1.00
  11   2 -12    3.56    1.19
 -11   2  12    3.72    1.32
 -11   2  12    0.80    1.00
  10  -2 -12    3.21    1.00
 -10  -2  12    3.02    1.14
  10  -2 -12    3.37    1.06
 -10   2  12    6.02    1.31
 -10   2  12    6.69    1.15
  10   2 -12    2.54    1.09
  -9  -2  12    1.75    1.03
   9  -2 -12    0.44    0.91
   9  -2 -12    2.44    0.96
  -9   2  12    2.91    0.97
   9   2 -12    1.32    1.15
   9   2 -12    2.19    1.07
  -9   2  12    1.89    1.20
   8  -2 -12    0.58    0.85
   8  -2 -12    0.82    0.86
  -8  -2  12   -0.12    0.89
  -8   2  12   -0.91    0.83
  -8   2  12   -1.12    1.03
   8   2 -12    0.43    0.95
   8   2 -12    0.09    1.08
  -7  -2  12    1.45    0.96
   7  -2 -12    0.60    0.90
   7  -2 -12    0.18    0.89
  -7  -2  12    2.63    1.22
  -7   2  12    1.44    1.07
   7   2 -12    0.46    1.10
   7   2 -12    1.02    0.97
  -7   2  12    0.26    0.85
   6  -2 -12    3.11    1.00
   6  -2 -12    4.74    1.04
  -6  -2  12    2.73    0.97
  -6  -2  12    4.53    1.28
   6   2 -12    2.48    1.13
   6   2 -12    3.27    1.02
  -6   2  12    4.31    1.08
  -6   2  12    3.11    0.95
   5  -2 -12    0.35    0.86
  -5  -2  12   -1.26    1.05
  -5  -2  12    0.85    0.82
   5  -2 -12    0.78    0.86
   5   2 -12    0.04    0.89
  -5   2  12   -0.48    0.80
   5   2 -12   -0.81    0.93
  -5   2  12   -0.13    0.91
  -4  -2  12    0.13    1.05
  -4  -2  12   -0.91    0.84
   4  -2 -12   -0.50    0.85
   4  -2 -12   -0.32    0.83
   4   2 -12   -0.42    0.86
  -4   2  12   -0.63    0.82
  -4   2  12   -0.06    0.80
   4   2 -12    1.40    0.95
   3  -2 -12    2.02    0.89
  -3  -2  12    2.38    0.97
   3  -2 -12    2.30    1.00
  -3  -2  12    5.75    1.22
  -3   2  12    4.11    0.95
   3   2 -12    5.05    1.07
  -3   2  12    3.54    1.02
   3   2 -12    5.05    1.12
  -2  -2  12    9.37    1.42
   2  -2 -12    8.74    1.24
   2  -2 -12    8.08    1.15
  -2  -2  12    9.19    1.21
  -2   2  12    8.84    1.14
   2   2 -12    4.41    1.12
   2   2 -12    8.53    1.23
  -2   2  12    7.34    1.19
   1  -2 -12   39.80    2.40
  -1  -2  12   45.30    2.78
   1  -2 -12   41.03    2.61
  -1  -2  12   36.96    2.44
   1   2 -12   39.43    2.40
  -1   2  12   40.92    2.36
  -1   2  12   38.71    2.45
   1   2 -12   37.43    2.46
   0  -2 -12    0.03    0.85
   0  -2  12   -0.14    0.80
   0  -2  12   -0.04    1.10
   0   2 -12    0.01    0.88
   0   2  12   -0.08    0.81
   0   2  12    0.90    0.89
   0   2 -12    0.24    1.02
   1  -2  12    1.99    1.21
  -1  -2 -12    1.20    0.89
   1  -2  12    1.10    0.81
   1   2  12    1.87    0.92
  -1   2 -12    1.77    0.92
  -1   2 -12   -1.23    0.97
   1   2  12    1.61    0.86
  -2  -2 -12    0.04    0.87
   2  -2  12   -0.27    0.79
   2  -2  12    1.85    1.13
   2   2  12    1.01    0.82
  -2   2 -12    0.55    0.93
  -2   2 -12    0.41    1.01
   2   2  12    0.17    0.87
  -3  -2 -12    3.46    1.02
   3  -2  12    2.19    1.20
   3  -2  12    2.32    0.93
  -3   2 -12    2.88    1.00
   3   2  12    4.72    1.07
   3   2  12    1.93    0.93
  -3   2 -12    2.91    1.15
   4  -2  12    3.25    1.26
   4  -2  12    1.84    0.87
  -4  -2 -12    6.28    1.12
   4   2  12    4.65    1.13
  -4   2 -12    2.91    1.00
   4   2  12    3.81    1.07
  -4   2 -12    4.20    1.19
   5  -2  12   -0.55    0.81
  -5  -2 -12   -0.26    0.98
   5  -2  12    1.31    1.17
   5   2  12    0.05    1.03
  -5   2 -12    1.85    1.05
  -5   2 -12    0.61    1.11
  -6  -2 -12   -0.91    0.98
   6  -2  12    0.48    0.90
   6  -2  12   -0.12    1.19
   6   2  12    1.26    1.10
  -6   2 -12   -0.18    1.04
  -6   2 -12   -0.51    1.11
  -7  -2 -12   -0.95    0.94
   7  -2  12   -1.56    0.90
   7  -2  12   -0.81    1.26
  -7   2 -12   -1.04    1.09
   7   2  12   -0.62    1.07
  -7   2 -12   -1.35    0.99
  -8  -2 -12   -1.65    1.03
   8  -2  12    1.02    1.47
   8  -2  12   -1.60    0.94
   8  -2  12    0.46    1.28
  -8   2 -12   -1.02    1.00
  -8   2 -12    0.89    1.24
   8   2  12    0.29    1.12
  -9  -2 -12    3.57    1.23
   9  -2  12    0.14    1.59
   9  -2  12    3.10    1.54
  -9   2 -12    2.53    1.19
  -9   2 -12    1.86    1.37
   9   2  12    2.67    1.34
  10  -2  12   -0.67    1.47
 -10  -2 -12   -0.52    1.15
  10   2  12   -1.12    1.31
 -10   2 -12    1.05    1.46
  14  -3 -12    1.76    1.16
 -14  -3  12   -0.23    1.45
  14   3 -12    0.95    1.36
  13  -3 -12    4.69    1.23
 -13  -3  12    3.18    1.43
  13   3 -12    2.46    1.39
 -12  -3  12    0.95    1.29
  12  -3 -12    1.56    1.09
  12   3 -12    0.31    1.20
 -11  -3  12    2.40    1.25
  11  -3 -12    0.32    0.97
  11   3 -12   -0.07    1.32
  11   3 -12    0.86    1.15
 -10  -3  12    2.27    1.24
  10  -3 -12    3.75    1.08
  10   3 -12    3.41    1.41
  10   3 -12    4.92    1.24
  -9  -3  12    3.03    1.25
   9  -3 -12    3.94    1.09
   9   3 -12    3.87    1.40
   9   3 -12    5.15    1.23
  -8  -3  12    0.62    1.10
  -8  -3  12   -1.45    1.35
   8  -3 -12    0.50    0.93
   8   3 -12   -1.32    1.20
  -8   3  12    0.36    1.04
   8   3 -12    0.76    1.04
  -7  -3  12    0.87    1.32
  -7  -3  12   -0.17    0.96
   7  -3 -12   -0.22    0.91
   7   3 -12    0.96    0.98
   7   3 -12    0.74    1.25
  -7   3  12    0.01    0.93
   6  -3 -12    1.61    0.96
  -6  -3  12   -1.07    1.24
  -6  -3  12    1.37    0.98
  -6   3  12    0.47    0.96
   6   3 -12    0.37    1.24
   6   3 -12   -0.29    0.96
   5  -3 -12   -1.10    0.68
  -5  -3  12   -0.52    1.18
   5  -3 -12    1.33    0.95
   5   3 -12    2.12    0.99
   5   3 -12   -1.27    1.20
  -5   3  12    0.69    1.09
   4  -3 -12    8.26    1.00
  -4  -3  12    8.56    1.18
   4  -3 -12    8.76    1.29
  -4  -3  12    9.86    1.59
   4   3 -12    8.11    1.27
  -4   3  12    8.90    1.19
   3  -3 -12    3.57    1.08
  -3  -3  12    4.46    1.32
  -3  -3  12    4.30    0.98
   3  -3 -12    2.81    0.80
  -3   3  12    2.67    1.10
  -3   3  12    3.87    1.00
   3   3 -12    5.21    1.12
   3   3 -12    0.77    1.10
   2  -3 -12    5.43    0.93
   2  -3 -12    3.32    1.06
  -2  -3  12    4.13    1.34
   2   3 -12    5.09    1.12
  -2   3  12    8.09    1.14
  -2   3  12    4.92    1.17
  -1  -3  12    0.30    1.23
   1  -3 -12   -0.27    0.79
   1  -3 -12    0.76    1.03
  -1   3  12   -0.02    0.98
   1   3 -12    0.12    0.94
  -1   3  12    0.66    0.91
   0  -3 -12    8.12    1.07
   0  -3 -12    6.03    1.11
   0  -3  12    9.12    1.46
   0   3  12    7.52    1.21
   0   3 -12    8.78    1.24
   0   3  12    9.59    1.30
  -1  -3 -12   -0.55    0.85
   1  -3  12    0.81    1.25
  -1  -3 -12    0.51    0.89
   1   3  12    0.75    0.97
   1   3  12   -0.29    0.97
  -1   3 -12   -0.26    0.93
   2  -3  12    0.86    1.31
  -2  -3 -12    1.72    0.94
  -2  -3 -12   -1.12    0.86
   2   3  12    2.33    1.07
   2   3  12   -0.39    0.95
   3  -3  12    0.75    1.30
  -3  -3 -12    0.04    0.89
  -3  -3 -12   -0.74    0.84
   3   3  12    1.37    1.09
   3   3  12    0.96    1.08
   4  -3  12    0.59    1.33
  -4  -3 -12    0.77    0.95
  -4  -3 -12    0.85    0.97
   4   3  12   -0.44    1.09
   4   3  12    0.22    1.08
  -4   3 -12   -0.09    1.19
   5  -3  12    0.96    1.33
  -5  -3 -12    0.17    0.99
  -5  -3 -12    0.10    1.00
   5   3  12   -0.93    1.03
  -5   3 -12    1.08    1.19
   5   3  12    0.76    1.15
   6  -3  12    1.15    1.38
  -6  -3 -12    2.59    1.11
   6   3  12    2.97    1.24
  -6   3 -12    2.14    1.19
  -7  -3 -12    1.06    1.13
   7  -3  12   -0.97    1.42
   7   3  12   -0.29    1.11
  -7   3 -12   -1.42    1.23
   8  -3  12    0.12    1.51
  -8  -3 -12   -0.32    1.10
   8  -3  12    2.94    1.83
   8   3  12   -0.46    1.26
  -8   3 -12    0.51    1.37
  11  -4 -12    3.89    1.16
 -11  -4  12    3.73    1.47
  11   4 -12    2.13    1.66
  11   4 -12    4.70    1.48
 -10  -4  12    9.62    1.55
  10  -4 -12    9.87    1.42
  10   4 -12    7.72    1.76
  10   4 -12    6.41    1.45
  -9  -4  12   -0.13    1.73
  -9  -4  12    0.30    1.11
   9  -4 -12   -0.52    1.03
   9   4 -12    0.28    1.20
   9   4 -12   -1.38    1.52
  -8  -4  12    4.47    1.87
  -8  -4  12    4.11    1.18
   8  -4 -12    4.72    1.13
   8   4 -12    5.35    1.59
   8   4 -12    4.82    1.38
  -7  -4  12    6.21    1.82
   7  -4 -12    3.07    1.10
   7   4 -12    5.30    1.58
   7   4 -12    7.17    1.37
   6  -4 -12    6.69    1.24
  -6  -4  12    9.58    1.74
   5  -4 -12    4.40    1.15
  -5  -4  12    6.82    1.65
   4  -4 -12    0.24    1.03
  -4  -4  12    0.77    1.44
   3  -4 -12    7.40    1.28
  -3  -4  12   10.23    1.73
  -2  -4  12    8.28    1.59
   2  -4 -12    5.42    1.28
   2  -4 -12    4.40    1.25
  -1  -4  12   13.05    1.78
   1  -4 -12   13.26    1.55
   0  -4  12    2.39    1.45
   0  -4 -12    2.90    1.12
   0   4  12    2.60    1.16
   1  -4  12   -2.24    1.39
  -1  -4 -12    0.01    1.02
   1   4  12   -0.85    1.08
   1   4  12   -0.79    1.22
   2  -4  12    0.77    1.44
  -2  -4 -12   -0.91    1.00
  -2  -4 -12    0.94    0.83
  -2  -4 -12    1.03    1.45
   2   4  12    1.06    1.32
   2   4  12   -0.93    1.14
  -3  -4 -12    5.58    1.03
  -3  -4 -12    6.88    1.25
   3  -4  12    5.05    1.55
   3   4  12    7.16    1.48
   3   4  12    6.77    1.50
  -4  -4 -12    4.27    1.22
   4  -4  12    3.74    1.53
  -4  -4 -12    1.79    0.95
   4   4  12    4.88    1.47
   4   4  12    3.81    1.35
  -5  -4 -12    3.81    1.06
   5  -4  12    5.92    1.66
   5   4  12    4.19    1.51
  -5   4 -12    4.59    1.41
   5   4  12    2.46    1.31
   6  -4  12    1.63    1.63
  -6  -4 -12    1.05    1.03
  -6   4 -12    0.67    1.30
   6   4  12    2.15    1.26
   6   4  12    1.46    1.51
  -6  -5  12   -0.61    1.79
   6  -5 -12    0.31    1.12
   5  -5 -12    0.55    1.13
   5  -5 -12    1.87    1.30
  -5  -5  12    0.53    1.81
  -4  -5  12    7.88    1.83
   4  -5 -12    5.31    1.49
   4  -5 -12    3.68    1.33
  -3  -5  12   -0.57    1.75
   3  -5 -12    0.87    1.33
  -2  -5  12    2.19    1.72
   2  -5 -12    0.26    1.25
  -1  -5  12    2.26    1.64
   1  -5 -12    0.24    1.23
   0  -5 -12    5.07    1.38
   0  -5  12    3.70    1.71
   1  -5  12    4.41    1.78
 -16   0  13   -0.10    1.53
  16   0 -13    0.01    1.33
 -16   0  13   -0.50    1.30
 -15   0  13    0.04    1.26
 -15   0  13   -1.19    1.43
  15   0 -13    1.21    1.29
  14   0 -13   -2.40    1.16
 -14   0  13    2.74    1.30
  13   0 -13   -1.62    1.16
 -13   0  13    0.43    1.07
  12   0 -13   -0.42    1.13
 -12   0  13   -0.28    1.00
 -11   0  13   -0.31    0.93
  11   0 -13    0.55    1.07
  10   0 -13    0.50    1.01
 -10   0  13    0.49    0.90
   9   0 -13    0.58    0.98
  -9   0  13   -1.20    0.78
   8   0 -13    0.01    0.91
  -8   0  13   -0.49    0.87
  -8   0  13   -0.31    0.93
  -7   0  13    0.74    0.86
   7   0 -13    1.27    0.93
  -7   0  13    0.22    0.90
  -6   0  13   -0.68    0.73
  -6   0  13    0.04    0.87
   6   0 -13   -0.52    0.87
  -5   0  13   -1.78    0.60
   5   0 -13    0.05    0.86
  -5   0  13   -0.36    0.80
   4   0 -13   -0.14    0.85
  -4   0  13    1.05    0.89
  -4   0  13    0.11    0.81
   3   0 -13   -1.18    0.84
   3   0 -13   -0.61    0.87
   2   0 -13    0.29    0.88
  -2   0  13    0.90    0.81
   2   0 -13   -0.65    0.84
   1   0 -13   -0.01    0.87
   1   0 -13   -0.79    0.85
  -1   0  13    0.70    0.80
   0   0  13   -0.28    0.77
   0   0 -13   -0.68    0.92
   0   0 -13   -0.19    0.89
  -1   0 -13   -0.09    0.99
   1   0  13   -0.30    0.80
  -1   0 -13   -0.43    0.90
  -2   0 -13    0.80    0.98
   2   0  13    0.79    0.91
  -2   0 -13    0.10    0.94
  -3   0 -13    1.08    0.93
  -3   0 -13   -1.11    0.93
   3   0  13    0.50    0.87
  -4   0 -13   -1.82    0.98
   4   0  13   -0.03    1.01
  -4   0 -13   -0.51    0.95
   5   0  13    1.05    1.03
  -5   0 -13   -1.02    0.91
  -6   0 -13   -0.06    0.96
   6   0  13   -1.13    0.99
  -7   0 -13   -0.16    0.98
   7   0  13    0.17    1.13
  -8   0 -13    0.22    0.97
   8   0  13   -2.44    1.16
   9   0  13   -1.70    1.28
  -9   0 -13   -1.08    1.01
  10   0  13    0.35    1.37
 -10   0 -13   -0.54    1.04
 -16  -1  13    1.12    1.38
  16  -1 -13    4.72    1.42
 -16  -1  13    5.50    1.74
 -16   1  13    1.52    1.72
  16   1 -13    3.29    1.48
 -16   1  13    4.30    1.44
  15  -1 -13    0.71    1.25
 -15  -1  13    0.41    1.25
 -15   1  13    0.96    1.54
 -15   1  13    1.41    1.52
 -15   1  13   -1.17    1.16
  15   1 -13    1.53    1.38
  14  -1 -13    2.66    1.26
 -14  -1  13    2.62    1.29
 -14   1  13    5.34    1.56
  14   1 -13    3.84    1.39
 -14   1  13    2.68    1.21
  13  -1 -13    1.84    1.19
 -13  -1  13    2.71    1.23
  13   1 -13    2.37    1.32
 -13   1  13    0.59    1.29
 -13   1  13    2.24    1.14
 -12  -1  13   14.21    1.73
  12  -1 -13   13.12    1.60
  12   1 -13   12.02    1.67
 -12   1  13   12.30    1.55
 -12   1  13   14.41    1.73
 -11  -1  13    6.03    1.31
  11  -1 -13    7.25    1.35
 -11   1  13    8.19    1.40
  11   1 -13    7.41    1.39
 -11   1  13    7.57    1.30
  10  -1 -13    5.85    1.30
 -10  -1  13    3.75    1.13
 -10   1  13    6.20    1.26
  10   1 -13    7.86    1.29
 -10   1  13    6.13    1.18
  -9  -1  13   -0.62    0.87
   9  -1 -13    0.13    1.05
  -9   1  13    0.34    0.88
  -9   1  13   -0.63    0.93
   9   1 -13    1.54    1.08
   8  -1 -13   25.85    1.99
  -8  -1  13   24.30    2.04
   8   1 -13   27.15    2.08
  -8   1  13   24.79    2.05
  -8   1  13   24.26    2.02
   7  -1 -13    8.87    1.35
  -7  -1  13    6.89    1.19
   7  -1 -13    9.82    1.30
   7   1 -13   11.24    1.38
  -7   1  13    9.75    1.33
  -7   1  13    8.14    1.26
   7   1 -13    7.91    1.26
  -6  -1  13    5.66    1.07
   6  -1 -13    5.88    1.17
   6  -1 -13    5.16    1.14
   6   1 -13    5.85    1.21
  -6   1  13    6.19    1.12
   6   1 -13    5.39    1.14
  -6   1  13    6.79    1.12
  -5  -1  13    2.89    0.89
   5  -1 -13    2.73    1.01
   5  -1 -13    2.44    1.03
   5   1 -13    2.95    1.04
  -5   1  13    3.51    0.95
  -5   1  13    3.19    0.95
   5   1 -13    3.63    1.07
   4  -1 -13    1.50    0.93
  -4  -1  13    1.19    0.92
   4   1 -13    0.30    0.92
   4   1 -13   -0.12    0.95
  -4   1  13    0.64    0.89
  -4   1  13    0.98    0.80
  -3  -1  13   19.47    1.90
  -3  -1  13   14.20    1.48
   3  -1 -13   14.05    1.51
   3   1 -13   17.54    1.60
   3   1 -13   22.29    1.68
  -3   1  13   17.55    1.56
  -3   1  13   17.18    1.61
  -2  -1  13   -0.42    0.83
  -2  -1  13    0.63    1.12
   2  -1 -13    1.51    0.95
  -2   1  13    4.03    0.97
  -2   1  13    0.43    0.82
   2   1 -13    0.67    0.96
   2   1 -13   -0.43    0.93
  -1  -1  13    8.37    1.45
   1  -1 -13    7.33    1.15
  -1  -1  13    7.18    1.13
  -1   1  13    6.69    1.12
   1   1 -13    7.74    1.23
  -1   1  13    7.65    1.16
   1   1 -13    7.26    1.23
   0  -1 -13    9.33    1.26
   0  -1  13    8.01    1.21
   0  -1  13   12.13    1.51
   0   1 -13   11.62    1.34
   0   1  13   10.18    1.21
   0   1  13   10.39    1.27
   0   1 -13   13.18    1.37
  -1  -1 -13   30.46    2.22
   1  -1  13   36.65    2.48
   1  -1  13   30.35    2.19
  -1   1 -13   29.81    2.18
   1   1  13   29.36    2.18
  -1   1 -13   33.23    2.25
   2  -1  13    5.32    1.09
  -2  -1 -13    3.76    1.07
   2  -1  13    5.13    1.31
   2   1  13    5.00    1.10
  -2   1 -13    4.56    1.19
  -2   1 -13    7.06    1.19
   3  -1  13    4.92    1.28
   3  -1  13    4.47    1.12
  -3  -1 -13    3.04    1.06
  -3   1 -13    3.19    1.15
   3   1  13    4.71    1.11
  -3   1 -13    4.54    1.09
   4  -1  13    3.40    1.15
  -4  -1 -13    2.36    1.05
   4  -1  13    5.47    1.29
  -4   1 -13    3.55    1.18
   4   1  13    3.33    1.13
  -4   1 -13    2.33    1.08
   5  -1  13    0.41    1.07
  -5  -1 -13    1.44    1.04
  -5   1 -13    1.10    1.15
  -5   1 -13    0.36    1.03
   5   1  13   -0.04    1.04
   6  -1  13   -0.73    1.06
  -6  -1 -13   -0.09    0.98
   6   1  13   -0.80    1.03
  -6   1 -13    0.92    1.18
  -6   1 -13   -0.32    0.93
  -7  -1 -13    5.07    1.24
   7  -1  13    7.53    1.39
  -7   1 -13    5.80    1.17
  -7   1 -13    6.75    1.38
   7   1  13    8.13    1.41
  -8  -1 -13    1.48    1.17
   8  -1  13    4.26    1.50
   8  -1  13    3.36    1.30
  -8   1 -13    1.45    1.07
   8   1  13    3.30    1.31
  -8   1 -13    3.35    1.34
   9  -1  13    2.48    1.36
  -9  -1 -13    1.56    1.15
   9  -1  13    2.42    1.42
  -9   1 -13    1.29    1.11
   9   1  13    2.10    1.37
  -9   1 -13    1.68    1.33
  10  -1  13   -0.28    1.32
  10  -1  13    1.67    1.43
 -10  -1 -13   -0.58    1.22
 -10   1 -13   -0.51    1.04
  10   1  13   -0.64    1.39
 -10   1 -13   -2.04    1.35
 -15  -2  13    6.94    1.60
  15   2 -13    7.09    1.64
 -15   2  13    9.59    1.96
 -15   2  13    6.04    1.49
 -15   2  13   10.61    1.92
 -14  -2  13   16.35    2.02
  14  -2 -13   20.74    1.83
 -14   2  13   21.82    2.25
 -14   2  13   16.77    1.92
  14   2 -13   18.82    2.00
  13  -2 -13    7.61    1.30
 -13  -2  13    6.14    1.44
 -13   2  13    4.19    1.64
  13   2 -13    5.26    1.39
 -13   2  13    5.26    1.35
 -12  -2  13   -1.06    1.07
  12  -2 -13    1.69    1.13
  12  -2 -13    2.30    1.05
 -12   2  13    2.19    1.39
  12   2 -13    2.84    1.21
 -12   2  13    1.62    1.11
  11  -2 -13    6.88    1.24
 -11  -2  13    7.74    1.44
  11  -2 -13    8.46    1.35
 -11   2  13   10.06    1.60
  11   2 -13    7.07    1.40
 -11   2  13    8.98    1.36
 -10  -2  13    8.36    1.39
  10  -2 -13    5.91    1.20
  10  -2 -13    8.67    1.35
  10   2 -13    5.88    1.32
 -10   2  13    6.47    1.51
 -10   2  13    7.81    1.26
   9  -2 -13   26.35    2.03
  -9  -2  13   24.55    2.20
   9  -2 -13   27.08    2.12
   9   2 -13   30.37    2.36
  -9   2  13   26.93    2.19
  -9   2  13   29.31    2.33
   9   2 -13   26.77    2.17
   8  -2 -13    4.67    1.05
   8  -2 -13    4.37    1.12
  -8  -2  13    5.62    1.20
   8   2 -13    6.11    1.39
   8   2 -13    4.80    1.21
  -8   2  13    6.14    1.35
  -8   2  13    4.01    1.13
  -7  -2  13    0.36    0.96
   7  -2 -13   -0.40    0.97
   7  -2 -13    1.71    0.97
   7   2 -13   -1.12    0.98
  -7   2  13    0.37    1.01
  -7   2  13   -0.56    0.86
   7   2 -13   -0.37    1.06
   6  -2 -13    4.08    1.05
   6  -2 -13    3.19    1.04
  -6  -2  13    5.13    1.12
  -6  -2  13    4.74    1.36
   6   2 -13    2.38    1.04
  -6   2  13    3.95    1.03
  -6   2  13    3.57    1.11
   6   2 -13    1.54    1.16
  -5  -2  13   31.76    2.45
   5  -2 -13   27.19    1.99
   5  -2 -13   28.80    2.11
  -5  -2  13   25.61    2.10
  -5   2  13   27.42    2.01
   5   2 -13   26.37    2.10
  -5   2  13   24.68    2.09
   5   2 -13   25.64    2.04
   4  -2 -13   15.53    1.48
   4  -2 -13   17.97    1.72
  -4  -2  13   19.09    1.94
  -4   2  13   16.09    1.60
   4   2 -13   18.10    1.70
   4   2 -13   16.78    1.66
   3  -2 -13   16.19    1.50
  -3  -2  13   21.56    1.97
  -3  -2  13   13.78    1.52
   3  -2 -13   18.30    1.70
   3   2 -13   15.86    1.64
   3   2 -13   19.29    1.73
  -3   2  13   15.68    1.52
  -3   2  13   17.01    1.61
   2  -2 -13   12.02    1.45
   2  -2 -13    9.95    1.32
  -2  -2  13   14.31    1.67
  -2  -2  13   10.19    1.31
   2   2 -13   11.92    1.49
  -2   2  13   14.03    1.44
   2   2 -13   12.60    1.44
  -2   2  13   13.09    1.43
   1  -2 -13    3.97    1.11
  -1  -2  13    6.25    1.46
   1  -2 -13    4.41    1.22
  -1  -2  13    5.14    1.10
   1   2 -13    6.10    1.16
  -1   2  13    3.46    1.03
  -1   2  13    4.51    1.09
   1   2 -13    3.52    1.13
   0  -2 -13   12.11    1.33
   0  -2  13   10.60    1.31
   0  -2  13   13.40    1.63
   0   2  13   13.20    1.42
   0   2 -13   10.44    1.43
   0   2  13   11.55    1.34
   0   2 -13   11.53    1.40
   1  -2  13   10.54    1.33
   1  -2  13   17.24    1.78
  -1  -2 -13   13.73    1.41
   1   2  13   14.67    1.49
   1   2  13   14.80    1.49
  -1   2 -13   12.78    1.50
  -1   2 -13   13.44    1.46
   2  -2  13   -0.18    1.14
  -2  -2 -13   -0.39    0.94
   2  -2  13    1.21    0.92
   2   2  13    0.71    0.87
  -2   2 -13    0.30    1.01
   2   2  13    0.22    0.96
  -2   2 -13    0.60    1.15
  -3  -2 -13   -0.01    1.01
   3  -2  13   -0.93    0.89
   3  -2  13   -0.16    1.22
  -3   2 -13    0.27    1.00
  -3   2 -13   -0.20    1.20
   3   2  13   -0.21    0.95
  -4  -2 -13   28.25    2.13
   4  -2  13   31.76    2.47
   4   2  13   22.85    2.08
  -4   2 -13   30.22    2.17
  -4   2 -13   21.42    2.03
  -5  -2 -13   16.41    1.67
   5  -2  13   24.04    1.87
   5  -2  13   20.75    1.97
   5   2  13   19.84    1.85
  -5   2 -13   17.41    1.78
  -5   2 -13   16.35    1.70
  -6  -2 -13    9.72    1.44
   6  -2  13   10.95    1.34
   6  -2  13   13.91    1.74
  -6   2 -13   10.14    1.45
  -6   2 -13   11.65    1.59
   6   2  13   14.14    1.69
  -7  -2 -13    1.28    1.16
   7  -2  13   -1.16    0.99
   7  -2  13    1.92    1.40
   7   2  13    1.56    1.21
  -7   2 -13   -2.21    1.13
  -7   2 -13    0.43    1.08
   8  -2  13    3.30    1.51
  -8  -2 -13    3.43    1.29
   8  -2  13    3.25    1.72
   8   2  13    5.62    1.44
  -8   2 -13    1.72    1.39
  -8   2 -13   -0.15    1.17
   9  -2  13    2.51    1.70
  -9  -2 -13    3.35    1.28
   9   2  13   -0.12    1.34
  -9   2 -13    2.18    1.55
  13  -3 -13    1.65    1.21
 -13  -3  13    2.87    1.49
  13   3 -13    2.13    1.34
 -13   3  13    3.15    1.70
  12  -3 -13   14.15    1.68
 -12  -3  13   11.75    1.83
  12   3 -13   14.55    1.76
  11  -3 -13   15.03    1.63
 -11  -3  13   13.25    1.81
  11   3 -13    7.49    1.52
 -10  -3  13    1.14    1.24
  10  -3 -13    3.17    1.13
  10   3 -13    2.30    1.18
  10   3 -13    2.06    1.42
  -9  -3  13   -1.66    1.09
   9  -3 -13    0.45    1.01
   9   3 -13    0.43    1.12
   9   3 -13    1.57    1.39
   8  -3 -13    8.70    1.39
  -8  -3  13   11.42    1.50
   8   3 -13   11.41    1.75
  -8   3  13   12.74    1.50
   8   3 -13   11.12    1.49
  -7  -3  13   20.70    1.92
   7  -3 -13   16.54    1.75
  -7  -3  13   22.27    2.23
  -7   3  13   25.12    2.01
   7   3 -13   19.75    2.03
   7   3 -13   20.39    1.88
   6  -3 -13   11.80    1.52
  -6  -3  13   15.83    1.96
  -6  -3  13   13.22    1.57
   6   3 -13   12.23    1.59
  -6   3  13   13.26    1.56
  -6   3  13   15.71    1.70
   6   3 -13   13.20    1.70
   5  -3 -13    2.17    1.03
  -5  -3  13    1.32    1.40
   5  -3 -13   -0.88    0.81
  -5   3  13    1.69    1.21
   5   3 -13    0.96    1.05
   5   3 -13    0.86    1.27
   4  -3 -13    0.90    1.03
  -4  -3  13    2.80    1.05
   4  -3 -13    2.81    0.88
  -4  -3  13    2.60    1.44
   4   3 -13    1.06    1.04
   4   3 -13    2.75    1.27
  -4   3  13    3.50    1.22
  -4   3  13    1.68    0.96
  -3  -3  13   31.03    2.53
   3  -3 -13   24.01    2.17
   3  -3 -13   26.93    1.82
  -3  -3  13   26.23    2.01
   3   3 -13   24.73    2.04
  -3   3  13   25.70    2.10
  -3   3  13   26.69    2.15
   3   3 -13   26.43    2.12
   2  -3 -13   16.63    1.50
  -2  -3  13   20.89    2.07
   2  -3 -13   19.81    1.87
  -2   3  13   20.00    1.76
  -2   3  13   23.11    1.87
   2   3 -13   19.23    1.87
   1  -3 -13   10.48    1.21
   1  -3 -13   10.11    1.54
  -1  -3  13    8.31    1.58
  -1   3  13   10.02    1.41
  -1   3  13    9.40    1.41
   1   3 -13   10.59    1.43
   0  -3 -13   10.15    1.25
   0  -3 -13   10.62    1.25
   0  -3  13    9.12    1.66
   0   3  13   13.67    1.46
   0   3  13   11.14    1.46
   0   3 -13   10.90    1.45
   1  -3  13    1.47    1.42
  -1  -3 -13    3.20    1.06
   1   3  13    3.70    1.15
  -1   3 -13    2.35    1.14
   1   3  13    3.39    1.14
  -2  -3 -13   10.98    1.37
   2  -3  13   14.02    1.77
  -2  -3 -13   13.17    1.36
   2   3  13   12.61    1.53
   2   3  13   11.92    1.51
  -3  -3 -13   10.40    1.23
   3  -3  13    7.16    1.55
  -3  -3 -13    8.53    1.27
   3   3  13    9.51    1.48
   3   3  13   10.38    1.46
  -3   3 -13    2.63    1.31
  -4  -3 -13    5.62    1.18
  -4  -3 -13    4.28    1.12
   4  -3  13    1.94    1.51
  -4   3 -13    1.66    1.32
   4   3  13    3.90    1.30
   4   3  13    5.18    1.35
  -5  -3 -13   -1.56    1.09
   5  -3  13    0.81    1.46
  -5   3 -13    0.15    1.29
   5   3  13    0.64    1.21
   6  -3  13    0.95    1.55
  -6  -3 -13    1.66    1.17
  -6   3 -13    0.98    1.27
   6   3  13    1.71    1.28
   7  -3  13    0.32    1.61
  -7  -3 -13    2.97    1.23
   7   3  13    3.45    1.40
  -7   3 -13    1.95    1.39
 -10  -4  13   -0.12    1.22
  10  -4 -13    1.02    1.19
  10   4 -13   -0.52    1.27
  10   4 -13   -0.49    1.64
  -9  -4  13    1.84    1.22
   9  -4 -13    1.74    1.13
   9   4 -13    4.15    1.39
   9   4 -13    0.57    1.60
   8  -4 -13    0.87    1.11
  -8  -4  13    2.35    1.77
   8   4 -13   -1.30    1.53
   8   4 -13    0.44    1.17
  -7  -4  13   -0.06    1.67
   7  -4 -13    0.29    1.05
   7   4 -13    0.87    1.24
  -6  -4  13    2.43    1.67
   6  -4 -13   -0.03    1.07
   5  -4 -13    4.72    1.25
  -5  -4  13    5.93    1.83
   5   4 -13    4.98    1.48
  -4  -4  13    4.18    1.67
   4  -4 -13    3.39    1.21
  -3  -4  13    5.05    1.71
   3  -4 -13    5.25    1.33
  -2  -4  13    3.50    1.61
   2  -4 -13    2.00    1.20
  -2   4  13    1.96    1.36
  -1  -4  13    2.36    1.59
   1  -4 -13    3.73    1.23
   0  -4 -13    2.57    1.13
   0  -4  13    1.96    1.56
   0   4  13    2.25    1.26
   0   4  13    2.13    1.34
  -1  -4 -13    0.47    1.08
   1  -4  13   -0.78    1.60
  -1  -4 -13    0.64    0.85
   1   4  13   -0.27    1.33
   1   4  13   -1.11    1.17
  -2  -4 -13    1.40    1.10
  -2  -4 -13    1.36    0.91
   2  -4  13    1.38    1.63
   2   4  13   -0.06    1.38
   2   4  13    2.10    1.31
   3  -4  13   -1.03    1.52
  -3  -4 -13    0.00    0.94
  -3  -4 -13   -0.14    1.13
   3   4  13   -3.20    1.36
   3   4  13   -1.91    1.21
  -4  -4 -13    2.70    1.02
   4  -4  13    1.96    1.74
  -4  -4 -13    1.74    1.18
   4   4  13    1.63    1.42
   4   4  13    0.93    1.32
   5  -4  13    0.76    1.69
 -15   0  14    1.65    1.25
  15   0 -14    1.54    1.39
 -14   0  14    3.41    1.37
  14   0 -14    4.98    1.43
 -13   0  14   32.46    2.62
  13   0 -14   32.34    2.62
 -12   0  14    9.88    1.53
  12   0 -14   13.68    1.67
  11   0 -14    6.83    1.39
 -11   0  14    7.38    1.33
  10   0 -14   -0.03    1.10
 -10   0  14    1.77    1.02
  -9   0  14    5.99    1.26
   9   0 -14    9.85    1.44
   8   0 -14   34.65    2.37
  -8   0  14   28.96    2.29
   7   0 -14   40.21    2.63
  -7   0  14   39.10    2.56
   6   0 -14    3.61    1.08
  -6   0  14    2.12    0.92
  -5   0  14    2.88    0.98
   5   0 -14    6.02    1.16
   4   0 -14    8.89    1.32
   3   0 -14   28.86    2.13
  -3   0  14   26.60    2.04
   2   0 -14   30.85    2.21
  -2   0  14   30.94    2.20
   1   0 -14    9.24    1.31
  -1   0  14    7.38    1.18
   0   0 -14   12.37    1.44
   0   0  14   11.22    1.40
  -1   0 -14    0.47    0.99
   1   0  14   -0.64    0.88
  -2   0 -14   40.16    2.61
   2   0  14   39.55    2.64
   3   0  14   31.55    2.41
  -3   0 -14   32.31    2.40
   4   0  14   -0.98    1.04
  -4   0 -14   -0.24    1.01
  -5   0 -14    0.47    1.00
   5   0  14    0.98    1.12
   6   0  14    9.15    1.51
  -6   0 -14    7.13    1.28
  -7   0 -14    7.04    1.36
   7   0  14   12.79    1.63
   8   0  14    0.23    1.33
  -8   0 -14    1.55    1.15
   9   0  14   -2.56    1.31
  -9   0 -14    0.25    1.09
 -15  -1  14   15.60    1.97
  15  -1 -14    9.25    1.67
  15   1 -14   11.62    1.80
 -15   1  14   12.92    1.79
 -14  -1  14    1.76    1.31
  14  -1 -14    1.08    1.30
  14   1 -14    3.61    1.47
 -14   1  14    2.50    1.25
  13  -1 -14    1.05    1.24
 -13  -1  14    1.84    1.24
 -13   1  14    1.97    1.41
  13   1 -14    1.41    1.29
 -13   1  14    0.31    1.11
 -12  -1  14    1.44    1.13
  12  -1 -14    0.98    1.24
  12   1 -14   -0.10    1.19
 -12   1  14   -0.07    1.05
 -12   1  14   -0.13    1.25
  11  -1 -14    8.46    1.47
 -11  -1  14    9.23    1.45
 -11   1  14    7.15    1.44
 -11   1  14    9.03    1.38
  11   1 -14    9.50    1.51
  10  -1 -14   11.82    1.62
 -10  -1  14   14.35    1.67
  10   1 -14   15.51    1.72
 -10   1  14   15.59    1.74
 -10   1  14   15.26    1.69
  -9  -1  14    3.14    1.13
   9  -1 -14    4.38    1.24
  -9   1  14    1.70    1.16
  -9   1  14    4.95    1.23
   9   1 -14    0.18    1.05
  -8  -1  14    3.13    1.05
   8  -1 -14    4.14    1.19
   8   1 -14    1.40    1.08
  -8   1  14    2.66    1.15
  -8   1  14    3.16    1.06
   7  -1 -14    0.82    1.04
  -7  -1  14    0.02    0.90
  -7   1  14    0.63    0.97
  -7   1  14    0.91    0.89
   7   1 -14   -1.49    0.98
  -6  -1  14    7.35    1.25
   6  -1 -14   11.43    1.47
   6   1 -14   12.53    1.51
   6   1 -14   13.20    1.64
  -6   1  14   12.28    1.42
  -6   1  14   11.94    1.38
   5  -1 -14   21.18    1.77
  -5  -1  14   18.33    1.77
   5   1 -14   24.21    1.90
  -5   1  14   19.43    1.72
   5   1 -14   19.31    1.83
  -5   1  14   19.92    1.80
   4  -1 -14    4.62    1.19
   4   1 -14    6.75    1.26
   4   1 -14    6.89    1.27
  -4   1  14    4.99    1.10
   3  -1 -14    0.89    1.02
  -3  -1  14    1.92    0.96
  -3   1  14    3.64    1.00
   3   1 -14   -0.63    0.99
   3   1 -14    2.66    1.10
  -3   1  14    2.33    0.97
   2  -1 -14    4.84    1.19
  -2  -1  14    7.37    1.23
   2   1 -14    6.62    1.25
  -2   1  14    6.45    1.20
  -2   1  14    6.99    1.17
   2   1 -14    6.84    1.28
   1  -1 -14   20.97    1.74
  -1  -1  14   16.66    1.68
  -1   1  14   18.56    1.71
   1   1 -14   19.65    1.75
   1   1 -14   25.49    1.87
   0  -1  14   56.11    3.22
   0  -1 -14   55.80    3.17
   0   1 -14   57.10    3.25
   0   1 -14   56.59    3.13
   0   1  14   53.93    3.23
  -1  -1 -14    2.22    1.09
   1  -1  14    2.47    1.02
   1   1  14    2.09    1.02
  -1   1 -14    0.67    1.06
  -1   1 -14    2.10    1.17
   2  -1  14    2.37    1.07
  -2  -1 -14    3.07    1.13
   2   1  14    4.78    1.16
  -2   1 -14    3.10    1.10
  -2   1 -14    3.30    1.28
   3  -1  14    6.34    1.27
  -3  -1 -14    6.67    1.29
  -3   1 -14    5.72    1.38
   3   1  14    7.85    1.33
  -3   1 -14    7.45    1.26
   4  -1  14    7.23    1.36
  -4  -1 -14    6.40    1.23
  -4   1 -14    6.44    1.24
   4   1  14    5.82    1.28
  -4   1 -14    5.47    1.28
  -5  -1 -14    2.66    1.17
   5  -1  14    3.49    1.26
  -5   1 -14    3.17    1.21
   5   1  14    7.13    1.36
  -5   1 -14    4.62    1.34
   6  -1  14    1.25    1.17
  -6  -1 -14    2.53    1.16
   6   1  14    1.62    1.21
  -6   1 -14    3.20    1.26
  -6   1 -14    3.80    1.14
   7  -1  14    1.34    1.28
  -7  -1 -14    1.03    1.14
  -7   1 -14    1.28    1.35
  -7   1 -14    2.34    1.12
   7   1  14    1.42    1.22
  -8  -1 -14    1.91    1.21
   8  -1  14    2.78    1.40
   8  -1  14    3.51    1.54
  -8   1 -14   -0.35    1.05
  -8   1 -14    1.95    1.42
   8   1  14    2.83    1.42
   9  -1  14    2.91    1.44
   9  -1  14    4.48    1.64
  -9  -1 -14    3.90    1.28
  -9   1 -14    3.47    1.23
   9   1  14    4.20    1.60
 -14  -2  14   -0.88    1.29
  14  -2 -14    0.75    1.14
 -14   2  14    0.74    1.65
  14   2 -14    1.44    1.32
 -14   2  14    0.96    1.26
 -13  -2  14    0.70    1.24
  13  -2 -14    0.64    1.12
  13   2 -14    1.66    1.28
 -13   2  14    1.54    1.62
 -13   2  14    1.44    1.16
  12  -2 -14   -1.60    1.03
 -12  -2  14    1.30    1.22
  12   2 -14   -2.22    1.15
 -12   2  14    0.64    1.08
 -12   2  14    3.49    1.53
 -11  -2  14    1.10    1.21
  11  -2 -14    1.68    1.12
 -11   2  14    0.19    1.03
 -11   2  14   -0.04    1.33
  11   2 -14    1.94    1.23
  10  -2 -14    0.59    1.05
  10  -2 -14    0.14    1.03
 -10  -2  14    0.70    1.14
 -10   2  14    1.63    1.35
  10   2 -14    0.00    1.14
 -10   2  14    0.19    1.04
  -9  -2  14   -0.32    1.10
   9  -2 -14    0.17    1.07
   9  -2 -14    0.03    1.01
  -9   2  14   -1.85    1.22
   9   2 -14    0.24    1.10
  -9   2  14   -0.96    1.01
   8  -2 -14   22.10    2.02
  -8  -2  14   21.33    2.09
   8  -2 -14   21.99    1.90
  -8   2  14   21.97    2.06
   8   2 -14   21.70    2.02
   8   2 -14   30.34    2.25
  -8   2  14   27.51    2.09
  -7  -2  14    7.91    1.37
   7  -2 -14    4.76    1.23
   7  -2 -14    9.69    1.42
   7   2 -14    8.67    1.45
  -7   2  14    9.34    1.43
  -7   2  14    6.36    1.24
   7   2 -14    7.43    1.35
   6  -2 -14   -0.98    0.94
   6  -2 -14    1.09    1.00
  -6  -2  14   -0.25    0.98
   6   2 -14    0.00    1.04
  -6   2  14   -0.44    0.92
   6   2 -14    0.05    1.08
  -6   2  14    0.79    1.04
   5  -2 -14    1.88    1.10
   5  -2 -14    1.57    1.01
   5   2 -14    1.65    1.09
  -5   2  14    3.09    1.06
   5   2 -14    0.90    1.20
  -4  -2  14   -0.04    1.32
  -4  -2  14    0.73    1.06
   4  -2 -14    3.72    1.11
   4  -2 -14    1.95    1.03
  -4   2  14    0.36    1.03
  -4   2  14    0.68    1.03
   4   2 -14    0.58    1.06
   4   2 -14   -0.85    1.14
   3  -2 -14   -1.10    0.96
  -3  -2  14    0.81    1.04
  -3  -2  14    1.44    1.31
   3   2 -14    0.79    1.18
  -3   2  14    0.78    1.00
  -3   2  14   -0.05    0.92
   3   2 -14    0.28    1.04
  -2  -2  14    0.93    1.06
   2  -2 -14   -0.61    1.00
  -2  -2  14    0.68    1.29
  -2   2  14   -0.40    0.94
   2   2 -14    1.88    1.08
  -2   2  14    0.27    0.96
   2   2 -14    0.77    1.14
   1  -2 -14   -0.74    1.00
  -1  -2  14    0.15    1.03
  -1  -2  14   -0.39    1.29
  -1   2  14   -0.64    0.93
   1   2 -14    1.09    1.18
   1   2 -14   -1.87    1.00
  -1   2  14    1.46    1.08
   0  -2  14    1.17    0.99
   0  -2  14   -0.71    1.26
   0  -2 -14    0.75    1.04
   0   2  14    0.62    0.93
   0   2 -14   -1.41    0.98
   0   2  14    0.88    1.05
   0   2 -14   -0.45    1.14
   1  -2  14    0.34    1.01
   1  -2  14   -0.97    1.24
  -1  -2 -14    0.84    1.05
  -1   2 -14   -0.97    1.07
   1   2  14   -0.74    0.98
  -1   2 -14    1.66    1.17
   1   2  14    1.79    1.04
  -2  -2 -14    1.76    1.11
   2  -2  14    2.18    1.35
   2  -2  14    1.99    1.07
   2   2  14    1.12    1.09
  -2   2 -14   -0.03    1.09
  -2   2 -14    2.63    1.31
   3  -2  14   -1.05    1.29
  -3  -2 -14    0.83    1.12
   3  -2  14    0.15    0.99
  -3   2 -14   -1.53    1.02
  -3   2 -14   -0.33    1.31
   3   2  14   -0.54    1.05
   4  -2  14   -0.42    1.31
  -4  -2 -14    0.07    1.06
   4  -2  14   -0.65    1.01
   4   2  14    0.90    1.17
  -4   2 -14   -0.39    1.29
  -4   2 -14   -0.96    1.03
   5  -2  14    0.06    1.01
  -5  -2 -14   -0.34    1.14
   5  -2  14   -0.41    1.37
  -5   2 -14    0.18    1.16
  -5   2 -14    1.13    1.23
   5   2  14   -0.08    1.18
   6  -2  14    0.00    1.02
   6  -2  14    0.86    1.49
  -6  -2 -14    0.82    1.20
  -6   2 -14    0.74    1.20
   6   2  14    0.29    1.21
  -6   2 -14   -0.76    1.34
  -7  -2 -14    0.55    1.19
  -7   2 -14    1.63    1.35
   7   2  14    0.45    1.26
  -7   2 -14    1.97    1.16
  -8  -2 -14    0.80    1.26
   8  -2  14   -2.23    1.67
  -8   2 -14    2.71    1.57
  -8   2 -14   -1.19    1.15
   8   2  14    0.19    1.33
  12  -3 -14   -0.24    1.10
 -12  -3  14    0.44    1.37
  12   3 -14    1.52    1.31
 -12   3  14    1.89    1.72
 -11  -3  14    0.35    1.42
  11  -3 -14    0.05    1.11
  11   3 -14    1.22    1.25
  10  -3 -14    1.31    1.12
 -10  -3  14    2.15    1.35
  10   3 -14    0.60    1.20
  10   3 -14    0.17    1.55
   9  -3 -14   -0.01    1.09
  -9  -3  14    1.02    1.29
   9   3 -14   -0.56    1.15
   9   3 -14   -0.38    1.49
  -9   3  14    0.52    1.42
   8  -3 -14    1.95    1.12
  -8  -3  14    1.34    1.14
  -8   3  14   -0.64    1.00
  -8   3  14    3.28    1.42
   8   3 -14    0.73    1.45
   8   3 -14    4.17    1.23
   7  -3 -14    4.94    1.03
  -7  -3  14    5.16    1.33
   7  -3 -14    5.28    1.29
  -7   3  14    4.36    1.21
  -7   3  14    6.81    1.50
   7   3 -14    3.56    1.27
   7   3 -14    6.27    1.55
   6  -3 -14    7.79    1.15
   6  -3 -14    9.80    1.44
  -6  -3  14    8.57    1.75
   6   3 -14    5.86    1.34
   6   3 -14    6.90    1.48
  -5  -3  14    3.73    1.53
   5  -3 -14    0.22    0.92
   5  -3 -14    0.81    1.08
  -5  -3  14    0.83    1.03
   5   3 -14    1.54    1.13
  -5   3  14   -0.45    1.27
   5   3 -14    1.25    1.30
  -5   3  14    1.16    1.10
   4  -3 -14    0.78    0.89
   4  -3 -14    1.27    1.13
  -4  -3  14    0.14    1.43
  -4  -3  14    1.45    1.08
  -4   3  14    0.53    1.04
   4   3 -14   -0.18    1.10
  -4   3  14   -0.65    1.17
   4   3 -14   -0.08    1.29
   3  -3 -14    1.56    0.92
   3  -3 -14   -1.67    1.00
  -3  -3  14    1.97    1.51
  -3  -3  14    0.82    1.05
  -3   3  14   -0.40    1.04
   3   3 -14   -0.53    1.25
  -3   3  14   -2.28    1.17
   3   3 -14   -0.44    1.11
   2  -3 -14    7.97    1.51
   2  -3 -14    9.14    1.21
  -2  -3  14    5.44    1.13
  -2  -3  14    9.55    1.72
   2   3 -14   10.31    1.49
  -2   3  14    5.95    1.39
  -2   3  14   10.01    1.43
   2   3 -14    7.39    1.51
   1  -3 -14    0.48    0.98
  -1  -3  14   -1.27    1.43
  -1  -3  14    0.72    0.92
  -1   3  14   -1.52    1.04
   1   3 -14    0.18    1.22
   1   3 -14    0.80    1.11
  -1   3  14    2.25    1.22
   0  -3  14   -0.10    1.47
   0  -3 -14   -0.12    0.95
   0  -3 -14   -0.41    0.96
   0   3  14    0.19    1.11
   0   3 -14   -1.52    1.09
   0   3  14   -1.16    1.09
  -1  -3 -14    1.47    1.06
   1  -3  14    1.97    1.55
   1   3  14    1.78    1.12
   1   3  14    1.39    1.17
   2  -3  14    1.64    1.46
  -2  -3 -14    1.36    0.99
  -2  -3 -14    0.24    1.06
   2   3  14    1.86    1.23
   2   3  14    2.27    1.19
  -3  -3 -14    1.83    1.13
   3  -3  14   -0.28    1.44
   3   3  14    1.85    1.26
  -3   3 -14    2.40    1.39
   3   3  14    0.28    1.23
   4  -3  14    1.19    1.61
  -4  -3 -14    3.37    1.20
  -4   3 -14    2.74    1.43
   4   3  14    1.43    1.29
  -5  -3 -14    0.04    1.21
   5  -3  14    1.74    1.60
  -5   3 -14   -1.65    1.26
   5   3  14    0.24    1.32
  -6  -3 -14   -1.12    1.11
   6  -3  14    1.43    1.58
   6   3  14   -0.07    1.29
  -6   3 -14   -0.60    1.45
   9  -4 -14    2.83    1.27
   9   4 -14    5.47    1.81
   9   4 -14    6.67    1.52
   8  -4 -14    1.59    1.23
   8   4 -14    2.91    1.69
   8   4 -14    2.30    1.41
  -7  -4  14    8.93    2.01
   7  -4 -14    4.31    1.29
   7   4 -14    6.80    1.71
   6  -4 -14    1.00    1.19
  -6  -4  14    1.60    1.82
  -5  -4  14   -1.00    1.66
   5  -4 -14   -0.75    1.18
   5   4 -14   -1.71    1.36
  -4  -4  14    2.51    1.70
   4  -4 -14    1.30    1.23
   3  -4 -14    6.32    1.43
  -3  -4  14    9.34    1.87
  -3   4  14    8.60    1.67
  -2  -4  14    4.83    1.77
   2  -4 -14   -0.39    1.17
  -2   4  14    0.11    1.40
   1  -4 -14    0.85    1.24
  -1  -4  14   -0.02    1.55
  -1   4  14    0.70    1.45
   0  -4  14    1.43    1.74
   0  -4 -14    2.33    1.20
   0   4  14    1.29    1.40
   0   4  14   -2.03    1.23
   1  -4  14    6.39    1.88
  -1  -4 -14    4.80    1.28
  -1  -4 -14    4.24    1.12
   1   4  14    9.31    1.61
   1   4  14    5.03    1.60
  -2  -4 -14    6.06    1.34
   2  -4  14    3.02    1.76
  -2  -4 -14    4.99    1.12
   2   4  14    4.94    1.67
   2   4  14    7.69    1.56
  -3  -4 -14    0.01    1.02
   3  -4  14    1.73    1.73
  -3  -4 -14   -1.82    1.14
  -3   4 -14   -0.32    1.40
   3   4  14   -1.31    1.34
   3   4  14   -0.78    1.51
  15   0 -15    1.00    1.38
 -15   0  15    2.66    1.36
  14   0 -15   -0.37    1.27
 -14   0  15    0.88    1.26
  13   0 -15    1.27    1.32
 -13   0  15   -0.53    1.13
 -12   0  15   -0.42    1.11
  12   0 -15   -0.57    1.29
  11   0 -15    1.07    1.29
 -11   0  15    0.53    1.08
 -10   0  15   -0.93    1.03
  10   0 -15    0.17    1.21
  -9   0  15    1.38    1.02
   9   0 -15   -1.00    1.14
  -8   0  15   -0.67    0.91
   8   0 -15    0.42    1.16
   7   0 -15   -0.59    1.05
  -7   0  15    0.07    0.89
  -6   0  15    2.03    1.01
   6   0 -15   -0.16    1.05
  -5   0  15    0.61    1.01
   5   0 -15   -1.76    1.00
  -4   0  15    0.18    0.91
   4   0 -15   -0.90    1.05
   3   0 -15   -0.94    1.04
  -3   0  15    1.63    0.97
   2   0 -15   -1.64    1.03
  -2   0  15   -1.33    0.89
  -1   0  15    1.34    1.01
   1   0 -15   -1.54    0.99
   0   0  15    1.32    1.05
   0   0 -15   -0.21    1.07
  -1   0 -15    1.64    1.10
   1   0  15    0.79    1.00
  -2   0 -15   -0.82    1.09
   2   0  15    1.40    1.11
  -3   0 -15    0.45    1.11
   3   0  15   -0.82    1.03
  -4   0 -15    0.66    1.10
   4   0  15   -0.54    1.14
  -5   0 -15   -0.53    1.04
   5   0  15    1.44    1.26
   6   0  15   -1.29    1.26
  -6   0 -15   -0.48    1.08
  -7   0 -15   -0.74    1.11
   7   0  15    0.46    1.33
   8   0  15    2.90    1.49
  -8   0 -15   -0.49    1.16
 -14  -1  15    3.59    1.44
  14  -1 -15    1.47    1.37
 -14   1  15    2.55    1.33
  14   1 -15    4.74    1.54
  13  -1 -15    4.39    1.46
 -13  -1  15    2.92    1.36
  13   1 -15    5.13    1.52
 -13   1  15    3.73    1.31
 -12  -1  15    0.66    1.13
  12  -1 -15    2.90    1.32
  12   1 -15    0.89    1.32
 -12   1  15    2.96    1.24
 -11  -1  15    2.19    1.25
  11  -1 -15    1.53    1.31
 -11   1  15    3.02    1.37
  11   1 -15    1.03    1.23
 -11   1  15    0.78    1.15
 -10  -1  15    1.36    1.14
  10  -1 -15    1.64    1.26
 -10   1  15    2.55    1.19
  10   1 -15    2.20    1.22
 -10   1  15    2.26    1.32
  -9  -1  15    1.69    1.09
   9  -1 -15    0.69    1.16
  -9   1  15    0.91    1.22
  -9   1  15    1.30    1.11
   9   1 -15    2.66    1.24
  -8  -1  15    4.80    1.22
   8  -1 -15    9.88    1.47
  -8   1  15    7.95    1.42
  -8   1  15   10.07    1.43
   8   1 -15    6.18    1.36
   7  -1 -15   -1.01    1.11
  -7  -1  15   -1.01    0.88
  -7   1  15    1.01    0.95
  -7   1  15    1.50    1.04
   7   1 -15   -1.19    1.11
   6  -1 -15    0.22    1.07
  -6  -1  15   -1.90    0.82
   6   1 -15   -0.06    1.12
  -6   1  15   -0.25    0.95
  -6   1  15   -0.64    0.92
   5  -1 -15   11.71    1.52
   5   1 -15   11.71    1.56
  -5   1  15   12.36    1.40
  -4  -1  15   12.65    1.59
   4  -1 -15   13.49    1.61
   4   1 -15   11.19    1.54
  -4   1  15   14.66    1.60
  -4   1  15   12.74    1.55
   4   1 -15   16.60    1.68
  -3  -1  15    4.36    1.21
   3  -1 -15    4.91    1.25
   3   1 -15    2.46    1.22
   3   1 -15    6.15    1.31
  -3   1  15    4.73    1.18
   2  -1 -15    1.28    1.11
  -2  -1  15   -0.14    1.04
   2   1 -15    1.54    1.17
  -2   1  15    3.03    1.08
   2   1 -15    1.16    1.15
  -1  -1  15    4.49    1.20
   1  -1 -15    5.39    1.23
  -1   1  15    4.17    1.19
   1   1 -15    4.49    1.20
   1   1 -15    5.95    1.29
   0  -1 -15   -0.34    1.08
   0  -1  15    0.11    1.03
   0   1  15    0.92    1.03
   0   1 -15   -1.26    1.06
   0   1 -15    0.48    1.20
   1  -1  15    9.11    1.40
  -1  -1 -15    7.75    1.37
  -1   1 -15    7.65    1.48
  -1   1 -15    7.45    1.35
   1   1  15    8.52    1.33
  -2  -1 -15    1.95    1.19
   2  -1  15    1.64    1.13
  -2   1 -15    5.47    1.40
  -2   1 -15    3.61    1.16
   2   1  15    5.77    1.29
   3  -1  15   -1.53    1.08
  -3  -1 -15   -1.76    1.07
  -3   1 -15    0.60    1.32
  -3   1 -15   -0.79    1.04
   3   1  15   -0.33    1.09
   4  -1  15   -1.65    1.17
  -4  -1 -15    2.85    1.19
  -4   1 -15    2.56    1.27
   4   1  15    2.34    1.26
  -4   1 -15    0.24    1.15
   5  -1  15    4.58    1.34
  -5  -1 -15    1.43    1.19
   5   1  15    3.79    1.37
  -5   1 -15    4.42    1.32
  -5   1 -15    2.14    1.38
  -6  -1 -15   -0.23    1.19
   6  -1  15    2.04    1.32
  -6   1 -15    1.28    1.30
  -6   1 -15    1.58    1.16
   6   1  15    0.86    1.27
   7  -1  15    2.12    1.31
  -7  -1 -15    1.00    1.27
   7   1  15    1.76    1.33
  -7   1 -15    2.81    1.19
  -8  -1 -15   -0.94    1.18
   8  -1  15    2.55    1.62
  -8   1 -15   -0.59    1.17
  13  -2 -15    0.25    1.21
 -13  -2  15    1.46    1.36
  13   2 -15    1.79    1.39
 -13   2  15    3.21    1.33
 -13   2  15    2.18    1.74
  12  -2 -15   11.74    1.53
 -12  -2  15   10.73    1.81
 -12   2  15   10.43    1.66
  12   2 -15   10.87    1.67
 -12   2  15   13.93    2.03
  11  -2 -15    8.47    1.41
 -11  -2  15    9.84    1.67
 -11   2  15   11.33    1.66
 -11   2  15   13.64    1.95
  11   2 -15    7.08    1.49
 -10  -2  15    1.05    1.23
  10  -2 -15    2.44    1.16
 -10   2  15    1.32    1.24
 -10   2  15    4.74    1.55
  10   2 -15    2.57    1.27
  -9  -2  15    4.86    1.41
   9  -2 -15    4.30    1.22
  -9   2  15    4.81    1.49
  -9   2  15    4.00    1.27
   9   2 -15    2.89    1.28
   8  -2 -15   10.59    1.50
  -8  -2  15   11.36    1.62
  -8   2  15   15.45    1.73
  -8   2  15   13.53    1.66
   8   2 -15   12.04    1.58
   7  -2 -15   22.26    1.98
  -7  -2  15   20.89    2.10
  -7   2  15   27.74    2.24
   7   2 -15   28.90    2.23
   7   2 -15   23.98    2.10
  -7   2  15   28.16    2.25
   6  -2 -15   10.65    1.48
  -6  -2  15   17.04    1.85
   6   2 -15   10.75    1.57
  -6   2  15   14.02    1.63
   6   2 -15   12.23    1.68
  -6   2  15   13.38    1.63
   5  -2 -15    7.70    1.33
  -5   2  15   11.59    1.50
   5   2 -15   11.35    1.51
   5   2 -15    9.58    1.57
   4  -2 -15    0.41    1.06
  -4  -2  15    1.66    1.12
   4   2 -15   -0.32    1.25
  -4   2  15    0.38    1.05
  -4   2  15    0.29    1.06
   4   2 -15    0.66    1.17
   3  -2 -15    0.99    1.09
  -3  -2  15    1.95    1.16
   3   2 -15    0.60    1.13
  -3   2  15    1.34    1.16
   3   2 -15    1.75    1.30
  -3   2  15    2.95    1.14
  -2  -2  15   33.77    3.20
   2  -2 -15   34.06    2.52
   2   2 -15   33.19    2.57
  -2   2  15   37.53    2.47
  -2   2  15   42.27    2.67
   2   2 -15   36.19    2.61
  -1  -2  15    9.56    1.44
   1  -2 -15   12.59    1.52
  -1  -2  15   16.53    1.97
   1   2 -15    9.93    1.62
   1   2 -15   14.36    1.65
  -1   2  15   11.24    1.58
  -1   2  15   14.44    1.56
   0  -2 -15    4.30    1.24
   0  -2  15    8.67    1.66
   0  -2  15    2.65    1.12
   0   2  15    5.17    1.28
   0   2 -15    4.31    1.33
   0   2 -15    3.21    1.21
   1  -2  15    1.05    1.10
   1  -2  15    2.92    1.40
  -1  -2 -15    0.70    1.13
  -1   2 -15   -0.14    1.31
   1   2  15    0.46    1.06
  -1   2 -15    1.07    1.18
   2  -2  15    8.01    1.68
  -2  -2 -15    5.55    1.31
   2  -2  15    4.82    1.25
   2   2  15    7.01    1.38
  -2   2 -15    5.62    1.31
  -2   2 -15    4.13    1.45
  -3  -2 -15    5.57    1.33
   3  -2  15    4.99    1.66
   3  -2  15    6.13    1.31
  -3   2 -15    7.03    1.33
  -3   2 -15    7.34    1.61
   3   2  15    7.42    1.42
  -4  -2 -15    8.06    1.42
   4  -2  15    7.95    1.37
  -4   2 -15    8.05    1.61
  -4   2 -15    7.94    1.45
   4   2  15    8.66    1.55
  -5  -2 -15   -0.27    1.20
   5  -2  15    0.74    1.12
  -5   2 -15    0.57    1.23
   5   2  15    0.44    1.25
  -5   2 -15   -0.49    1.32
  -6  -2 -15   -2.01    1.18
   6  -2  15    0.79    1.19
  -6   2 -15    1.34    1.30
   6   2  15   -2.57    1.25
  -6   2 -15    1.17    1.50
  -7   2 -15    1.10    1.42
  11  -3 -15    0.28    1.24
 -11  -3  15    1.70    1.43
 -11   3  15   -3.30    1.61
  11   3 -15   -0.05    1.26
 -10  -3  15    4.95    1.54
  10  -3 -15    3.19    1.31
  10   3 -15    1.94    1.30
 -10   3  15    2.89    1.59
   9  -3 -15    8.00    1.51
  -9  -3  15   10.73    1.70
  -9   3  15   11.82    1.83
   9   3 -15   10.47    1.68
   9   3 -15   11.65    1.90
   8  -3 -15    4.23    1.27
  -8  -3  15    4.86    1.43
   8   3 -15    1.96    1.49
  -8   3  15    6.19    1.41
  -8   3  15    5.69    1.59
   8   3 -15    4.28    1.37
   7  -3 -15   -0.17    0.97
   7  -3 -15    0.27    1.13
  -7  -3  15    0.01    1.19
  -7   3  15    0.11    1.38
   7   3 -15    0.12    1.39
   7   3 -15   -0.13    1.17
  -7   3  15   -0.74    1.10
  -6  -3  15    1.93    1.26
   6  -3 -15    2.49    1.03
   6  -3 -15    0.91    1.16
  -6   3  15    0.90    1.42
   6   3 -15    2.03    1.40
   6   3 -15   -0.35    1.15
   5  -3 -15    5.19    1.32
  -5  -3  15    3.65    1.31
   5  -3 -15    4.31    1.09
  -5  -3  15    5.93    1.84
  -5   3  15    4.03    1.49
   5   3 -15    5.67    1.40
  -5   3  15    6.27    1.35
   5   3 -15    4.85    1.51
  -4  -3  15   15.85    1.71
   4  -3 -15   17.61    1.61
   4  -3 -15   18.40    1.93
  -4  -3  15   20.13    2.25
  -4   3  15   20.70    2.05
  -4   3  15   20.53    1.95
   4   3 -15   18.11    1.95
   4   3 -15   19.13    1.95
  -3  -3  15    3.40    1.16
   3  -3 -15    1.67    1.05
  -3  -3  15    4.02    1.65
  -3   3  15    3.62    1.34
   3   3 -15    3.93    1.37
  -3   3  15    6.33    1.42
   3   3 -15    2.31    1.47
  -2  -3  15    0.60    1.03
   2  -3 -15    0.96    1.06
  -2  -3  15    2.19    1.64
   2   3 -15    1.78    1.25
  -2   3  15    3.14    1.34
   2   3 -15    3.51    1.42
  -2   3  15   -0.38    1.20
   1  -3 -15   -1.57    0.98
  -1  -3  15   -0.72    1.54
   1   3 -15    2.21    1.29
   1   3 -15    0.54    1.36
  -1   3  15    0.76    1.25
  -1   3  15   -1.14    1.15
   0  -3  15    8.27    1.82
   0  -3 -15    8.12    1.32
   0   3 -15   12.95    1.66
   0   3 -15    9.66    1.67
   0   3  15    6.64    1.52
   0   3  15    7.28    1.44
  -1  -3 -15    7.37    1.35
   1  -3  15   11.02    1.86
  -1   3 -15    7.10    1.52
   1   3  15    7.47    1.48
   1   3  15    6.58    1.42
  -2  -3 -15    0.26    1.16
   2  -3  15    1.26    1.52
   2   3  15   -0.59    1.19
  -2   3 -15    0.74    1.40
   3  -3  15    1.13    1.65
  -3  -3 -15   -1.07    1.10
   3   3  15   -0.54    1.23
  -3   3 -15   -2.56    1.45
  -4  -3 -15    0.43    1.13
   4  -3  15    1.37    1.68
   4   3  15    1.16    1.38
  -4   3 -15    1.94    1.53
   5  -3  15    9.15    1.97
  -5   3 -15    2.51    1.44
   7  -4 -15    2.11    1.32
   7   4 -15    1.22    1.61
   6  -4 -15    6.25    1.47
  -6  -4  15    9.95    2.12
   6   4 -15    7.44    1.67
  -5  -4  15    3.69    1.99
   5  -4 -15    0.04    1.24
   4  -4 -15   -1.08    1.29
  -4  -4  15    0.60    1.79
  -4   4  15   -1.36    1.42
   3  -4 -15   -0.64    1.30
  -3  -4  15   -0.98    1.81
  -3   4  15   -1.22    1.48
  -2  -4  15    0.03    1.74
   2  -4 -15    1.71    1.27
   1  -4 -15   -0.10    1.23
  -1  -4  15    0.08    1.79
  -1   4  15   -0.97    1.34
  -1   4  15   -1.05    1.51
   0  -4 -15   -0.12    1.21
   0  -4  15    0.11    1.82
   0   4  15   -0.12    1.34
   0   4  15    1.16    1.49
   1  -4  15   -0.15    1.86
  14   0 -16    4.57    1.57
 -14   0  16    6.18    1.54
  13   0 -16    1.68    1.44
 -13   0  16    0.46    1.21
 -12   0  16   -0.31    1.14
  12   0 -16   -0.84    1.28
  11   0 -16    4.20    1.50
 -11   0  16    6.91    1.46
 -10   0  16   12.96    1.69
  10   0 -16   13.72    1.80
   9   0 -16   11.27    1.67
  -9   0  16   13.30    1.67
   8   0 -16   13.10    1.69
  -8   0  16   10.90    1.53
  -7   0  16    6.02    1.32
   7   0 -16   11.02    1.56
   6   0 -16   13.14    1.67
  -6   0  16   17.68    1.88
   5   0 -16    2.51    1.26
   4   0 -16   23.77    2.11
  -4   0  16   30.10    2.28
  -3   0  16    4.81    1.23
   3   0 -16    5.82    1.34
  -2   0  16    4.48    1.21
   2   0 -16    3.20    1.24
   1   0 -16    3.58    1.31
  -1   0  16    5.23    1.29
   0   0 -16   33.33    2.47
   0   0  16   28.90    2.45
  -1   0 -16   15.62    1.72
   1   0  16   15.53    1.70
   2   0  16    1.35    1.16
  -2   0 -16    1.31    1.26
   3   0  16    1.49    1.26
  -3   0 -16    3.11    1.26
  -4   0 -16    4.89    1.38
   4   0  16    2.58    1.38
   5   0  16    5.96    1.48
  -5   0 -16    4.86    1.36
   6   0  16    0.58    1.34
  -6   0 -16    1.15    1.22
  -7   0 -16   -0.20    1.26
  13  -1 -16    1.96    1.44
 -13  -1  16    6.69    1.54
 -13   1  16    3.29    1.44
  13   1 -16    5.66    1.58
  12  -1 -16   10.44    1.69
 -12  -1  16   11.27    1.71
 -12   1  16    8.82    1.63
  12   1 -16    8.89    1.67
 -11  -1  16    4.64    1.40
  11  -1 -16    4.00    1.38
  11   1 -16    6.25    1.48
 -11   1  16    4.17    1.38
  10  -1 -16    0.23    1.25
 -10  -1  16   -1.22    1.04
  10   1 -16   -0.72    1.23
 -10   1  16    1.47    1.17
   9  -1 -16    2.24    1.34
  -9  -1  16    5.70    1.35
   9   1 -16    4.95    1.46
  -9   1  16    4.32    1.28
   8  -1 -16    2.24    1.28
  -8  -1  16    4.01    1.21
  -8   1  16    3.52    1.22
   8   1 -16    5.32    1.38
  -7  -1  16   26.22    2.31
   7  -1 -16   25.31    2.16
   7   1 -16   25.92    2.26
  -7   1  16   29.64    2.37
   6  -1 -16   10.42    1.52
  -6  -1  16   13.41    1.70
  -6   1  16   11.75    1.64
   6   1 -16   10.25    1.58
   5  -1 -16   -0.57    1.21
   5   1 -16    2.21    1.31
   4  -1 -16    3.74    1.34
  -4  -1  16    3.20    1.21
   4   1 -16    0.67    1.20
  -4   1  16    4.62    1.27
   3  -1 -16   13.00    1.62
  -3  -1  16   12.20    1.57
   3   1 -16   11.66    1.61
  -3   1  16   17.62    1.77
   2  -1 -16    1.68    1.22
  -2  -1  16    1.77    1.17
   2   1 -16    2.96    1.23
  -2   1  16    1.54    1.16
   1  -1 -16    2.20    1.22
  -1  -1  16    2.73    1.21
   1   1 -16    3.97    1.47
   1   1 -16    1.51    1.19
  -1   1  16    2.92    1.19
   0  -1 -16    0.50    1.21
   0  -1  16    0.90    1.14
   0   1  16   -0.68    1.07
   0   1 -16   -0.98    1.29
   0   1 -16   -0.49    1.18
   1  -1  16    0.43    1.17
  -1  -1 -16    1.37    1.21
  -1   1 -16    1.99    1.20
   1   1  16    1.28    1.14
  -1   1 -16    0.13    1.37
   2  -1  16    2.87    1.33
  -2  -1 -16   -0.64    1.22
  -2   1 -16    2.43    1.42
  -2   1 -16    3.10    1.20
   2   1  16    1.35    1.18
   3  -1  16    8.96    1.54
  -3  -1 -16    3.20    1.29
  -3   1 -16    6.80    1.72
  -3   1 -16    5.22    1.34
   3   1  16    6.95    1.48
  -4  -1 -16    0.52    1.19
   4  -1  16    3.25    1.37
   4   1  16   -0.07    1.28
  -4   1 -16   -0.07    1.17
   5  -1  16   -0.20    1.30
  -5  -1 -16   -2.99    1.13
   5   1  16   -0.96    1.23
  -5   1 -16   -0.31    1.19
   6  -1  16    3.81    1.43
  -6  -1 -16    2.15    1.29
  -6   1 -16    2.46    1.21
   6   1  16    1.87    1.40
 -12  -2  16    0.40    1.34
  12  -2 -16   -0.73    1.16
 -12   2  16   -0.40    1.28
 -12   2  16   -1.28    1.61
  12   2 -16   -1.10    1.27
  11  -2 -16    0.04    1.16
 -11  -2  16    1.87    1.34
  11   2 -16    1.15    1.31
 -11   2  16    0.48    1.54
 -11   2  16   -0.09    1.24
  10  -2 -16    1.18    1.22
 -10  -2  16   -1.54    1.14
 -10   2  16    0.52    1.21
  10   2 -16    0.62    1.23
 -10   2  16   -1.90    1.33
   9  -2 -16    0.67    1.18
  -9  -2  16    0.37    1.10
  -9   2  16   -1.34    1.28
   9   2 -16    0.23    1.23
  -9   2  16    0.77    1.15
  -8  -2  16    2.70    1.22
   8  -2 -16   -0.70    1.18
  -8   2  16   -0.36    1.29
   8   2 -16   -0.33    1.19
  -8   2  16    0.75    1.15
  -7  -2  16    0.33    1.26
   7  -2 -16   -0.36    1.16
  -7   2  16    0.61    1.13
  -7   2  16    0.80    1.23
   7   2 -16   -2.00    1.17
   6  -2 -16   -2.52    1.10
   6   2 -16   -1.58    1.18
  -6   2  16    0.50    1.20
   6   2 -16    2.95    1.36
  -5  -2  16   -0.80    1.22
   5  -2 -16   -0.10    1.18
   5   2 -16   -0.28    1.31
   5   2 -16    1.25    1.26
  -5   2  16    1.45    1.22
  -5   2  16    0.67    1.17
   4  -2 -16   -0.90    1.14
  -4  -2  16    3.71    1.33
   4   2 -16    3.42    1.31
   4   2 -16    1.71    1.34
  -4   2  16    0.26    1.14
  -4   2  16    0.47    1.16
  -3  -2  16    0.63    1.19
   3  -2 -16    1.33    1.19
   3   2 -16    1.59    1.33
  -3   2  16   -1.33    1.08
  -3   2  16   -0.55    1.18
   3   2 -16   -0.21    1.20
   2  -2 -16    3.39    1.28
  -2  -2  16    1.76    1.24
  -2   2  16    1.86    1.22
   2   2 -16    1.20    1.38
   2   2 -16   -0.43    1.19
   1  -2 -16    0.48    1.20
  -1  -2  16    3.58    1.28
  -1   2  16    3.01    1.23
   1   2 -16    3.80    1.28
   1   2 -16    2.39    1.47
   0  -2 -16   -0.04    1.20
   0  -2  16    2.56    1.24
   0   2 -16    3.23    1.35
   0   2  16   -0.45    1.11
   0   2 -16    1.22    1.38
   1  -2  16    2.82    1.27
  -1  -2 -16    2.37    1.22
  -1   2 -16    2.26    1.29
  -1   2 -16    2.09    1.50
   1   2  16    2.37    1.30
  -2  -2 -16    0.94    1.28
   2  -2  16    0.11    1.18
  -2   2 -16    1.57    1.25
   2   2  16    1.95    1.23
  -2   2 -16   -0.31    1.49
   3  -2  16    0.86    1.16
  -3  -2 -16    0.58    1.27
  -3   2 -16   -0.84    1.47
  -3   2 -16   -0.98    1.14
   3   2  16   -2.07    1.16
  -4  -2 -16    0.50    1.28
   4  -2  16   -0.21    1.16
  -4   2 -16    3.98    1.38
  -4   2 -16    3.15    1.58
   4   2  16   -0.01    1.30
  -5  -2 -16    1.90    1.33
   5  -2  16   -1.16    1.17
   5   2  16    0.70    1.36
  -5   2 -16    0.41    1.42
  -5   2 -16    2.05    1.33
 -10  -3  16   -0.36    1.34
 -10   3  16    3.79    1.72
  10   3 -16   -0.32    1.31
  -9  -3  16    0.12    1.31
  -9   3  16    0.44    1.55
  -9   3  16    1.20    1.39
   9   3 -16    0.33    1.25
  -8  -3  16   -0.02    1.33
  -8   3  16    2.10    1.60
   8   3 -16    0.16    1.45
  -8   3  16    0.50    1.28
   8   3 -16    3.06    1.30
   7  -3 -16   -0.15    1.05
   7   3 -16    0.47    1.27
   7   3 -16   -1.11    1.43
  -7   3  16   -0.33    1.51
  -6  -3  16    2.48    1.33
   6  -3 -16    0.70    1.09
   6   3 -16    0.34    1.50
   6   3 -16    0.82    1.32
  -6   3  16    0.90    1.27
  -6   3  16    1.76    1.50
  -5  -3  16   -0.06    1.22
   5  -3 -16    1.20    1.11
   5   3 -16   -1.60    1.20
   5   3 -16    2.26    1.53
  -5   3  16    1.73    1.32
  -5   3  16   -0.44    1.42
   4  -3 -16   -1.12    1.02
  -4  -3  16    0.62    1.21
   4   3 -16    1.91    1.40
   4   3 -16    0.79    1.54
  -4   3  16   -1.21    1.33
  -4   3  16   -0.50    1.25
   3  -3 -16   -0.30    1.01
  -3  -3  16    2.30    1.18
  -3   3  16    2.16    1.41
   3   3 -16    0.03    1.43
   3   3 -16    1.68    1.38
  -3   3  16    0.74    1.38
  -2  -3  16    1.00    1.75
  -2  -3  16    2.52    1.13
   2  -3 -16    1.23    1.15
   2   3 -16    0.06    1.35
  -2   3  16    0.76    1.34
  -2   3  16    2.17    1.38
   2   3 -16    2.66    1.49
   1  -3 -16   -1.05    1.08
  -1  -3  16   -2.28    1.68
   1  -3 -16   -0.23    1.07
  -1   3  16   -0.22    1.28
   1   3 -16    1.42    1.49
   1   3 -16   -0.81    1.28
  -1   3  16   -1.46    1.30
   0  -3  16    0.11    1.74
   0  -3 -16   -0.29    1.11
   0   3 -16   -0.61    1.42
   0   3  16   -1.49    1.33
   0   3 -16    0.69    1.33
   0   3  16    0.86    1.22
  -1  -3 -16    0.80    1.21
   1  -3  16   -1.25    1.64
   1   3  16    0.32    1.30
  -1   3 -16    1.25    1.51
   2  -3  16    2.12    1.70
  -2  -3 -16    1.12    1.27
  -2   3 -16    1.28    1.58
   2   3  16   -0.01    1.31
   3  -3  16   -1.83    1.75
  -3  -3 -16    0.65    1.25
  -3   3 -16   -2.94    1.49
   3   3  16    0.19    1.32
 -13   0  17   -0.65    1.33
  13   0 -17    0.09    1.45
  12   0 -17    1.15    1.43
 -12   0  17   -0.06    1.24
  11   0 -17   -0.76    1.40
 -11   0  17   -2.51    1.09
  10   0 -17   -0.14    1.32
 -10   0  17    0.14    1.12
   9   0 -17    0.37    1.34
  -9   0  17    0.55    1.02
  -8   0  17    0.10    1.08
   8   0 -17   -0.66    1.21
  -7   0  17   -0.23    1.05
   7   0 -17    0.01    1.23
   6   0 -17    0.26    1.26
  -5   0  17   -0.50    1.15
   5   0 -17    0.63    1.30
   4   0 -17    1.88    1.28
  -4   0  17    1.74    1.19
   3   0 -17   -0.80    1.18
  -3   0  17   -0.36    1.13
  -2   0  17    0.85    1.19
   2   0 -17    0.81    1.26
  -1   0  17    0.61    1.24
   1   0 -17    0.26    1.25
   0   0  17    0.29    1.18
   0   0 -17    2.06    1.22
   1   0  17   -0.22    1.12
  -1   0 -17   -0.40    1.23
  -2   0 -17    0.24    1.24
   2   0  17   -0.42    1.23
   3   0  17    0.49    1.33
  -3   0 -17    2.41    1.32
   4   0  17   -0.91    1.36
  -4   0 -17   -0.41    1.25
   5   0  17    0.09    1.43
  -5   0 -17   -1.01    1.15
 -12  -1  17    0.18    1.26
  12  -1 -17    1.08    1.38
 -12   1  17   -0.70    1.30
  12   1 -17    0.60    1.45
 -11  -1  17    8.15    1.63
  11  -1 -17    8.07    1.59
 -11   1  17    7.99    1.61
  11   1 -17    5.61    1.56
  10  -1 -17    6.72    1.51
 -10  -1  17    5.44    1.42
 -10   1  17    8.45    1.52
  10   1 -17    5.58    1.56
   9  -1 -17    1.91    1.42
  -9  -1  17   -0.11    1.09
  -9   1  17    0.91    1.21
   9   1 -17   -2.12    1.25
  -8  -1  17    0.80    1.16
   8  -1 -17   -0.79    1.27
   8   1 -17   -2.76    1.24
  -8   1  17    0.27    1.11
   7  -1 -17   -0.41    1.22
  -7  -1  17    1.47    1.32
   7   1 -17    2.21    1.33
  -7   1  17   -0.22    1.24
   6  -1 -17    1.81    1.39
   6   1 -17    1.72    1.32
   5  -1 -17    6.10    1.50
  -5  -1  17    9.14    1.59
  -5   1  17    9.32    1.58
   5   1 -17    9.43    1.55
   4  -1 -17   -1.20    1.21
  -4  -1  17    0.36    1.24
  -4   1  17   -0.14    1.21
   4   1 -17   -1.82    1.19
   3  -1 -17    1.00    1.28
  -3  -1  17    1.41    1.25
  -3   1  17   -0.58    1.13
   3   1 -17    2.22    1.27
  -2  -1  17    1.74    1.31
   2  -1 -17    0.91    1.31
  -2   1  17   -1.42    1.14
   2   1 -17    1.69    1.22
  -1  -1  17   10.77    1.61
   1  -1 -17   11.33    1.61
   1   1 -17    9.52    1.54
  -1   1  17   12.06    1.67
   0  -1  17    0.84    1.24
   0  -1 -17    0.19    1.27
   0   1 -17    1.01    1.24
   0   1  17    0.24    1.21
   1  -1  17    1.25    1.31
  -1  -1 -17   -0.21    1.24
   1   1  17    0.19    1.22
  -1   1 -17    0.39    1.16
   2  -1  17    0.50    1.32
  -2  -1 -17    0.40    1.28
  -2   1 -17    0.68    1.13
   2   1  17   -0.43    1.22
   3  -1  17    0.60    1.38
  -3  -1 -17    2.20    1.31
  -3   1 -17    0.71    1.30
   3   1  17   -0.59    1.27
   4  -1  17    2.65    1.41
  -4  -1 -17    4.08    1.42
   4   1  17    1.36    1.44
  -4   1 -17    0.63    1.21
  -5  -1 -17    1.24    1.36
   5  -1  17    2.47    1.45
  -5   1 -17    1.92    1.33
   5   1  17    0.37    1.34
  11  -2 -17    1.77    1.28
 -11  -2  17    2.39    1.43
 -11   2  17    2.18    1.63
 -11   2  17    4.35    1.45
  11   2 -17    0.99    1.38
  10  -2 -17   -0.16    1.28
 -10  -2  17   -0.61    1.20
 -10   2  17    0.13    1.23
  10   2 -17    2.27    1.40
 -10   2  17   -1.10    1.44
   9  -2 -17    2.13    1.35
  -9  -2  17    4.62    1.50
  -9   2  17    4.62    1.43
  -9   2  17    4.75    1.60
   9   2 -17    4.76    1.49
   8  -2 -17    5.30    1.45
  -8  -2  17    6.38    1.56
  -8   2  17    7.62    1.65
   8   2 -17    8.22    1.63
  -8   2  17    8.54    1.61
   7  -2 -17    2.19    1.31
  -7   2  17    4.65    1.45
   7   2 -17    3.04    1.41
  -6  -2  17    0.20    1.42
   6  -2 -17   -0.84    1.22
  -6   2  17    0.57    1.37
   6   2 -17    1.10    1.33
  -6   2  17    2.91    1.39
  -5  -2  17    1.79    1.37
   5  -2 -17    0.94    1.19
  -5   2  17    2.34    1.28
   5   2 -17    2.91    1.36
   4  -2 -17    3.99    1.34
  -4  -2  17    4.35    1.48
   4   2 -17    4.93    1.41
   4   2 -17    5.41    1.55
  -4   2  17    5.98    1.48
  -3  -2  17    4.79    1.46
   3  -2 -17    6.02    1.46
  -3   2  17    6.81    1.45
   3   2 -17    2.68    1.40
   3   2 -17    8.02    1.64
   2  -2 -17    7.35    1.49
  -2  -2  17    6.73    1.47
   2   2 -17    8.87    1.57
   2   2 -17    3.33    1.56
  -2   2  17    6.83    1.52
   1  -2 -17    0.90    1.31
  -1  -2  17   -0.30    1.20
   1   2 -17    1.23    1.45
   1   2 -17    2.11    1.31
  -1   2  17    1.04    1.25
   0  -2  17    1.47    1.32
   0  -2 -17    5.22    1.39
   0   2 -17    2.19    1.53
   0   2  17    6.33    1.47
   0   2 -17    1.87    1.33
  -1  -2 -17   -0.14    1.27
   1  -2  17    3.60    1.33
  -1   2 -17   -0.49    1.52
  -1   2 -17    4.23    1.39
   1   2  17    2.68    1.35
  -2  -2 -17    5.15    1.49
   2  -2  17    7.55    1.49
   2   2  17   10.60    1.67
  -2   2 -17    4.14    1.37
  -2   2 -17    6.20    1.78
  -3  -2 -17   -0.34    1.31
   3  -2  17    0.04    1.23
  -3   2 -17    1.68    1.33
  -3   2 -17    3.15    1.68
   3   2  17    0.18    1.37
  -8   3  17    1.76    1.70
   8   3 -17    2.49    1.42
  -7  -3  17    2.15    1.50
   7  -3 -17    2.54    1.25
   7   3 -17    1.75    1.60
  -7   3  17    1.88    1.70
   7   3 -17    1.02    1.37
  -7   3  17    2.40    1.54
   6  -3 -17    9.71    1.52
  -6  -3  17   15.22    1.89
  -6   3  17   16.13    2.07
   6   3 -17   14.00    1.88
   6   3 -17   11.65    1.95
  -6   3  17   15.64    1.93
   5  -3 -17    8.74    1.47
  -5  -3  17   12.29    1.71
  -5   3  17   13.12    1.95
   5   3 -17   13.34    2.00
  -5   3  17   14.32    1.91
   5   3 -17   12.78    1.85
   4  -3 -17    0.51    1.20
  -4  -3  17    0.02    1.26
   4   3 -17   -0.74    1.30
   4   3 -17    3.92    1.65
  -4   3  17    1.54    1.53
  -4   3  17   -1.22    1.35
  -3  -3  17    0.73    1.19
   3  -3 -17    0.42    1.13
  -3   3  17    2.88    1.49
   3   3 -17    0.40    1.35
   3   3 -17    1.36    1.56
  -3   3  17   -1.17    1.31
   2  -3 -17    0.43    1.21
  -2   3  17    1.34    1.34
   2   3 -17    2.43    1.47
  -2   3  17    0.24    1.49
   2   3 -17    2.56    1.65
   1  -3 -17    2.16    1.28
   1   3 -17    4.92    1.70
   1   3 -17    6.62    1.57
  -1   3  17    3.61    1.39
   0  -3 -17    2.70    1.31
   0   3  17    0.75    1.32
   0   3 -17    2.89    1.60
 -11   0  18    4.83    1.46
  11   0 -18    1.15    1.43
 -10   0  18    1.75    1.26
  10   0 -18    2.69    1.49
  -9   0  18    0.13    1.15
   9   0 -18    0.96    1.41
   8   0 -18    3.84    1.45
  -8   0  18    4.12    1.35
   7   0 -18   12.44    1.75
   6   0 -18   10.84    1.68
  -6   0  18   11.15    1.67
   5   0 -18    1.90    1.38
  -5   0  18    1.70    1.31
   4   0 -18    2.40    1.43
  -4   0  18    1.08    1.30
   3   0 -18    8.18    1.62
  -3   0  18   10.34    1.64
   2   0 -18    8.97    1.62
  -2   0  18    8.61    1.64
   1   0 -18    2.40    1.40
  -1   0  18    0.22    1.26
   0   0  18    0.87    1.25
   0   0 -18    0.13    1.23
  -1   0 -18   -0.33    1.31
   1   0  18   -0.14    1.30
  -2   0 -18    0.01    1.35
   2   0  18   -1.99    1.28
  -3   0 -18    5.35    1.52
   3   0  18   11.07    1.78
 -11  -1  18    0.24    1.24
  11  -1 -18   -1.67    1.37
 -11   1  18   -0.80    1.15
  11   1 -18    0.98    1.46
  10  -1 -18    5.18    1.52
 -10  -1  18    3.42    1.47
  10   1 -18    3.89    1.58
 -10   1  18    8.51    1.63
  -9  -1  18    4.63    1.44
   9  -1 -18    1.46    1.43
   9   1 -18    2.56    1.52
  -9   1  18    4.51    1.45
  -8  -1  18    4.10    1.55
   8  -1 -18    1.03    1.33
  -8   1  18   -1.80    1.27
   8   1 -18    1.22    1.38
   7  -1 -18    0.88    1.42
   7   1 -18    1.59    1.40
   6  -1 -18    2.24    1.45
  -6  -1  18    3.57    1.55
   6   1 -18    3.14    1.40
  -6   1  18    1.70    1.37
   5  -1 -18    2.94    1.44
  -5  -1  18    3.14    1.38
  -5   1  18    5.29    1.41
   5   1 -18    0.48    1.34
  -4  -1  18    4.60    1.47
   4  -1 -18    2.73    1.42
  -4   1  18    5.61    1.47
   4   1 -18    2.28    1.40
   3  -1 -18    0.65    1.33
  -3  -1  18    3.64    1.42
  -3   1  18    3.51    1.40
   3   1 -18    2.67    1.38
  -2  -1  18   -0.93    1.29
   2  -1 -18   -1.12    1.24
  -2   1  18    0.54    1.29
   2   1 -18    1.38    1.32
  -1  -1  18    2.18    1.37
   1  -1 -18    1.94    1.40
   1   1 -18    0.70    1.33
  -1   1  18    0.15    1.29
   0  -1  18   10.91    1.71
   0  -1 -18   10.69    1.74
   0   1  18   12.49    1.71
   0   1 -18    8.79    1.54
   1  -1  18    8.48    1.60
  -1  -1 -18    9.18    1.67
   1   1  18   12.08    1.78
  -1   1 -18    7.89    1.53
  -2  -1 -18    2.90    1.45
   2  -1  18    3.00    1.51
   2   1  18    0.77    1.40
  -2   1 -18    0.83    1.32
  -3  -1 -18    1.06    1.40
   3  -1  18   -0.42    1.45
  -3   1 -18   -0.12    1.33
   3   1  18    0.32    1.41
   9  -2 -18   -1.43    1.30
  -9  -2  18   -1.64    1.37
   9   2 -18   -0.04    1.38
  -9   2  18   -1.66    1.35
   8  -2 -18    3.00    1.39
   8   2 -18    0.14    1.41
  -7  -2  18    0.71    1.54
   7  -2 -18    2.64    1.42
   7   2 -18    3.62    1.51
  -7   2  18    3.52    1.51
  -6  -2  18    1.79    1.43
   6  -2 -18   -0.33    1.25
  -6   2  18    2.17    1.36
   6   2 -18    2.41    1.42
   5  -2 -18   -1.17    1.24
  -5  -2  18    2.76    1.44
  -5   2  18    1.66    1.42
   5   2 -18   -1.41    1.29
   4  -2 -18    1.94    1.39
  -4  -2  18   -1.65    1.33
  -4   2  18   -0.54    1.35
   4   2 -18    0.25    1.31
  -3  -2  18    0.09    1.37
   3  -2 -18    0.72    1.37
  -3   2  18    0.93    1.37
   3   2 -18   -1.59    1.33
   2  -2 -18   -0.08    1.39
  -2  -2  18   -0.42    1.33
  -2   2  18    0.91    1.38
   2   2 -18    1.30    1.34
   1  -2 -18    1.53    1.40
  -1  -2  18    1.96    1.33
  -1   2  18    0.74    1.34
   1   2 -18    0.91    1.62
   1   2 -18   -2.01    1.21
   0  -2  18   -0.25    1.28
   0  -2 -18    1.94    1.43
   0   2  18    1.12    1.34
   0   2 -18   -0.79    1.29
   0   2 -18   -0.88    1.63
   1  -2  18   -1.17    1.32
  -1  -2 -18    3.47    1.47
   1   2  18    1.38    1.38
  -1   2 -18    1.62    1.39
  -1   2 -18   -1.14    1.68
   9   0 -19    0.36    1.45
  -9   0  19    0.28    1.33
  -8   0  19    1.98    1.48
   8   0 -19   -2.07    1.32
   7   0 -19    0.26    1.37
  -6   0  19    1.34    1.38
   6   0 -19    0.54    1.41
   5   0 -19   -1.74    1.34
  -5   0  19    0.34    1.35
   4   0 -19    0.18    1.40
  -4   0  19    0.67    1.41
  -3   0  19    0.76    1.41
   3   0 -19   -0.03    1.38
  -2   0  19   -0.06    1.35
   2   0 -19    0.65    1.40
   1   0 -19    0.44    1.35
  -1   0  19   -1.03    1.28
   0   0  19    0.25    1.38
   0   0 -19    0.91    1.40
   1   0  19   -0.21    1.37
  -1   0 -19    0.95    1.42
  -9  -1  19    2.71    1.56
   9  -1 -19   -0.05    1.39
   9   1 -19    2.41    1.56
  -9   1  19    3.59    1.64
   8  -1 -19    0.28    1.44
   8   1 -19    0.66    1.44
  -7  -1  19    2.32    1.54
   7  -1 -19    3.61    1.55
   7   1 -19    5.05    1.55
  -7   1  19    1.77    1.47
  -6  -1  19    0.05    1.40
   6  -1 -19   -0.86    1.43
   6   1 -19   -0.28    1.43
  -6   1  19    0.26    1.33
   5  -1 -19    1.40    1.49
  -5  -1  19    2.61    1.48
  -5   1  19    2.62    1.49
  -4  -1  19    2.18    1.49
   4  -1 -19    0.90    1.46
  -4   1  19    0.99    1.40
   4   1 -19    2.02    1.42
  -3  -1  19    1.58    1.51
   3  -1 -19    0.77    1.38
   3   1 -19    2.78    1.49
  -3   1  19    2.17    1.44
  -2  -1  19   -0.57    1.37
   2  -1 -19    3.43    1.51
   2   1 -19    0.64    1.38
  -2   1  19    1.70    1.40
  -1  -1  19   -0.38    1.35
   1  -1 -19    1.77    1.46
  -1   1  19    0.63    1.40
   1   1 -19   -1.82    1.27
   0  -1 -19    1.77    1.41
   0  -1  19   -0.17    1.41
   0   1 -19   -0.40    1.31
   0   1  19    0.02    1.30
  -5  -2  19    7.86    1.78
   5  -2 -19    7.80    1.62
   5   2 -19    8.35    1.71
  -5   2  19    8.12    1.70
   4  -2 -19    5.64    1.59
  -4  -2  19    8.57    1.74
  -4   2  19    7.61    1.64
   4   2 -19    6.80    1.65
   3  -2 -19   -0.57    1.42
  -5   0  20   -1.28    1.39
   5   0 -20    2.02    1.52
   4   0 -20    3.18    1.61
  -4   0  20    1.50    1.53
   0   0   0    0.00    0.00
;
_shelx_hkl_checksum     46639
_shelx_res_file
;
    shelx.res created by SHELXL-2014/7
TITL p21c in P2(1)/c
CELL 0.71073 14.1555 5.0111 15.5346 90.000 104.316 90.000
ZERR 4.0000 0.0046 0.0016 0.0052 0.000 0.005 0.000
LATT 1
SYMM -X, 0.5+Y, 0.5-Z
SFAC C H O F BR
UNIT 40 20 4 24 4
MERG 2
FMAP 2
GRID
ACTA 50
PLAN 5
TEMP -120
SIZE 0.06 0.09 0.23
CONF
BOND $H
HTAB
OMIT   1 0 0
DELU F1 F2 F3
SIMU F1 F2 F3
DELU F4 F5 F6
SIMU F4 F5 F6
L.S. 20
WGHT    0.054100    0.360500
FVAR       0.13333
BR1   5    0.604164    0.148815    0.094331    11.00000    0.02001    0.03865 =
         0.03979   -0.00430    0.00868    0.00282
F1    4    0.218933    0.199024    0.381452    11.00000    0.04055    0.07161 =
         0.03057   -0.00535    0.01299   -0.01436
F2    4    0.141963   -0.098307    0.296613    11.00000    0.09284    0.04434 =
         0.05311   -0.01077    0.03941   -0.03023
F3    4    0.075273    0.278111    0.305031    11.00000    0.03696    0.09433 =
         0.07654    0.03587    0.03560    0.02453
F4    4    0.193322    0.895699    0.004029    11.00000    0.03324    0.03658 =
         0.06859    0.02369    0.00195   -0.00436
F5    4    0.076507    0.891234    0.069424    11.00000    0.05001    0.04644 =
         0.04397   -0.00254    0.00242    0.02825
F6    4    0.077358    0.613710   -0.034170    11.00000    0.02922    0.04322 =
         0.03242   -0.00290    0.00046   -0.00006
O1    3    0.455273   -0.057117    0.186123    11.00000    0.02849    0.02944 =
         0.04203    0.00654    0.01086    0.00554
C1    1    0.482533    0.312580    0.097946    11.00000    0.01881    0.02893 =
         0.03597   -0.00083    0.00743    0.00097
AFIX  23
H1A   2    0.495517    0.492121    0.124865    11.00000   -1.20000
H1B   2    0.442312    0.335163    0.036470    11.00000   -1.20000
AFIX   0
C2    1    0.425769    0.150578    0.150599    11.00000    0.02351    0.02281 =
         0.02989   -0.00403    0.00460   -0.00361
C3    1    0.330132    0.264618    0.155746    11.00000    0.02032    0.02285 =
         0.02779   -0.00211    0.00559   -0.00158
C4    1    0.288853    0.167314    0.221737    11.00000    0.02369    0.02233 =
         0.03240   -0.00196    0.00517   -0.00045
AFIX  43
H4    2    0.321796    0.035282    0.262021    11.00000   -1.20000
AFIX   0
C5    1    0.199128    0.264233    0.228461    11.00000    0.02302    0.02497 =
         0.02830   -0.00226    0.00606   -0.00361
C6    1    0.148271    0.447366    0.168562    11.00000    0.01888    0.02469 =
         0.03365   -0.00019    0.00561    0.00071
AFIX  43
H6    2    0.085664    0.506965    0.172190    11.00000   -1.20000
AFIX   0
C7    1    0.190137    0.543376    0.102755    11.00000    0.01905    0.02109 =
         0.02929   -0.00104    0.00168    0.00091
C8    1    0.280598    0.455714    0.096828    11.00000    0.02742    0.02104 =
         0.02826   -0.00119    0.00710   -0.00073
AFIX  43
H8    2    0.309120    0.526121    0.052365    11.00000   -1.20000
AFIX   0
C9    1    0.158346    0.160900    0.302199    11.00000    0.02532    0.03241 =
         0.03663   -0.00164    0.00855   -0.00221
C10   1    0.134845    0.737353    0.036243    11.00000    0.02635    0.02890 =
         0.03405   -0.00078    0.00135    0.00323
HKLF 4
REM  p21c in P2(1)/c
REM R1 =  0.0413 for    1741 Fo > 4sig(Fo)  and  0.0719 for all    2405 data
REM    163 parameters refined using      0 restraints
END
WGHT      0.0541      0.3605
REM Instructions for potential hydrogen bonds
EQIV $1 x, y+1, z
HTAB C1 O1_$1
EQIV $2 -x+1, -y, -z
HTAB C1 Br1_$2
REM Highest difference peak  0.782,  deepest hole -1.121,  1-sigma level  0.105
Q1    1   0.5995 -0.0387  0.1235  11.00000  0.05    0.78
Q2    1   0.5969 -0.0377  0.0661  11.00000  0.05    0.78
Q3    1   0.6047  0.3388  0.0637  11.00000  0.05    0.75
Q4    1   0.6019  0.3420  0.1164  11.00000  0.05    0.69
Q5    1   0.6016  0.1549  0.0170  11.00000  0.05    0.61
;
_shelx_res_checksum     45003
