# Supplementary material for: Crystal structure of 1-[3,5-bis­(tri­fluoro­meth­yl)phen­yl]-2-bromo­ethan-1-one
Source: Acta Crystallogr E Crystallogr Commun. 2018 May 31;74(Pt 6):868–70. doi: 10.1107/S2056989018007478 (PMC6002836; doi:10.1107/S2056989018007478)
Supplement: Supplementary file 2 [file e-74-00868-Isup2.hkl]

data_I                                                                          
_shelx_title ' p21c in P2(1)/c'                                                 
_shelx_refln_list_code          4                                               
_shelx_F_calc_maximum      239.52                                               
_exptl_crystal_F_000       648.00                                               
_reflns_d_resolution_high  0.7734                                               
                                                                                
loop_                                                                           
 _space_group_symop_operation_xyz                                               
 'x, y, z'                                                                      
 '-x, y+1/2, -z+1/2'                                                            
 '-x, -y, -z'                                                                   
 'x, -y-1/2, z-1/2'                                                             
                                                                                
_cell_length_a    14.1555                                                       
_cell_length_b     5.0111                                                       
_cell_length_c    15.5346                                                       
_cell_angle_alpha  90.000                                                       
_cell_angle_beta  104.316                                                       
_cell_angle_gamma  90.000                                                       
                                                                                
_shelx_F_squared_multiplier     1.000                                           
                                                                                
loop_                                                                           
 _refln_index_h                                                                 
 _refln_index_k                                                                 
 _refln_index_l                                                                 
 _refln_F_squared_calc                                                          
 _refln_F_squared_meas                                                          
 _refln_F_squared_sigma                                                         
 _refln_observed_status                                                         
   2   0   0        127.48        128.90         7.42 o                         
   3   0   0       9062.31       9996.65       221.69 o                         
   4   0   0      16522.61      18064.30       399.12 o                         
   5   0   0       4704.92       5012.54       115.02 o                         
   6   0   0       6193.09       6302.96       128.03 o                         
   7   0   0        429.48        485.98        20.00 o                         
   8   0   0        986.14       1261.51        34.87 o                         
   9   0   0       6449.36       6995.51       144.65 o                         
  10   0   0       5764.89       6107.35       144.59 o                         
  11   0   0        651.37        746.48        35.07 o                         
  12   0   0          7.57         11.58        19.56 o                         
  13   0   0       2058.24       2312.90        70.71 o                         
  14   0   0        284.40        419.53        38.25 o                         
  15   0   0       3667.15       3981.49       155.28 o                         
  16   0   0        500.80        517.21        61.57 o                         
  17   0   0        213.21        253.30        57.17 o                         
   1   1   0         46.77         28.74         8.05 o                         
   2   1   0       1525.90       1399.76        32.03 o                         
   3   1   0      16414.03      15959.06       316.76 o                         
   4   1   0       1362.04       1380.93        23.31 o                         
   5   1   0       1073.63       1151.84        21.24 o                         
   6   1   0       2170.49       2316.41        35.58 o                         
   7   1   0       6510.62       7326.54       107.18 o                         
   8   1   0       3996.87       4181.69        64.32 o                         
   9   1   0        186.44        204.29        11.99 o                         
  10   1   0        551.95        572.05        23.40 o                         
  11   1   0       1304.26       1352.06        35.09 o                         
  12   1   0       1426.32       1569.52        39.90 o                         
  13   1   0        817.79       1007.82        36.37 o                         
  14   1   0         52.59         60.34        21.15 o                         
  15   1   0        842.29        945.94        39.10 o                         
  16   1   0       1102.49       1346.25        59.93 o                         
  17   1   0        374.18        431.73        43.06 o                         
   0   2   0       2696.69       2494.18       113.63 o                         
   1   2   0        205.35        218.44        20.48 o                         
   2   2   0          8.59         -3.45        11.03 o                         
   3   2   0        407.78        451.41        17.51 o                         
   4   2   0        372.05        373.92        17.52 o                         
   5   2   0        872.09        864.81        29.28 o                         
   6   2   0        278.26        263.39        17.78 o                         
   7   2   0        625.38        650.63        21.30 o                         
   8   2   0         66.60         57.97        11.68 o                         
   9   2   0        121.60        125.90        14.20 o                         
  10   2   0        408.88        400.43        24.18 o                         
  11   2   0        867.32        912.05        36.70 o                         
  12   2   0          8.90          6.36        23.87 o                         
  13   2   0         91.09         78.09        27.52 o                         
  14   2   0          9.70         10.81        27.27 o                         
  15   2   0        186.88        160.47        33.24 o                         
  16   2   0          9.98        -19.45        39.57 o                         
   1   3   0       4315.61       4120.30       136.69 o                         
   2   3   0        243.18        274.48        38.81 o                         
   3   3   0       2081.91       1974.78        75.13 o                         
   4   3   0        307.44        371.57        22.31 o                         
   5   3   0        334.44        337.98        19.96 o                         
   6   3   0       1467.39       1458.87        42.90 o                         
   7   3   0         31.22         27.90        18.00 o                         
   8   3   0        626.81        592.05        30.31 o                         
   9   3   0       1542.93       1516.27        47.99 o                         
  10   3   0        313.63        395.65        28.24 o                         
  11   3   0        122.52        130.73        27.52 o                         
  12   3   0         96.88         82.31        29.93 o                         
  13   3   0        227.62        249.13        40.30 o                         
  14   3   0        104.36        137.90        40.23 o                         
  15   3   0         35.35         30.14        40.91 o                         
   0   4   0       2868.90       2608.94       136.13 o                         
   1   4   0        480.76        481.11        40.55 o                         
   2   4   0        471.96        505.22        39.94 o                         
   3   4   0         85.26         86.96        27.81 o                         
   4   4   0       1578.26       1686.43        75.24 o                         
   5   4   0       1420.81       1475.07        73.72 o                         
   6   4   0       1624.65       1672.70        68.93 o                         
   7   4   0         39.60         22.98        23.25 o                         
   8   4   0         48.03         23.86        22.18 o                         
   9   4   0       1399.14       1339.48        56.26 o                         
  10   4   0        723.28        744.92        44.92 o                         
  11   4   0        128.52         58.74        29.71 o                         
  12   4   0         99.17         59.60        32.86 o                         
  13   4   0        337.53        264.79        41.66 o                         
   1   5   0        434.71        546.20        73.13 o                         
   2   5   0        855.62        898.33        86.63 o                         
   3   5   0        503.75        559.66        50.63 o                         
   4   5   0          4.98        -36.52        36.89 o                         
   5   5   0         52.31        -10.13        63.56 o                         
   6   5   0       1103.23       1213.76        82.26 o                         
   7   5   0        773.75        793.41       185.35 o                         
   8   5   0        460.06        569.85        94.22 o                         
   9   5   0        156.04        189.84        62.57 o                         
  10   5   0         70.07        -22.52        70.88 o                         
  11   5   0        176.16          3.38        96.75 o                         
   2   6   0         47.95         75.94        63.00 o                         
   3   6   0        127.69        183.17        60.75 o                         
   4   6   0         41.64         78.19        76.50 o                         
   5   6   0        214.06        276.19        90.00 o                         
   6   6   0        165.87        329.63        94.50 o                         
 -17   1   1         42.19         40.78        45.14 o                         
 -16   1   1        313.06        321.86        36.87 o                         
 -15   1   1        468.95        529.06        35.03 o                         
 -14   1   1        246.92        301.39        28.34 o                         
 -13   1   1         79.24         64.79        19.15 o                         
 -12   1   1        214.16        233.47        20.09 o                         
 -11   1   1       1226.74       1385.42        38.30 o                         
 -10   1   1       2170.84       2226.44        43.86 o                         
  -9   1   1         52.69         62.88         9.81 o                         
  -8   1   1        651.16        730.47        21.43 o                         
  -7   1   1       1062.65       1135.94        23.72 o                         
  -6   1   1       7116.23       7736.95       118.66 o                         
  -5   1   1       8687.32       9339.76       150.85 o                         
  -4   1   1       1881.32       1768.11        37.09 o                         
  -3   1   1        615.22        629.67        28.80 o                         
  -2   1   1       5336.93       4929.97       143.60 o                         
  -1   1   1       4143.31       3510.65        98.38 o                         
   0   1   1        931.45        838.71        44.44 o                         
   1   1   1       3244.55       3117.84        95.63 o                         
   2   1   1          3.56         -1.05         7.18 o                         
   3   1   1        472.13        442.83        22.85 o                         
   4   1   1       2371.29       2489.08        38.52 o                         
   5   1   1       2275.62       2299.12        36.64 o                         
   6   1   1          4.95         14.41         6.77 o                         
   7   1   1       1161.42       1153.34        21.97 o                         
   8   1   1       1130.80       1260.88        25.27 o                         
   9   1   1       1112.73       1145.97        28.24 o                         
  10   1   1        596.60        614.55        21.17 o                         
  11   1   1         84.19         95.52        14.97 o                         
  12   1   1        279.93        325.85        20.30 o                         
  13   1   1        794.76        879.21        38.57 o                         
  14   1   1       1496.56       1590.54        48.55 o                         
  15   1   1        193.10        233.24        26.55 o                         
  16   1   1         31.29        -14.96        26.80 o                         
  17   1   1         52.51         -1.25        29.22 o                         
 -17   2   1        530.83        751.52       105.75 o                         
 -16   2   1        181.04        197.87        44.38 o                         
 -15   2   1          4.93         -8.52        36.24 o                         
 -14   2   1       1041.82       1014.39        57.24 o                         
 -13   2   1       1168.03       1212.27        51.37 o                         
 -12   2   1       1806.18       1895.10        53.75 o                         
 -11   2   1        410.66        431.43        26.07 o                         
 -10   2   1        533.11        558.61        25.08 o                         
  -9   2   1       2359.77       2451.24        50.91 o                         
  -8   2   1       2918.59       2947.43        53.51 o                         
  -7   2   1        770.41        782.22        31.33 o                         
  -6   2   1        551.31        506.79        26.13 o                         
  -5   2   1       4926.98       5047.30       105.94 o                         
  -4   2   1       6840.72       6208.97       130.05 o                         
  -3   2   1       6772.11       6300.29       158.59 o                         
  -2   2   1       7130.35       6094.39       205.84 o                         
  -1   2   1        159.23        213.75        29.25 o                         
   0   2   1        540.82        501.49        27.04 o                         
   1   2   1      17600.12      15061.91       890.46 o                         
   2   2   1       2191.84       1993.72        66.90 o                         
   3   2   1         37.64         28.89        10.21 o                         
   4   2   1       1312.82       1250.38        35.68 o                         
   5   2   1       5323.53       5136.77       108.05 o                         
   6   2   1       6753.01       6817.07       129.59 o                         
   7   2   1       2717.19       2547.78        47.56 o                         
   8   2   1        540.89        545.89        24.24 o                         
   9   2   1        207.48        204.60        14.99 o                         
  10   2   1       2843.69       2872.85        69.50 o                         
  11   2   1       4114.24       4027.40        97.01 o                         
  12   2   1       1436.36       1506.90        55.21 o                         
  13   2   1        439.16        469.43        34.70 o                         
  14   2   1         38.17         29.10        38.48 o                         
  15   2   1        324.33        328.64        38.08 o                         
  16   2   1        913.58        867.26        52.22 o                         
 -15   3   1       1423.51       1495.55        76.65 o                         
 -14   3   1        194.76        153.27        39.77 o                         
 -13   3   1        226.99        219.90        38.80 o                         
 -12   3   1        296.46        342.45        60.41 o                         
 -11   3   1       1619.89       1640.28        59.52 o                         
 -10   3   1       2253.12       2328.64        63.98 o                         
  -9   3   1       1609.57       1759.07        51.75 o                         
  -8   3   1         87.85         98.17        25.09 o                         
  -7   3   1       1955.93       1870.55        57.20 o                         
  -6   3   1       3748.70       3774.09        95.90 o                         
  -5   3   1       3204.21       3145.42        65.93 o                         
  -4   3   1       1428.43       1353.16        49.10 o                         
  -3   3   1        214.57        224.78        17.52 o                         
  -2   3   1       2811.67       2386.44        70.18 o                         
  -1   3   1       1112.15        954.58        63.56 o                         
   0   3   1       3415.62       3123.35       102.82 o                         
   1   3   1       2147.56       1825.35        96.19 o                         
   2   3   1       1773.06       1625.67        81.85 o                         
   3   3   1       5149.62       4727.21       131.55 o                         
   4   3   1       3310.94       3073.57        69.74 o                         
   5   3   1       3069.89       2972.44        69.69 o                         
   6   3   1        179.38        187.46        23.92 o                         
   7   3   1        278.53        274.17        23.08 o                         
   8   3   1        119.32        118.15        24.75 o                         
   9   3   1       2156.68       2246.07        58.36 o                         
  10   3   1       1011.77       1064.43        42.85 o                         
  11   3   1        128.29        130.37        29.28 o                         
  12   3   1        463.18        433.95        55.08 o                         
  13   3   1        996.04       1155.70       117.41 o                         
  14   3   1        861.32        855.76        57.42 o                         
  15   3   1         61.58         -1.52        41.14 o                         
 -14   4   1         22.80          6.67        35.52 o                         
 -13   4   1        753.02        731.91        74.64 o                         
 -12   4   1        799.80        779.08        41.44 o                         
 -11   4   1         87.72         93.33        27.43 o                         
 -10   4   1         16.10         33.76        27.11 o                         
  -9   4   1        194.64        227.48        28.34 o                         
  -8   4   1        296.37        452.42        35.85 o                         
  -7   4   1         80.02        107.69        40.23 o                         
  -6   4   1        168.68        261.40        32.10 o                         
  -5   4   1         19.29         53.75        24.24 o                         
  -4   4   1        937.26        909.41        43.78 o                         
  -3   4   1        174.14        158.62        24.86 o                         
  -2   4   1        548.36        627.91        33.98 o                         
  -1   4   1          2.62         24.75        38.25 o                         
   0   4   1       1709.40       1735.98        74.17 o                         
   1   4   1        561.61        523.69        40.97 o                         
   2   4   1        427.31        449.78        29.79 o                         
   3   4   1        381.32        434.25        37.76 o                         
   4   4   1         13.11         32.70        45.56 o                         
   5   4   1        178.45        210.77        30.40 o                         
   6   4   1       1478.96       1592.43        67.23 o                         
   7   4   1       1388.77       1401.36        67.08 o                         
   8   4   1          3.64         52.86        28.29 o                         
   9   4   1         75.01         86.26        31.13 o                         
  10   4   1         19.84         51.88        35.97 o                         
  11   4   1        428.99        424.58        39.05 o                         
  12   4   1        136.52        134.32        34.49 o                         
  13   4   1          0.29        -32.74        40.73 o                         
 -11   5   1          6.46         42.19        93.38 o                         
 -10   5   1          4.37         51.27        63.82 o                         
  -9   5   1          4.36         10.10        72.85 o                         
  -8   5   1         96.95        190.79        63.56 o                         
  -7   5   1          0.15        -12.80        73.97 o                         
  -6   5   1          2.84         66.99        40.00 o                         
  -5   5   1          7.12        -46.69        46.69 o                         
  -4   5   1         23.13         82.44        82.13 o                         
  -3   5   1          2.21        -13.22        40.78 o                         
  -2   5   1         10.65         32.06        52.88 o                         
  -1   5   1          4.79         50.63        53.44 o                         
   0   5   1        193.88        138.94        56.81 o                         
   2   5   1        125.31        194.66        56.25 o                         
   3   5   1        276.95        418.51        64.13 o                         
   4   5   1         12.74         19.69        56.81 o                         
   5   5   1         38.06        -23.63        63.00 o                         
   6   5   1         40.17         88.55        96.19 o                         
   7   5   1         50.47        126.35        61.31 o                         
   8   5   1          6.05         74.95       151.88 o                         
   9   5   1          1.15         22.92        60.63 o                         
  10   5   1         65.12        175.22        66.01 o                         
  11   5   1          0.59         52.88        94.50 o                         
  -6   6   1        100.45        206.44        90.56 o                         
  -5   6   1          2.01         33.19        82.13 o                         
  -4   6   1        188.37        195.06        73.13 o                         
  -3   6   1         90.35        269.70       117.57 o                         
  -2   6   1          2.07        -19.69        66.38 o                         
   3   6   1         50.37         77.63        72.00 o                         
   4   6   1         15.19         45.00        79.31 o                         
   5   6   1         59.28        183.94        90.56 o                         
   6   6   1        309.95        403.88       104.06 o                         
 -18   0   2        448.70        456.76        85.50 o                         
 -17   0   2       1480.15       1660.91       173.54 o                         
 -16   0   2        819.40       1058.17        75.77 o                         
 -15   0   2       1252.98       1497.96        85.92 o                         
 -14   0   2        599.98        827.84        64.04 o                         
 -13   0   2       1189.33       1377.74        74.15 o                         
 -12   0   2       5533.10       5788.93       164.60 o                         
 -11   0   2       2593.96       2612.90        84.23 o                         
 -10   0   2       3265.52       3467.00       102.73 o                         
  -9   0   2          7.64         15.02        14.10 o                         
  -8   0   2       2271.28       2224.93        58.57 o                         
  -7   0   2       6405.88       7371.37       168.32 o                         
  -6   0   2      29381.95      31902.97       702.67 o                         
  -5   0   2       5114.19       5448.48       124.59 o                         
  -4   0   2        299.49        377.45        14.86 o                         
  -3   0   2       3005.89       3242.79        67.38 o                         
  -2   0   2       6175.57       6096.34       161.38 o                         
  -1   0   2        933.55        916.46        34.66 o                         
   0   0   2        389.72        355.50        10.96 o                         
   1   0   2        305.42        282.68        11.16 o                         
   2   0   2        763.21        729.54        19.17 o                         
   3   0   2       9076.37       9583.60       213.35 o                         
   4   0   2       4060.01       4270.64        98.39 o                         
   5   0   2        411.29        473.07        17.96 o                         
   6   0   2       3689.61       3946.24        83.29 o                         
   7   0   2      22955.41      24862.04       489.80 o                         
   8   0   2       4012.94       4282.11        92.00 o                         
   9   0   2       2827.01       2873.79        74.61 o                         
  10   0   2       1298.31       1370.58        45.69 o                         
  11   0   2       1007.94       1081.90        46.77 o                         
  12   0   2       3189.62       3454.03       123.09 o                         
  13   0   2       1419.31       1535.98        85.99 o                         
  14   0   2        133.98        131.93        31.70 o                         
  15   0   2         40.51         40.38        30.84 o                         
  16   0   2        770.23        825.09        96.75 o                         
  17   0   2       1144.67       1239.53       219.66 o                         
 -17   1   2         40.76         40.53        29.77 o                         
 -16   1   2         57.64         59.80        28.03 o                         
 -15   1   2        991.18       1124.65        48.64 o                         
 -14   1   2       2119.34       2167.64        62.74 o                         
 -13   1   2        204.39        234.24        24.68 o                         
 -12   1   2        148.55        210.20        21.53 o                         
 -11   1   2        618.29        636.50        32.09 o                         
 -10   1   2        784.17        813.54        26.23 o                         
  -9   1   2      11053.61      11543.38       177.04 o                         
  -8   1   2       2594.57       2650.14        45.97 o                         
  -7   1   2        503.13        601.28        15.92 o                         
  -6   1   2        553.47        680.82        16.37 o                         
  -5   1   2       3107.01       2963.33        47.98 o                         
  -4   1   2       3865.20       3816.29        67.65 o                         
  -3   1   2      12053.37      11088.83       203.66 o                         
  -2   1   2       4857.85       4234.12        80.28 o                         
  -1   1   2        479.11        383.65        12.84 o                         
   0   1   2       7356.54       6925.21       186.74 o                         
   1   1   2      57369.04      53778.28      1159.70 o                         
   2   1   2         20.79         10.69         7.17 o                         
   3   1   2          7.49         -0.35         5.99 o                         
   4   1   2       6040.16       6048.84        88.16 o                         
   5   1   2       2450.04       2481.45        39.50 o                         
   6   1   2       3340.94       3393.63        50.07 o                         
   7   1   2       2378.86       2510.76        39.34 o                         
   8   1   2        385.55        390.05        13.77 o                         
   9   1   2        112.36        102.93        11.04 o                         
  10   1   2       4472.96       4588.58        84.33 o                         
  11   1   2       1296.72       1269.77        34.89 o                         
  12   1   2        590.94        645.50        28.49 o                         
  13   1   2         36.60         44.21        18.97 o                         
  14   1   2        677.52        705.26        33.09 o                         
  15   1   2        532.38        561.73        37.48 o                         
  16   1   2        983.33        979.53        58.07 o                         
 -17   2   2        147.33        140.89        40.92 o                         
 -16   2   2        251.22        284.72        41.06 o                         
 -15   2   2         21.77         62.92        37.60 o                         
 -14   2   2        288.10        309.53        45.84 o                         
 -13   2   2         99.16         82.76        25.54 o                         
 -12   2   2          4.44         12.10        22.15 o                         
 -11   2   2        903.39        883.70        46.41 o                         
 -10   2   2         69.14        136.51        17.43 o                         
  -9   2   2        401.86        429.46        18.99 o                         
  -8   2   2        466.95        466.77        19.21 o                         
  -7   2   2       2105.91       2042.89        45.91 o                         
  -6   2   2        523.13        540.36        21.95 o                         
  -5   2   2        191.96        200.55        14.10 o                         
  -4   2   2         84.86         84.16        13.18 o                         
  -3   2   2        771.68        748.59        23.36 o                         
  -2   2   2        387.21        341.56        18.84 o                         
   0   2   2        103.77        143.44        26.44 o                         
   1   2   2        390.38        416.48        20.14 o                         
   2   2   2       1140.39       1301.61        45.85 o                         
   3   2   2          6.24         -9.85         9.85 o                         
   4   2   2       1897.14       1820.01        40.50 o                         
   5   2   2        313.05        272.22        17.33 o                         
   6   2   2        714.53        696.14        21.73 o                         
   7   2   2         24.72         13.51         9.56 o                         
   8   2   2       1701.24       1758.26        37.47 o                         
   9   2   2        117.67         98.87        15.42 o                         
  10   2   2        879.02        918.30        32.93 o                         
  11   2   2          8.32        -20.71        20.71 o                         
  12   2   2        244.62        272.26        38.49 o                         
  13   2   2         61.92         43.20        26.09 o                         
  14   2   2          1.87         50.40        28.94 o                         
  15   2   2          0.05        -21.42        31.44 o                         
  16   2   2        108.78         66.03        36.15 o                         
 -15   3   2         88.68         69.91        34.82 o                         
 -14   3   2         60.08         90.66        44.04 o                         
 -13   3   2        473.53        462.76        43.23 o                         
 -12   3   2         11.09        -13.83        26.88 o                         
 -11   3   2        362.26        351.17        31.50 o                         
 -10   3   2         13.82          8.89        20.99 o                         
  -9   3   2       2032.14       2148.98        58.45 o                         
  -8   3   2        420.95        436.12        32.19 o                         
  -7   3   2        152.46        137.89        19.77 o                         
  -6   3   2          4.74         -1.57        16.76 o                         
  -5   3   2        668.31        733.58        27.44 o                         
  -4   3   2        537.49        509.67        24.63 o                         
  -3   3   2         41.13         34.10        16.05 o                         
  -2   3   2         15.71         -7.63        15.71 o                         
  -1   3   2         25.49        -27.00        27.56 o                         
   0   3   2        651.62        566.45        48.94 o                         
   1   3   2          5.31         -0.41        17.29 o                         
   2   3   2         27.72         26.43        12.82 o                         
   3   3   2         15.82         30.99        14.25 o                         
   4   3   2        702.44        725.42        27.35 o                         
   5   3   2        131.03        126.08        19.73 o                         
   6   3   2       1983.44       1945.02        52.00 o                         
   7   3   2        606.75        626.87        40.57 o                         
   8   3   2        342.85        381.00        25.14 o                         
   9   3   2          5.08         14.85        19.46 o                         
  10   3   2        451.97        530.12        32.25 o                         
  11   3   2        309.12        316.55        30.56 o                         
  12   3   2          0.82         29.26        34.65 o                         
  13   3   2          4.83         -7.06        35.12 o                         
  14   3   2          9.64          3.81        39.11 o                         
  15   3   2         10.04         -5.35        42.42 o                         
 -14   4   2          0.26          6.11        35.06 o                         
 -13   4   2        293.07        247.13        34.42 o                         
 -12   4   2        810.86        865.55        43.03 o                         
 -11   4   2        350.64        416.41        39.36 o                         
 -10   4   2        640.89        642.87        48.09 o                         
  -9   4   2          9.03         12.03        24.69 o                         
  -8   4   2       1790.01       1847.89        56.42 o                         
  -7   4   2         29.17          2.63        24.31 o                         
  -6   4   2       1361.09       1566.65       133.79 o                         
  -5   4   2       1429.52       1560.68        78.16 o                         
  -4   4   2        192.41        169.68        31.62 o                         
  -3   4   2        428.45        471.47        31.55 o                         
  -2   4   2       1570.74       1353.97        91.13 o                         
  -1   4   2       1346.85       1281.40        89.44 o                         
   0   4   2        855.76        871.90        72.00 o                         
   1   4   2       1148.07        999.59        77.63 o                         
   2   4   2        473.37        480.96        30.58 o                         
   3   4   2       1173.06       1174.92        60.46 o                         
   4   4   2        692.24        755.25        42.45 o                         
   5   4   2         13.13         29.38        26.72 o                         
   6   4   2          5.53         53.69        43.03 o                         
   7   4   2       2483.80       2507.75        75.50 o                         
   8   4   2        213.08        208.41        27.89 o                         
   9   4   2        160.22        182.68        31.21 o                         
  10   4   2        142.79        184.58        35.02 o                         
  11   4   2        414.65        421.43        40.27 o                         
  12   4   2        315.52        322.59        39.21 o                         
  13   4   2        572.22        545.35        50.34 o                         
 -11   5   2          2.17         79.51        71.05 o                         
 -10   5   2        380.14        457.13       132.47 o                         
  -9   5   2        528.80        628.51        73.44 o                         
  -8   5   2        341.85        455.61       110.82 o                         
  -7   5   2        100.90         23.31        51.09 o                         
  -6   5   2        572.53        673.82        83.53 o                         
  -5   5   2       2021.63       2107.85       156.66 o                         
  -4   5   2        603.40        743.33        57.26 o                         
  -3   5   2        258.30        366.56        43.49 o                         
  -2   5   2          2.31         27.56        52.88 o                         
  -1   5   2        570.41        477.57        69.75 o                         
   0   5   2       1157.39       1199.84       100.13 o                         
   1   5   2       1459.86       1427.66       108.56 o                         
   2   5   2       1302.51       1283.09        96.75 o                         
   3   5   2        131.22        168.75        56.81 o                         
   4   5   2        432.81        671.08        81.00 o                         
   5   5   2        637.10        756.02        89.44 o                         
   6   5   2        587.85        780.21        96.19 o                         
   7   5   2        143.15        243.58        74.81 o                         
   8   5   2         32.03         35.55        46.19 o                         
   9   5   2        131.29         86.31        53.51 o                         
  10   5   2       1039.23       1198.07       153.00 o                         
  -6   6   2        168.10        205.32        58.09 o                         
  -5   6   2        270.16        254.54        57.97 o                         
  -4   6   2          6.63         25.65        49.98 o                         
  -3   6   2         94.86        183.45        52.43 o                         
  -2   6   2        242.46        306.57        79.31 o                         
  -1   6   2        482.22        446.07        84.38 o                         
   2   6   2         40.17        131.07        67.50 o                         
   3   6   2        187.58        411.20        78.19 o                         
   4   6   2         92.41        111.38        81.00 o                         
   5   6   2          0.56         30.94        86.06 o                         
   6   6   2         63.19        101.25        82.69 o                         
 -17   1   3        420.78        440.03        37.56 o                         
 -16   1   3        200.86        233.36        31.46 o                         
 -15   1   3         89.48        103.23        24.32 o                         
 -14   1   3        554.74        613.34        31.08 o                         
 -13   1   3        998.89       1040.77        36.50 o                         
 -12   1   3        662.63        820.12        37.11 o                         
 -11   1   3       2613.76       2702.91        59.92 o                         
 -10   1   3         57.38         66.51        12.91 o                         
  -9   1   3         57.66         67.37        10.57 o                         
  -8   1   3       3587.35       3881.40        60.21 o                         
  -7   1   3        816.74        735.08        18.15 o                         
  -6   1   3       3096.88       3344.50        51.36 o                         
  -5   1   3       2008.61       2037.12        31.56 o                         
  -4   1   3       2752.77       2711.18        46.56 o                         
  -3   1   3       5953.79       5563.90        90.26 o                         
  -2   1   3        255.21        246.05         8.07 o                         
  -1   1   3        126.12        141.68         7.29 o                         
   0   1   3        325.80        331.00        12.15 o                         
   1   1   3      16538.85      16526.65       292.15 o                         
   2   1   3      21170.85      20929.65       359.91 o                         
   3   1   3        753.21        808.97        16.19 o                         
   4   1   3       3657.88       3828.23        60.50 o                         
   5   1   3        143.22        135.47         8.68 o                         
   6   1   3       2684.25       2836.21        43.16 o                         
   7   1   3        580.54        591.92        16.00 o                         
   8   1   3       3847.04       4039.73        57.61 o                         
   9   1   3         37.11         48.05        10.96 o                         
  10   1   3        177.06        195.68        15.30 o                         
  11   1   3       1146.87       1151.97        33.62 o                         
  12   1   3        501.08        515.32        26.61 o                         
  13   1   3         80.31         67.18        20.46 o                         
  14   1   3         64.72         78.79        21.90 o                         
  15   1   3        135.48        116.14        26.76 o                         
  16   1   3        187.06        183.76        34.05 o                         
 -17   2   3         92.40         39.58        38.92 o                         
 -16   2   3        525.80        585.23        45.85 o                         
 -15   2   3       1098.80       1055.55        53.59 o                         
 -14   2   3       2860.16       2862.65        86.22 o                         
 -13   2   3        112.86        135.35        23.39 o                         
 -12   2   3        321.53        305.53        28.06 o                         
 -11   2   3       1802.98       1873.92        52.73 o                         
 -10   2   3       3107.57       3016.92        66.33 o                         
  -9   2   3       2189.57       2179.69        46.55 o                         
  -8   2   3       1704.93       1758.29        42.79 o                         
  -7   2   3       1380.84       1370.72        29.84 o                         
  -6   2   3       1395.66       1369.43        31.37 o                         
  -5   2   3      12214.74      12007.42       222.51 o                         
  -4   2   3       6718.38       6455.72       134.83 o                         
  -3   2   3        320.81        356.68        16.11 o                         
  -2   2   3        520.26        488.42        35.23 o                         
  -1   2   3       6242.48       5263.43       251.44 o                         
   0   2   3       3726.08       3295.06        90.05 o                         
   1   2   3       6380.66       6053.20       156.69 o                         
   2   2   3        387.09        415.73        22.67 o                         
   3   2   3        907.64        874.74        26.46 o                         
   4   2   3       3782.00       3652.42        87.82 o                         
   5   2   3      12827.43      12653.48       218.00 o                         
   6   2   3       1007.42        963.57        24.65 o                         
   7   2   3         37.31         47.38        11.31 o                         
   8   2   3       1594.47       1544.82        34.83 o                         
   9   2   3        261.35        247.73        19.73 o                         
  10   2   3       1327.29       1344.16        41.00 o                         
  11   2   3       1252.92       1328.38        45.97 o                         
  12   2   3        851.47        826.22        83.11 o                         
  13   2   3        478.18        483.42        36.87 o                         
  14   2   3       1008.85        925.20        61.14 o                         
  15   2   3        735.67        687.29        58.38 o                         
 -16   3   3        241.26        232.68        37.39 o                         
 -15   3   3         25.69        -31.11        31.11 o                         
 -14   3   3         19.73         25.27        32.89 o                         
 -13   3   3       1092.13       1049.46        54.05 o                         
 -12   3   3       1496.21       1602.40        55.77 o                         
 -11   3   3       1245.41       1295.32        46.61 o                         
 -10   3   3          1.50         15.22        20.06 o                         
  -9   3   3        229.60        217.19        18.80 o                         
  -8   3   3       3400.94       3374.12        72.92 o                         
  -7   3   3       1561.84       1491.43        45.24 o                         
  -6   3   3         57.17         62.80        18.62 o                         
  -5   3   3        809.80        885.81        35.54 o                         
  -4   3   3       2996.33       2779.55        71.99 o                         
  -3   3   3       5501.13       4838.86       134.46 o                         
  -2   3   3       2921.06       2572.09        91.32 o                         
  -1   3   3        425.27        358.32        42.75 o                         
   0   3   3        182.18        224.50        23.62 o                         
   1   3   3       1062.00        894.30        44.28 o                         
   2   3   3       6682.53       5954.65       138.34 o                         
   3   3   3       1134.76       1016.16        35.47 o                         
   4   3   3        134.76        126.45        16.10 o                         
   5   3   3        417.01        449.25        23.44 o                         
   6   3   3       2164.39       2239.34        59.01 o                         
   7   3   3       2783.00       2662.16        67.42 o                         
   8   3   3       1992.68       1970.05        51.23 o                         
   9   3   3         65.81         27.63        20.27 o                         
  10   3   3        529.53        557.87        33.41 o                         
  11   3   3       1223.01       1125.30        70.40 o                         
  12   3   3       1610.99       1700.28        77.79 o                         
  13   3   3        693.58        651.13        82.54 o                         
  14   3   3         60.22         69.16        42.12 o                         
 -14   4   3         15.44         -1.16        34.58 o                         
 -13   4   3         21.96         42.48        30.82 o                         
 -12   4   3         14.06         40.16        28.53 o                         
 -11   4   3        256.48        280.36        41.03 o                         
 -10   4   3        365.92        350.97        32.61 o                         
  -9   4   3        177.92        225.61        34.82 o                         
  -8   4   3        162.06        234.80        38.40 o                         
  -7   4   3          1.16         46.02        24.68 o                         
  -6   4   3       2342.14       2457.74       149.91 o                         
  -5   4   3       1838.12       1934.23        85.16 o                         
  -4   4   3        311.36        350.54        43.03 o                         
  -3   4   3        772.61        831.91        48.65 o                         
  -2   4   3         73.01        108.31        28.03 o                         
  -1   4   3        411.06        335.26        48.94 o                         
   0   4   3        566.98        565.33        60.19 o                         
   1   4   3         37.07         26.36        20.23 o                         
   2   4   3         42.32         26.17        22.61 o                         
   3   4   3        100.02         88.67        26.27 o                         
   4   4   3        838.93        876.08        47.07 o                         
   5   4   3        144.83        197.18        32.10 o                         
   6   4   3        184.29        184.59        26.18 o                         
   7   4   3         28.79         15.36        22.88 o                         
   8   4   3         90.46        109.04        26.42 o                         
   9   4   3        210.04        241.75        30.89 o                         
  10   4   3        429.76        410.43        61.65 o                         
  11   4   3          1.23          6.19        33.75 o                         
  12   4   3          2.73        -36.06        36.06 o                         
 -11   5   3          5.31        127.70        69.95 o                         
 -10   5   3         90.45         33.23        63.84 o                         
  -9   5   3          8.86         42.38        60.03 o                         
  -8   5   3          8.39         97.17        56.33 o                         
  -7   5   3         38.64         87.57        46.84 o                         
  -6   5   3          0.30         31.09        41.61 o                         
  -5   5   3         30.76        158.28        41.56 o                         
  -4   5   3         50.61        142.90        42.25 o                         
  -3   5   3          1.13         10.92        36.98 o                         
  -2   5   3         12.98         21.38        52.88 o                         
  -1   5   3         79.88        -36.56        53.44 o                         
   0   5   3          1.24         -2.81        51.19 o                         
   1   5   3         13.24         12.15        32.81 o                         
   2   5   3         45.28         91.69        49.50 o                         
   3   5   3        106.44         99.00        56.81 o                         
   4   5   3        150.03        190.69        66.38 o                         
   5   5   3          7.54         51.22        47.33 o                         
   6   5   3         50.58        106.88        59.06 o                         
   7   5   3          3.04          9.91        51.42 o                         
   8   5   3         20.54          9.39        58.06 o                         
   9   5   3          2.19          7.84        48.76 o                         
  10   5   3        114.29         74.35        65.81 o                         
  -6   6   3        191.85        140.48        54.73 o                         
  -5   6   3         25.85        100.29        67.22 o                         
  -4   6   3        168.01        146.48        52.57 o                         
  -3   6   3         44.96         40.96        78.75 o                         
  -2   6   3         29.32         72.56        64.69 o                         
  -1   6   3        110.40         77.06        70.31 o                         
   0   6   3         67.45        -27.56        67.50 o                         
   2   6   3          0.11        -14.06        67.50 o                         
   3   6   3        111.24        124.88        77.06 o                         
   4   6   3          3.11         71.44        80.44 o                         
   5   6   3         52.91         79.88        87.75 o                         
 -18   0   4       1538.19       1713.48       101.03 o                         
 -17   0   4       1453.00       1529.50        92.80 o                         
 -16   0   4         26.62         30.04        36.42 o                         
 -15   0   4         19.55         -1.02        32.56 o                         
 -14   0   4       1569.60       1591.83        67.95 o                         
 -13   0   4       2401.14       2551.58        75.47 o                         
 -12   0   4        558.17        610.22        42.59 o                         
 -11   0   4          9.81          9.10        19.31 o                         
 -10   0   4       2990.64       3029.52        79.06 o                         
  -9   0   4       3161.00       3374.81        75.41 o                         
  -8   0   4       6605.50       6634.57       136.45 o                         
  -7   0   4       1919.54       1834.63        40.89 o                         
  -6   0   4         39.17          7.97         9.64 o                         
  -5   0   4       9446.75       9450.83       161.12 o                         
  -4   0   4       8590.81       9054.25       154.11 o                         
  -3   0   4       7647.36       7610.37       208.53 o                         
  -2   0   4      20964.70      21231.76       514.37 o                         
  -1   0   4      12274.66      12288.67       235.21 o                         
   0   0   4       7443.89       7406.23       135.58 o                         
   1   0   4      21552.18      22311.10       436.06 o                         
   2   0   4      31982.96      32266.12       582.38 o                         
   3   0   4         97.67        125.27        10.33 o                         
   4   0   4        715.13        727.45        21.63 o                         
   5   0   4       3088.08       3130.59        67.90 o                         
   6   0   4       6609.90       6702.17       137.33 o                         
   7   0   4       2283.91       2387.47        56.16 o                         
   8   0   4         58.51         53.89        16.07 o                         
   9   0   4        126.75        119.92        18.76 o                         
  10   0   4        866.17        912.58        38.62 o                         
  11   0   4       4346.82       4509.14       114.62 o                         
  12   0   4       1129.67       1231.97        57.05 o                         
  13   0   4         19.57         -3.61        26.76 o                         
  14   0   4        645.65        670.45        96.77 o                         
  15   0   4        865.43        889.69        90.56 o                         
  16   0   4       1468.23       1623.37       108.56 o                         
 -18   1   4         16.02        105.75        81.56 o                         
 -17   1   4        445.82        568.61        40.24 o                         
 -16   1   4       1036.18       1139.19        50.73 o                         
 -15   1   4       1338.42       1388.83        46.84 o                         
 -14   1   4        694.98        683.28        32.51 o                         
 -13   1   4        134.12        131.47        24.13 o                         
 -12   1   4       1148.26       1190.02        35.17 o                         
 -11   1   4       1192.73       1145.82        32.84 o                         
 -10   1   4       3864.06       4072.26        71.64 o                         
  -9   1   4       1061.79       1017.94        22.76 o                         
  -8   1   4       1960.42       1920.59        34.15 o                         
  -7   1   4        915.51        908.91        19.61 o                         
  -6   1   4       8168.20       8503.89       117.33 o                         
  -5   1   4       2023.31       1904.61        30.30 o                         
  -4   1   4        737.77        725.56        16.38 o                         
  -3   1   4        647.56        616.49        15.36 o                         
  -2   1   4      18216.16      16981.62       327.53 o                         
  -1   1   4       2053.87       1922.33        51.69 o                         
   0   1   4       1816.23       1785.88        33.03 o                         
   1   1   4       3013.97       2934.84        64.76 o                         
   2   1   4        101.47         79.15         8.50 o                         
   3   1   4       4144.51       3869.06        57.75 o                         
   4   1   4       1260.57       1271.55        23.72 o                         
   5   1   4        622.72        653.07        16.57 o                         
   6   1   4        329.01        322.44        17.60 o                         
   7   1   4       2996.62       3147.95        48.52 o                         
   8   1   4       4170.57       4260.91        66.00 o                         
   9   1   4       3242.50       3210.95        55.54 o                         
  10   1   4         59.04         53.84        14.16 o                         
  11   1   4        441.34        474.04        23.28 o                         
  12   1   4        126.06        131.46        20.13 o                         
  13   1   4       1620.72       1631.74        49.47 o                         
  14   1   4        543.18        587.02        32.57 o                         
  15   1   4          2.87          3.40        25.20 o                         
  16   1   4          8.26        -26.10        26.10 o                         
 -17   2   4        107.75         98.67        39.93 o                         
 -16   2   4          2.65         -6.35        33.67 o                         
 -15   2   4         26.87         53.77        32.45 o                         
 -14   2   4        538.01        538.09        34.53 o                         
 -13   2   4        432.52        476.25        30.58 o                         
 -12   2   4        185.40        178.07        23.08 o                         
 -11   2   4         38.94         22.33        18.35 o                         
 -10   2   4        275.45        265.99        18.76 o                         
  -9   2   4        267.44        244.32        15.55 o                         
  -8   2   4        622.48        591.10        27.12 o                         
  -7   2   4       1357.18       1264.53        29.00 o                         
  -6   2   4        244.61        243.62        13.80 o                         
  -5   2   4         14.60         -0.06         9.14 o                         
  -4   2   4         97.79         91.06         9.94 o                         
  -3   2   4        153.34        153.88        10.21 o                         
  -2   2   4        781.51        660.86        23.34 o                         
  -1   2   4         66.53         58.21        11.04 o                         
   0   2   4        178.29        174.47        12.57 o                         
   1   2   4       2636.22       2610.77        73.02 o                         
   2   2   4       2214.82       2332.03        66.62 o                         
   3   2   4       1258.05       1405.16        30.91 o                         
   4   2   4         50.01         67.61        11.23 o                         
   5   2   4        871.97        802.27        22.87 o                         
   6   2   4       1042.53       1089.13        25.10 o                         
   7   2   4          5.93         -3.69        11.68 o                         
   8   2   4          5.62         -0.70        14.25 o                         
   9   2   4        632.59        616.23        26.60 o                         
  10   2   4         21.47         27.67        18.13 o                         
  11   2   4       1028.78       1010.23        50.75 o                         
  12   2   4          1.99         22.99        27.76 o                         
  13   2   4          0.55         28.58        28.35 o                         
  14   2   4         12.05          1.62        29.74 o                         
  15   2   4         62.51         12.15        32.86 o                         
 -16   3   4         86.78         70.18        34.68 o                         
 -15   3   4        195.36        149.68        34.03 o                         
 -14   3   4         86.69        151.71        34.70 o                         
 -13   3   4        206.40        222.88        36.81 o                         
 -12   3   4         84.65         64.28        26.57 o                         
 -11   3   4        120.10        168.82        25.41 o                         
 -10   3   4          3.25         27.30        19.79 o                         
  -9   3   4          1.23         -8.69        18.16 o                         
  -8   3   4         17.05         29.56        16.71 o                         
  -7   3   4        425.39        435.84        25.34 o                         
  -6   3   4        188.90        208.00        21.80 o                         
  -5   3   4        397.65        366.11        23.95 o                         
  -4   3   4         77.79         67.77        16.79 o                         
  -3   3   4         16.77         36.89        17.18 o                         
  -2   3   4       1210.11       1002.96        69.75 o                         
  -1   3   4       1177.42       1055.90        38.28 o                         
   0   3   4         73.33         81.06        16.19 o                         
   1   3   4       1456.53       1310.04        44.77 o                         
   2   3   4        955.51        848.36        32.02 o                         
   3   3   4        667.18        771.62        27.54 o                         
   4   3   4          6.89         -5.71        15.95 o                         
   5   3   4         40.16         29.33        17.23 o                         
   6   3   4          2.33          2.19        18.00 o                         
   7   3   4         42.57         38.41        16.20 o                         
   8   3   4         49.55         27.51        19.72 o                         
   9   3   4         49.55         48.02        23.49 o                         
  10   3   4        216.56        206.43        28.78 o                         
  11   3   4          8.61         18.05        29.62 o                         
  12   3   4        360.46        392.29        38.97 o                         
  13   3   4        148.25        134.51        41.37 o                         
  14   3   4        152.42        161.04        45.42 o                         
 -14   4   4        349.71        302.13        39.54 o                         
 -13   4   4        302.86        230.85        37.19 o                         
 -12   4   4        175.53        141.95        30.48 o                         
 -11   4   4          0.32          5.05        24.63 o                         
 -10   4   4        145.78        146.89        29.10 o                         
  -9   4   4        921.65        909.95        41.47 o                         
  -8   4   4       1525.43       1513.37        59.18 o                         
  -7   4   4        496.90        529.83        34.84 o                         
  -6   4   4        161.76        164.67        27.93 o                         
  -5   4   4       1381.04       1366.76        70.86 o                         
  -4   4   4       1113.86       1117.98        61.91 o                         
  -3   4   4       1363.69       1296.29        72.28 o                         
  -2   4   4        129.58        122.81        29.14 o                         
  -1   4   4        252.96        233.44        47.81 o                         
   0   4   4        229.53        241.28        48.09 o                         
   1   4   4       1527.72       1424.14        54.11 o                         
   2   4   4       2224.71       1963.14        82.13 o                         
   3   4   4        203.98        188.89        27.68 o                         
   4   4   4        255.13        322.33        33.35 o                         
   5   4   4        384.73        407.48        37.97 o                         
   6   4   4       1248.12       1310.75        52.37 o                         
   7   4   4       1328.76       1321.83        48.21 o                         
   8   4   4         13.21         -9.65        25.58 o                         
   9   4   4          8.91        -27.43        27.43 o                         
  10   4   4        284.98        337.41        34.48 o                         
  11   4   4        851.03        902.02        60.16 o                         
  12   4   4         98.25        104.75        37.37 o                         
 -11   5   4        742.07        863.40        86.95 o                         
 -10   5   4        474.05        510.96        73.36 o                         
  -9   5   4        266.77        262.21        64.26 o                         
  -8   5   4         95.87         97.59        39.81 o                         
  -7   5   4        460.44        461.01        54.11 o                         
  -6   5   4         21.08        -10.06        42.43 o                         
  -5   5   4       1110.51       1279.43        75.86 o                         
  -4   5   4       1155.77       1143.54        70.20 o                         
  -3   5   4        411.53        477.57        68.06 o                         
  -2   5   4        483.54        551.26        75.38 o                         
  -1   5   4        474.70        626.64        78.19 o                         
   0   5   4        732.41        752.64        82.13 o                         
   1   5   4        120.05         49.37        49.50 o                         
   2   5   4        663.71        676.13        54.14 o                         
   3   5   4        189.02        308.82        68.06 o                         
   4   5   4        716.61        956.43        90.28 o                         
   5   5   4        168.13        170.13        53.01 o                         
   6   5   4          1.80         17.07        51.48 o                         
   7   5   4        428.14        596.50       103.78 o                         
   8   5   4       1166.68       1367.48        99.04 o                         
   9   5   4        102.95        178.64        54.31 o                         
  -6   6   4          9.23         13.91        52.12 o                         
  -5   6   4        224.33        231.15        60.19 o                         
  -4   6   4        141.48        166.69        53.41 o                         
  -3   6   4         38.60         -2.09        49.82 o                         
  -2   6   4         12.25         44.44        67.50 o                         
  -1   6   4          1.27         84.38        68.63 o                         
   0   6   4        253.06        109.13        71.44 o                         
   1   6   4        205.24        354.95        73.69 o                         
   2   6   4        189.42        313.88        78.75 o                         
   3   6   4        223.59        333.57        86.63 o                         
   4   6   4         47.43        183.38        86.06 o                         
 -18   1   5        185.50        119.82        82.13 o                         
 -17   1   5        169.82        151.58        32.19 o                         
 -16   1   5        329.38        300.95        33.06 o                         
 -15   1   5        112.24        153.28        25.49 o                         
 -14   1   5        587.48        639.95        31.87 o                         
 -13   1   5       1258.42       1187.19        39.61 o                         
 -12   1   5        508.24        567.35        25.01 o                         
 -11   1   5       1008.86       1011.02        30.84 o                         
 -10   1   5       1165.14       1193.14        28.73 o                         
  -9   1   5       1227.67       1189.38        25.17 o                         
  -8   1   5       3009.20       2922.33        41.74 o                         
  -7   1   5        298.88        322.50        11.42 o                         
  -6   1   5       1546.95       1566.82        27.22 o                         
  -5   1   5       1364.21       1357.16        24.05 o                         
  -4   1   5      24311.60      24364.04       342.03 o                         
  -3   1   5        230.06        240.18        13.26 o                         
  -2   1   5        392.07        429.67        12.93 o                         
  -1   1   5        169.82        190.65         9.69 o                         
   0   1   5        988.49        923.10        20.72 o                         
   1   1   5        405.37        473.10        18.07 o                         
   2   1   5       8270.57       8834.53       132.83 o                         
   3   1   5       1855.54       2006.03        35.04 o                         
   4   1   5       2703.90       2822.59        46.97 o                         
   5   1   5        537.93        518.86        15.14 o                         
   6   1   5       1343.54       1351.53        24.32 o                         
   7   1   5        178.75        176.17        12.10 o                         
   8   1   5        543.35        533.25        25.32 o                         
   9   1   5       1730.39       1761.76        38.86 o                         
  10   1   5         16.11          9.06        14.67 o                         
  11   1   5       1794.08       1872.79        46.77 o                         
  12   1   5        168.73        201.32        24.10 o                         
  13   1   5        551.86        568.08        30.67 o                         
  14   1   5        103.39         85.34        25.59 o                         
  15   1   5        394.23        378.42        33.14 o                         
 -17   2   5        697.81        689.06        62.78 o                         
 -16   2   5        935.43        844.81        45.39 o                         
 -15   2   5         12.68        -22.61        28.15 o                         
 -14   2   5         36.15         31.87        23.19 o                         
 -13   2   5        783.71        701.27        32.04 o                         
 -12   2   5       2520.19       2344.65        57.93 o                         
 -11   2   5       2165.76       2197.28        77.82 o                         
 -10   2   5        504.50        482.20        22.80 o                         
  -9   2   5        136.83        123.10        15.56 o                         
  -8   2   5        850.30        834.16        24.23 o                         
  -7   2   5      14070.65      13620.02       233.41 o                         
  -6   2   5        118.33         77.06        11.45 o                         
  -5   2   5          8.55         12.08         9.18 o                         
  -4   2   5        303.16        344.18        13.19 o                         
  -3   2   5       6303.43       5793.63       102.78 o                         
  -2   2   5       2319.62       2070.63        44.00 o                         
  -1   2   5       8089.45       7305.50       139.20 o                         
   0   2   5        283.85        302.49        12.63 o                         
   1   2   5        634.51        595.72        20.97 o                         
   2   2   5       5472.69       5052.23        88.87 o                         
   3   2   5       7451.36       7320.89       136.18 o                         
   4   2   5         53.37         50.73        11.17 o                         
   5   2   5        361.67        383.15        15.31 o                         
   6   2   5       2255.41       2262.66        44.41 o                         
   7   2   5       2992.05       2998.41        60.44 o                         
   8   2   5       3363.48       3218.04        69.83 o                         
   9   2   5        641.26        628.24        33.12 o                         
  10   2   5        141.44        129.66        23.17 o                         
  11   2   5        535.76        584.19        29.95 o                         
  12   2   5       3131.17       3021.26        91.92 o                         
  13   2   5        690.28        535.41        40.19 o                         
  14   2   5        283.08        230.95        36.66 o                         
  15   2   5         39.60         62.13        34.59 o                         
 -16   3   5         89.25         85.90        34.96 o                         
 -15   3   5        794.46        819.32        65.23 o                         
 -14   3   5       1444.27       1281.21        58.91 o                         
 -13   3   5        759.92        721.79        43.65 o                         
 -12   3   5          6.23         -0.37        25.18 o                         
 -11   3   5         97.36         68.07        24.06 o                         
 -10   3   5       1667.76       1565.31        52.55 o                         
  -9   3   5       2561.22       2360.88        57.88 o                         
  -8   3   5        791.45        828.18        27.98 o                         
  -7   3   5         46.16         47.91        13.87 o                         
  -6   3   5        506.10        465.75        20.73 o                         
  -5   3   5       2474.40       2249.40        62.93 o                         
  -4   3   5       9302.36       8638.76       284.85 o                         
  -3   3   5        607.85        567.97        37.90 o                         
  -2   3   5         30.37          7.52        11.79 o                         
  -1   3   5        895.40        784.09        26.52 o                         
   0   3   5       3748.13       3323.65        81.61 o                         
   1   3   5       2261.88       1998.15        61.56 o                         
   2   3   5        832.81        854.04        32.96 o                         
   3   3   5        141.30        143.47        17.95 o                         
   4   3   5        521.47        603.82        26.05 o                         
   5   3   5       3533.28       3273.78        84.56 o                         
   6   3   5       1265.64       1137.24        33.04 o                         
   7   3   5        540.13        572.86        32.58 o                         
   8   3   5          8.03          8.84        20.34 o                         
   9   3   5       1713.35       1679.27        55.65 o                         
  10   3   5        197.35        188.88        29.14 o                         
  11   3   5        278.84        263.23        35.65 o                         
  12   3   5         19.71        -20.66        49.04 o                         
  13   3   5        154.70        160.44        31.95 o                         
 -14   4   5          1.96        -16.50        34.38 o                         
 -13   4   5        101.63         57.88        31.10 o                         
 -12   4   5        362.66        350.58        34.55 o                         
 -11   4   5        389.26        368.85        29.80 o                         
 -10   4   5        533.86        498.51        29.75 o                         
  -9   4   5          0.44         17.00        26.07 o                         
  -8   4   5          9.48         18.29        23.32 o                         
  -7   4   5         18.54         59.00        25.91 o                         
  -6   4   5        730.61        708.54        51.50 o                         
  -5   4   5        157.03        205.97        37.08 o                         
  -4   4   5        344.22        322.88        56.25 o                         
  -3   4   5         99.47        152.68        33.38 o                         
  -2   4   5        626.84        645.72        45.51 o                         
  -1   4   5        372.14        390.34        33.93 o                         
   0   4   5         38.91         26.00        26.07 o                         
   1   4   5        689.75        663.80        57.10 o                         
   2   4   5        705.20        705.84        38.96 o                         
   3   4   5        869.52        871.74        59.10 o                         
   4   4   5       1012.73       1052.97        61.06 o                         
   5   4   5          0.66         11.67        31.43 o                         
   6   4   5        156.84        141.01        24.88 o                         
   7   4   5        129.09        173.55        27.34 o                         
   8   4   5         44.85         13.93        27.09 o                         
   9   4   5        131.48         67.86        49.69 o                         
  10   4   5          2.72          9.81        29.85 o                         
  11   4   5        422.41        434.55        43.18 o                         
  12   4   5        172.87        161.71        49.87 o                         
 -11   5   5         22.42        -25.73        65.82 o                         
 -10   5   5         31.06        101.44        65.68 o                         
  -9   5   5          0.06         90.62        60.21 o                         
  -8   5   5         40.83        147.79        55.48 o                         
  -7   5   5         20.54         43.41        60.83 o                         
  -6   5   5        113.60         63.56        36.78 o                         
  -5   5   5        169.18        167.97        47.33 o                         
  -4   5   5          0.05        -16.36        40.69 o                         
  -3   5   5         49.54         51.71        39.85 o                         
  -2   5   5         14.41         22.04        38.38 o                         
  -1   5   5         21.68         50.06        51.19 o                         
   0   5   5        114.92        130.92        37.71 o                         
   1   5   5         39.39         43.85        39.66 o                         
   2   5   5        202.44        161.65        42.72 o                         
   3   5   5         35.90        -17.44        57.94 o                         
   4   5   5          0.05         46.28        49.09 o                         
   5   5   5         61.18         90.42        54.02 o                         
   6   5   5          0.84         52.85        87.47 o                         
   7   5   5         24.85         64.73        66.94 o                         
   8   5   5          0.28         24.97        48.79 o                         
   9   5   5         47.50         38.63        61.85 o                         
  -6   6   5         73.78         74.25        95.63 o                         
  -5   6   5         81.24        107.54        54.06 o                         
  -4   6   5        227.80        291.51        58.78 o                         
  -3   6   5        281.22        384.15       100.97 o                         
  -2   6   5         13.57        -43.31        64.69 o                         
  -1   6   5        100.50        119.82        74.25 o                         
   0   6   5         50.81          4.63        49.50 o                         
   1   6   5         29.08         85.75        49.15 o                         
   2   6   5        125.27        200.82        79.31 o                         
   3   6   5        241.83        357.76        90.56 o                         
 -18   0   6         85.85         91.70        45.89 o                         
 -17   0   6        814.02        871.23        61.04 o                         
 -16   0   6       1070.42       1056.55        66.73 o                         
 -15   0   6       2467.91       2534.73        81.33 o                         
 -14   0   6       1353.70       1379.81        55.46 o                         
 -13   0   6        436.30        475.08        40.51 o                         
 -12   0   6         23.44         53.90        20.40 o                         
 -11   0   6       7116.76       6702.23       143.22 o                         
 -10   0   6       4443.43       4401.75        97.70 o                         
  -9   0   6       5812.35       5804.70       112.50 o                         
  -8   0   6       1724.54       1580.85        36.41 o                         
  -7   0   6        537.48        533.04        19.64 o                         
  -6   0   6      10973.46      11015.49       189.08 o                         
  -5   0   6       2503.27       2433.91        47.48 o                         
  -4   0   6        663.24        797.00        24.28 o                         
  -3   0   6       6806.35       6849.13       128.06 o                         
  -2   0   6       6499.75       6345.69       119.05 o                         
  -1   0   6       8656.19       8461.97       156.50 o                         
   0   0   6       3910.04       3813.31        73.92 o                         
   1   0   6       2086.53       1995.61        46.45 o                         
   2   0   6       2861.92       2902.02        63.50 o                         
   3   0   6       1356.19       1227.55        30.75 o                         
   4   0   6       5562.36       5190.02        99.39 o                         
   5   0   6       3850.90       3814.39        98.65 o                         
   6   0   6       1021.30        995.80        32.24 o                         
   7   0   6       1174.90       1169.41        40.90 o                         
   8   0   6       2393.53       2346.04        65.59 o                         
   9   0   6       3714.73       3821.27        98.32 o                         
  10   0   6       5534.63       5531.59       136.41 o                         
  11   0   6        223.06        229.08        32.52 o                         
  12   0   6        551.47        532.11        39.76 o                         
  13   0   6        157.34        167.06        33.50 o                         
  14   0   6        902.59        884.79       132.47 o                         
  15   0   6        218.53        231.92        90.28 o                         
 -18   1   6        444.51        557.97        60.68 o                         
 -17   1   6        822.37        845.37        48.36 o                         
 -16   1   6        706.81        718.77        37.67 o                         
 -15   1   6         12.74          1.38        23.11 o                         
 -14   1   6        338.68        296.31        24.39 o                         
 -13   1   6       2483.53       2376.47        54.77 o                         
 -12   1   6        910.81        954.16        29.57 o                         
 -11   1   6         41.82         46.30        14.13 o                         
 -10   1   6         12.24         18.36        12.32 o                         
  -9   1   6       3211.98       3091.73        46.70 o                         
  -8   1   6       3909.77       3683.41        51.29 o                         
  -7   1   6       2823.44       2684.08        38.77 o                         
  -6   1   6        709.96        696.97        16.23 o                         
  -5   1   6        263.81        340.85        11.68 o                         
  -4   1   6       2060.92       1923.04        32.60 o                         
  -3   1   6      13611.35      13292.62       209.06 o                         
  -2   1   6        330.59        313.75        13.04 o                         
  -1   1   6          5.06         11.54        12.66 o                         
   0   1   6        749.89        749.72        17.58 o                         
   1   1   6       3664.01       3660.88        55.20 o                         
   2   1   6      12400.83      12741.08       190.61 o                         
   3   1   6       4883.19       5031.80        79.19 o                         
   4   1   6       1600.56       1715.30        32.43 o                         
   5   1   6        263.75        260.66        12.37 o                         
   6   1   6       1849.70       1857.85        33.83 o                         
   7   1   6       4359.19       4289.14        69.89 o                         
   8   1   6        755.30        690.26        22.83 o                         
   9   1   6         10.23         -5.25        13.68 o                         
  10   1   6         14.25        -15.84        15.84 o                         
  11   1   6        301.66        342.59        23.62 o                         
  12   1   6       1709.30       1701.57        47.51 o                         
  13   1   6        304.69        296.87        26.97 o                         
  14   1   6        111.06         80.57        27.12 o                         
  15   1   6        322.38        316.83        41.47 o                         
 -17   2   6          0.68          0.24        42.84 o                         
 -16   2   6         70.24         96.98        29.65 o                         
 -15   2   6         84.39         80.69        26.89 o                         
 -14   2   6          6.87          4.74        21.00 o                         
 -13   2   6        658.07        585.92        30.16 o                         
 -12   2   6        187.90        178.48        22.06 o                         
 -11   2   6       1054.74        975.35        40.03 o                         
 -10   2   6          4.77         -1.99        15.58 o                         
  -9   2   6        234.60        218.81        17.81 o                         
  -8   2   6         15.38         15.67        12.19 o                         
  -7   2   6        277.00        286.79        15.45 o                         
  -6   2   6        299.04        302.67        15.82 o                         
  -5   2   6       2105.17       2017.14        39.20 o                         
  -4   2   6        157.77        173.14        11.71 o                         
  -3   2   6         15.78         -2.66         9.79 o                         
  -2   2   6         31.83         24.20         9.79 o                         
  -1   2   6       2573.28       2461.93        47.59 o                         
   0   2   6        503.33        554.58        17.71 o                         
   1   2   6         21.99         11.77         9.41 o                         
   2   2   6        533.93        575.41        21.10 o                         
   3   2   6       1338.39       1449.80        32.93 o                         
   4   2   6        456.41        448.83        19.74 o                         
   5   2   6        278.84        304.03        18.12 o                         
   6   2   6         15.01          2.07        14.38 o                         
   7   2   6        153.77        159.84        17.57 o                         
   8   2   6        433.02        424.36        24.20 o                         
   9   2   6        264.96        283.64        24.95 o                         
  10   2   6        200.92        232.46        26.23 o                         
  11   2   6         70.16         45.41        22.87 o                         
  12   2   6         82.01         25.02        26.95 o                         
  13   2   6          6.96         19.37        27.55 o                         
  14   2   6        128.28        129.85        35.12 o                         
 -16   3   6         21.82         25.23        33.80 o                         
 -15   3   6         18.08        -30.73        30.73 o                         
 -14   3   6        155.47        184.45        35.96 o                         
 -13   3   6         45.51         57.77        31.06 o                         
 -12   3   6        599.37        524.19        34.45 o                         
 -11   3   6        173.03        123.98        25.10 o                         
 -10   3   6        227.89        206.08        24.71 o                         
  -9   3   6         29.32         20.41        21.87 o                         
  -8   3   6        169.38        186.95        20.20 o                         
  -7   3   6        686.83        711.89        25.25 o                         
  -6   3   6         24.71         37.95        13.44 o                         
  -5   3   6        579.46        560.21        24.19 o                         
  -4   3   6         15.38          8.80        13.73 o                         
  -3   3   6        752.34        658.40        30.85 o                         
  -2   3   6         50.52         58.25        11.92 o                         
  -1   3   6        638.54        645.66        24.53 o                         
   0   3   6          3.31         -6.93        11.38 o                         
   1   3   6       1108.29       1035.18        31.92 o                         
   2   3   6         33.81         24.10        13.67 o                         
   3   3   6        268.06        256.39        16.98 o                         
   4   3   6        654.73        604.64        26.29 o                         
   5   3   6        769.37        742.09        30.77 o                         
   6   3   6        387.07        397.39        24.51 o                         
   7   3   6        348.40        360.35        25.13 o                         
   8   3   6        264.32        229.65        26.43 o                         
   9   3   6         14.87        -17.39        24.62 o                         
  10   3   6        151.03        160.24        33.31 o                         
  11   3   6         13.52         21.48        32.35 o                         
  12   3   6         40.00         25.60        35.72 o                         
  13   3   6         37.17         14.30        30.91 o                         
 -14   4   6        230.00        236.64        43.79 o                         
 -13   4   6         83.22         89.32        34.55 o                         
 -12   4   6        188.96        164.33        36.33 o                         
 -11   4   6       1000.27        914.17        40.34 o                         
 -10   4   6        520.79        528.90        31.87 o                         
  -9   4   6        188.89        192.74        24.36 o                         
  -8   4   6         87.80         99.39        26.46 o                         
  -7   4   6        260.51        230.92        35.63 o                         
  -6   4   6       1317.30       1218.10        58.50 o                         
  -5   4   6         61.90        -20.25        54.56 o                         
  -4   4   6       1427.23       1412.58        69.84 o                         
  -3   4   6        412.52        386.67        25.13 o                         
  -2   4   6       2195.73       1982.60        72.10 o                         
  -1   4   6        606.90        584.76        38.24 o                         
   0   4   6        593.79        559.70        61.31 o                         
   1   4   6        581.70        643.51        65.81 o                         
   2   4   6        134.46        107.52        26.72 o                         
   3   4   6        927.63        872.08        65.32 o                         
   4   4   6        489.05        603.75        40.99 o                         
   5   4   6        244.06        302.77        38.77 o                         
   6   4   6         64.75         69.92        24.56 o                         
   7   4   6         79.17         93.47        26.15 o                         
   8   4   6        564.44        624.36        50.40 o                         
   9   4   6        569.68        572.49        37.76 o                         
  10   4   6         41.83         39.63        31.57 o                         
  11   4   6         76.81         22.33        36.83 o                         
 -11   5   6         66.58         18.33        75.94 o                         
 -10   5   6         24.79        -42.32        63.01 o                         
  -9   5   6        358.14        405.76        68.00 o                         
  -8   5   6        695.58        772.13       135.57 o                         
  -7   5   6        853.36        898.42        94.51 o                         
  -6   5   6        112.69        126.24        39.63 o                         
  -5   5   6       1034.24       1033.45        71.16 o                         
  -4   5   6        795.63        979.20        68.40 o                         
  -3   5   6        684.77        771.01        60.06 o                         
  -2   5   6        742.29        780.33        76.50 o                         
  -1   5   6         38.95        -46.13        54.00 o                         
   0   5   6         39.57        -33.21        36.71 o                         
   1   5   6        454.74        478.64        77.91 o                         
   2   5   6       1020.46        961.83        65.82 o                         
   3   5   6        807.66        702.29       149.91 o                         
   4   5   6         17.21         -1.30        57.38 o                         
   5   5   6        168.54        199.69        59.24 o                         
   6   5   6        272.26        311.10        63.24 o                         
   7   5   6        392.74        582.54        77.06 o                         
   8   5   6        250.93        317.09        72.98 o                         
  -5   6   6         64.96         78.19        91.69 o                         
  -4   6   6        321.46        287.68        58.07 o                         
  -3   6   6         21.49        -14.18        49.95 o                         
  -2   6   6        109.68         88.29       104.63 o                         
  -1   6   6        214.92        198.85        96.47 o                         
   0   6   6        317.85        316.38        55.58 o                         
   1   6   6        122.51        144.28        52.50 o                         
   2   6   6         35.14        -68.63        78.75 o                         
 -17   1   7        179.22        213.27        29.14 o                         
 -16   1   7        887.43        790.95        37.01 o                         
 -15   1   7        476.09        482.76        29.34 o                         
 -14   1   7          1.29         15.05        19.27 o                         
 -13   1   7         10.62         10.52        17.82 o                         
 -12   1   7        408.75        410.28        22.11 o                         
 -11   1   7       1098.84       1109.26        30.00 o                         
 -10   1   7       1990.30       1916.60        37.17 o                         
  -9   1   7         34.76         48.50        11.85 o                         
  -8   1   7        259.34        253.80        12.85 o                         
  -7   1   7         57.37         56.94         9.93 o                         
  -6   1   7       3191.91       3109.43        45.56 o                         
  -5   1   7        213.33        282.78        15.13 o                         
  -4   1   7        410.17        467.72        15.64 o                         
  -3   1   7        568.23        540.38        16.85 o                         
  -2   1   7       4085.45       3874.33        65.76 o                         
  -1   1   7       4588.31       4628.08        82.51 o                         
   0   1   7        195.60        193.34        11.41 o                         
   1   1   7        799.50        839.29        20.71 o                         
   2   1   7         44.68         34.06         8.95 o                         
   3   1   7       5812.20       5809.51        82.35 o                         
   4   1   7       1696.87       1687.18        31.27 o                         
   5   1   7        166.96        176.56        12.24 o                         
   6   1   7        135.52        128.20        13.77 o                         
   7   1   7        538.47        574.34        20.24 o                         
   8   1   7        714.15        691.03        29.90 o                         
   9   1   7        979.42        873.38        29.66 o                         
  10   1   7        146.55        144.87        19.65 o                         
  11   1   7        108.19         77.57        20.58 o                         
  12   1   7         74.63         43.72        21.68 o                         
  13   1   7        880.27        800.39        39.43 o                         
  14   1   7        207.02        150.78        29.62 o                         
 -17   2   7        407.04        380.98        42.32 o                         
 -16   2   7          5.96        -21.61        30.97 o                         
 -15   2   7        810.81        742.22        38.01 o                         
 -14   2   7        893.17        926.55        36.08 o                         
 -13   2   7       3291.90       3021.89        71.83 o                         
 -12   2   7        604.23        574.44        29.75 o                         
 -11   2   7        169.95        176.40        21.50 o                         
 -10   2   7        731.17        680.60        29.27 o                         
  -9   2   7       2552.32       2493.85        53.99 o                         
  -8   2   7        913.47        902.21        28.87 o                         
  -7   2   7       2040.95       1922.16        40.50 o                         
  -6   2   7       1018.41        957.88        26.19 o                         
  -5   2   7       5112.24       4900.87        89.61 o                         
  -4   2   7       3860.89       3653.39        60.40 o                         
  -3   2   7       5566.25       5243.26        88.49 o                         
  -2   2   7        864.24        826.71        23.10 o                         
  -1   2   7        315.58        299.53        13.04 o                         
   0   2   7       9093.58       8700.32       142.45 o                         
   1   2   7        740.39        746.24        22.36 o                         
   2   2   7       3140.80       3063.45        57.66 o                         
   3   2   7       2067.01       2275.76        43.41 o                         
   4   2   7       1990.25       2068.72        48.13 o                         
   5   2   7        836.70        889.28        30.03 o                         
   6   2   7       3507.47       3381.82        71.99 o                         
   7   2   7        481.03        469.90        24.53 o                         
   8   2   7        131.93         80.95        19.87 o                         
   9   2   7        283.86        293.14        31.68 o                         
  10   2   7       1361.60       1367.95        45.33 o                         
  11   2   7        205.86        201.93        40.73 o                         
  12   2   7        359.73        329.12        33.96 o                         
  13   2   7         62.04         76.60        33.29 o                         
  14   2   7        263.73        170.58        45.27 o                         
 -16   3   7        515.08        475.57        69.55 o                         
 -15   3   7        424.29        362.66        38.03 o                         
 -14   3   7         83.81         56.54        30.59 o                         
 -13   3   7        216.55        185.16        33.60 o                         
 -12   3   7       1058.26        898.58        41.72 o                         
 -11   3   7        770.97        804.85        38.61 o                         
 -10   3   7       1572.50       1513.84        47.61 o                         
  -9   3   7        285.56        282.94        26.25 o                         
  -8   3   7        751.49        730.77        30.65 o                         
  -7   3   7       1119.60       1055.17        34.95 o                         
  -6   3   7       3025.01       2900.00        70.02 o                         
  -5   3   7        817.36        814.32        28.07 o                         
  -4   3   7         15.08          5.01        14.32 o                         
  -3   3   7        468.46        414.13        28.11 o                         
  -2   3   7       1348.25       1345.52        41.06 o                         
  -1   3   7       1198.16       1117.49        31.68 o                         
   0   3   7        582.16        541.12        21.83 o                         
   1   3   7          1.81         11.46        14.09 o                         
   2   3   7       1253.09       1216.54        33.68 o                         
   3   3   7       6436.67       6336.97       113.05 o                         
   4   3   7       1026.35        934.66        29.12 o                         
   5   3   7          9.56         -5.61        19.07 o                         
   6   3   7          5.39         23.70        20.58 o                         
   7   3   7       1030.92       1102.78        39.37 o                         
   8   3   7       1483.41       1551.70        53.33 o                         
   9   3   7        537.36        510.31        34.96 o                         
  10   3   7         99.89         98.67        33.63 o                         
  11   3   7         12.77         26.73        30.05 o                         
  12   3   7       1046.27       1032.71        75.72 o                         
 -14   4   7        211.07        210.80        48.41 o                         
 -13   4   7        233.63        231.57        34.82 o                         
 -12   4   7        175.26        150.71        32.16 o                         
 -11   4   7          7.36         -9.12        27.06 o                         
 -10   4   7        368.28        343.40        29.38 o                         
  -9   4   7        158.05        166.83        24.59 o                         
  -8   4   7        813.59        800.10        40.02 o                         
  -7   4   7         96.42        100.37        25.31 o                         
  -6   4   7        137.93        182.86        28.82 o                         
  -5   4   7          4.59        -20.82        28.58 o                         
  -4   4   7       1038.75        989.97        57.13 o                         
  -3   4   7       2418.41       2281.70       156.66 o                         
  -2   4   7         96.66         48.02        25.24 o                         
  -1   4   7         10.89          4.75        25.25 o                         
   0   4   7          9.21         52.50        32.60 o                         
   1   4   7        468.20        416.36        40.92 o                         
   2   4   7          6.02        -25.54        25.54 o                         
   3   4   7        127.94        115.50        33.63 o                         
   4   4   7        158.14        101.24        25.58 o                         
   5   4   7        419.89        408.78        31.76 o                         
   6   4   7       1042.83        992.20        38.38 o                         
   7   4   7         32.48         78.48        25.11 o                         
   8   4   7          6.01          3.67        27.70 o                         
   9   4   7        102.64        131.14        32.67 o                         
  10   4   7        182.62         83.20        36.34 o                         
 -11   5   7         35.33         65.81       109.69 o                         
 -10   5   7         21.90         70.53        67.50 o                         
  -9   5   7         27.60        -25.43        61.41 o                         
  -8   5   7          0.31        -28.44        85.50 o                         
  -7   5   7          1.78        -51.20        51.20 o                         
  -6   5   7         39.77         34.46        48.48 o                         
  -5   5   7         41.27        -26.78        44.60 o                         
  -4   5   7          0.88        -42.85        42.85 o                         
  -3   5   7         35.71         39.04        29.46 o                         
  -2   5   7         16.44         56.39        42.02 o                         
  -1   5   7         36.33         26.39        41.27 o                         
   0   5   7         30.54         79.28        42.14 o                         
   1   5   7         68.51         21.36        43.27 o                         
   2   5   7        118.40        114.61        46.58 o                         
   3   5   7         51.90         -4.84        45.63 o                         
   4   5   7         12.93        -44.92        53.01 o                         
   5   5   7          2.30        -53.63        53.63 o                         
   6   5   7          9.11         73.48        60.32 o                         
   7   5   7         38.66        103.46        51.03 o                         
  -4   6   7         23.92        137.25        90.00 o                         
  -3   6   7        293.69        361.50        63.00 o                         
  -2   6   7          1.58        -19.50        41.82 o                         
  -1   6   7         21.01         45.45        51.31 o                         
   0   6   7         62.18         80.26        52.49 o                         
 -18   0   8        289.83        237.94        93.94 o                         
 -17   0   8       1182.34       1180.15        78.36 o                         
 -16   0   8       1704.95       1619.06       126.58 o                         
 -15   0   8        458.01        389.55        38.71 o                         
 -14   0   8        156.92        170.15        31.71 o                         
 -13   0   8         74.28         86.64        27.90 o                         
 -12   0   8       7258.56       6769.90       163.39 o                         
 -11   0   8         96.59         80.16        27.76 o                         
 -10   0   8       4444.63       4223.84        96.37 o                         
  -9   0   8        323.95        344.36        23.81 o                         
  -8   0   8       6122.02       5833.70       113.71 o                         
  -7   0   8       8861.12       8349.22       147.00 o                         
  -6   0   8       3004.70       2892.51        61.50 o                         
  -5   0   8         32.33         41.21        12.64 o                         
  -4   0   8        652.82        637.89        24.23 o                         
  -3   0   8       9550.00       9650.95       179.96 o                         
  -2   0   8      17827.64      18086.55       330.98 o                         
  -1   0   8        671.45        640.87        28.64 o                         
   0   0   8        531.86        540.71        28.95 o                         
   1   0   8       6103.99       6015.80       124.81 o                         
   2   0   8        512.78        553.17        30.51 o                         
   3   0   8       6579.55       6952.09       170.16 o                         
   4   0   8       7972.90       8363.75       171.43 o                         
   5   0   8       6953.64       7417.31       172.61 o                         
   6   0   8        457.40        476.04        27.93 o                         
   7   0   8       1666.05       1590.47        88.08 o                         
   8   0   8       2786.36       2887.76        80.32 o                         
   9   0   8         26.97         -1.07        25.18 o                         
  10   0   8          3.94        -16.12        27.14 o                         
  11   0   8        261.97        191.14        33.86 o                         
  12   0   8       1092.36       1077.21        72.23 o                         
  13   0   8       1694.00       1648.67        93.46 o                         
  14   0   8          1.05         19.02        46.57 o                         
 -17   1   8          6.85          2.24        27.03 o                         
 -16   1   8        266.92        228.02        27.99 o                         
 -15   1   8       1026.25        973.83        57.04 o                         
 -14   1   8       1257.64       1201.31        37.56 o                         
 -13   1   8         45.76         26.49        18.72 o                         
 -12   1   8        776.46        723.11        27.41 o                         
 -11   1   8        311.83        344.79        30.08 o                         
 -10   1   8       5080.85       4655.95        73.56 o                         
  -9   1   8       2436.37       2338.68        42.36 o                         
  -8   1   8       1605.21       1568.94        30.77 o                         
  -7   1   8        666.64        744.06        27.19 o                         
  -6   1   8        411.69        437.63        16.15 o                         
  -5   1   8       4727.90       4535.80        69.35 o                         
  -4   1   8       2527.75       2340.28        39.89 o                         
  -3   1   8         22.09         39.92        10.62 o                         
  -2   1   8          2.85          5.99        10.24 o                         
  -1   1   8       2038.45       1928.44        35.64 o                         
   0   1   8       2712.00       2750.81        44.78 o                         
   1   1   8       4764.62       4751.18        75.27 o                         
   2   1   8         20.20         19.27        10.38 o                         
   3   1   8         59.17         54.01        10.79 o                         
   4   1   8        787.75        723.00        20.10 o                         
   5   1   8        962.04        938.18        26.24 o                         
   6   1   8        262.91        246.17        16.51 o                         
   7   1   8        439.50        404.61        22.78 o                         
   8   1   8       2067.99       2065.94        48.69 o                         
   9   1   8       1600.58       1622.60        43.67 o                         
  10   1   8        995.45        920.79        56.36 o                         
  11   1   8        397.34        370.87        26.46 o                         
  12   1   8        227.66        217.38        27.37 o                         
  13   1   8        209.27        170.89        27.96 o                         
  14   1   8        327.16        309.65        33.37 o                         
 -17   2   8        172.39        137.40        43.51 o                         
 -16   2   8         79.64         64.94        33.24 o                         
 -15   2   8         75.94         76.48        30.94 o                         
 -14   2   8          3.93         13.16        25.93 o                         
 -13   2   8        122.28        109.68        24.22 o                         
 -12   2   8        496.10        503.97        31.34 o                         
 -11   2   8          7.06          5.19        19.52 o                         
 -10   2   8         14.56          1.90        17.96 o                         
  -9   2   8         57.76         46.21        17.06 o                         
  -8   2   8        276.34        276.61        17.76 o                         
  -7   2   8        325.62        318.72        17.84 o                         
  -6   2   8        222.27        216.06        14.98 o                         
  -5   2   8          7.35         15.67        11.42 o                         
  -4   2   8        228.45        260.11        15.81 o                         
  -3   2   8         79.04         79.78        11.15 o                         
  -2   2   8        661.64        719.94        23.14 o                         
  -1   2   8        164.35        179.33        13.16 o                         
   0   2   8        122.85        139.28        13.00 o                         
   1   2   8        980.00       1004.93        27.37 o                         
   2   2   8        271.68        309.33        19.47 o                         
   3   2   8        885.48        884.39        27.83 o                         
   4   2   8         22.78         29.84        16.73 o                         
   5   2   8         37.51         40.11        16.92 o                         
   6   2   8        114.70        110.09        20.42 o                         
   7   2   8        210.00        226.23        23.27 o                         
   8   2   8         89.20         99.00        23.34 o                         
   9   2   8        308.67        247.23        25.10 o                         
  10   2   8          3.95        -14.49        22.65 o                         
  11   2   8          2.73         56.46        28.45 o                         
  12   2   8          3.42          3.20        30.16 o                         
  13   2   8         11.35         64.02        33.32 o                         
 -15   3   8         95.11         81.88        34.15 o                         
 -14   3   8         29.84         18.92        31.25 o                         
 -13   3   8          3.20          3.79        31.26 o                         
 -12   3   8          1.15        -25.07        26.51 o                         
 -11   3   8        633.36        646.55        45.87 o                         
 -10   3   8         10.32         14.97        22.12 o                         
  -9   3   8         19.37         19.81        20.78 o                         
  -8   3   8         11.22         12.55        22.64 o                         
  -7   3   8         61.16         53.16        21.05 o                         
  -6   3   8        791.92        747.61        43.86 o                         
  -5   3   8        639.78        710.88        30.43 o                         
  -4   3   8        140.63        173.62        22.12 o                         
  -3   3   8       2099.67       2008.90        69.49 o                         
  -2   3   8          9.50         19.05        21.52 o                         
  -1   3   8        991.47        914.45        33.29 o                         
   0   3   8         66.32         78.29        16.11 o                         
   1   3   8        254.89        274.62        24.95 o                         
   2   3   8          7.97        -15.40        15.40 o                         
   3   3   8          1.77          0.59        17.09 o                         
   4   3   8        664.84        627.34        44.99 o                         
   5   3   8          8.89        -12.57        20.77 o                         
   6   3   8         71.28         38.24        23.13 o                         
   7   3   8        100.30         80.67        25.86 o                         
   8   3   8        126.89        109.59        30.65 o                         
   9   3   8         77.07         -3.06        31.59 o                         
  10   3   8        130.46         67.06        29.75 o                         
  11   3   8          2.79        -30.12        30.12 o                         
  12   3   8          6.73        -15.39        33.97 o                         
 -13   4   8        185.52        162.16        34.82 o                         
 -12   4   8        269.58        279.28        35.08 o                         
 -11   4   8        525.43        519.32        35.90 o                         
 -10   4   8          0.29          6.47        24.82 o                         
  -9   4   8        100.45        115.53        26.14 o                         
  -8   4   8       1138.23       1103.46        50.79 o                         
  -7   4   8        601.12        617.15        52.45 o                         
  -6   4   8        439.60        385.68        35.94 o                         
  -5   4   8          2.61         19.88        30.90 o                         
  -4   4   8       1370.12       1233.24       139.78 o                         
  -3   4   8        534.71        586.48        51.47 o                         
  -2   4   8       1158.32       1031.55        55.26 o                         
  -1   4   8         79.47        119.00        37.86 o                         
   0   4   8          7.82         63.21        34.36 o                         
   1   4   8        569.47        556.69        67.84 o                         
   2   4   8       1045.43       1170.41        58.02 o                         
   3   4   8        228.30        230.41        29.46 o                         
   4   4   8       1152.90       1161.05        74.45 o                         
   5   4   8         20.47         24.25        23.95 o                         
   6   4   8        411.60        424.51        30.59 o                         
   7   4   8        500.56        469.26        35.18 o                         
   8   4   8        433.85        412.49        40.63 o                         
   9   4   8        106.45        109.85        33.41 o                         
  10   4   8         25.26         66.26        38.63 o                         
 -10   5   8        394.18        358.77        58.89 o                         
  -9   5   8        541.94        430.03        87.84 o                         
  -8   5   8        221.55        243.68        81.28 o                         
  -7   5   8          7.56         39.00        33.08 o                         
  -6   5   8         21.86         -8.80        28.67 o                         
  -5   5   8        429.43        496.12        71.20 o                         
  -4   5   8        260.23        276.33        36.59 o                         
  -3   5   8        192.45        171.91        43.81 o                         
  -2   5   8         48.08         51.13        76.22 o                         
  -1   5   8        581.02        493.24        54.51 o                         
   0   5   8        441.42        422.78        52.29 o                         
   1   5   8        379.80        376.18        52.34 o                         
   2   5   8          8.27         23.67        46.18 o                         
   3   5   8        170.99        168.65        52.61 o                         
   4   5   8        523.12        538.32        92.25 o                         
   5   5   8        300.58        191.73        66.73 o                         
   6   5   8         71.38         24.97        49.10 o                         
 -17   1   9        137.34        149.03        29.94 o                         
 -16   1   9         11.67        -24.41        33.31 o                         
 -15   1   9        147.22        143.49        26.08 o                         
 -14   1   9        651.98        610.87        31.53 o                         
 -13   1   9        998.02        968.84        33.40 o                         
 -12   1   9        245.24        231.49        21.21 o                         
 -11   1   9         46.89         42.11        18.15 o                         
 -10   1   9         43.69         25.92        15.80 o                         
  -9   1   9       3074.42       2886.88        56.66 o                         
  -8   1   9       1245.55       1158.37        28.54 o                         
  -7   1   9        898.10        918.60        25.54 o                         
  -6   1   9       1044.48       1050.46        27.12 o                         
  -5   1   9       1296.32       1348.13        28.81 o                         
  -4   1   9        997.33       1002.43        24.38 o                         
  -3   1   9       1190.30       1148.50        29.42 o                         
  -2   1   9       1371.82       1380.44        28.12 o                         
  -1   1   9         88.91        121.04        11.86 o                         
   0   1   9         64.61         61.21        11.52 o                         
   1   1   9       1344.38       1358.05        29.54 o                         
   2   1   9        864.09        850.67        23.35 o                         
   3   1   9         35.81         43.61        12.73 o                         
   4   1   9        346.98        361.70        18.05 o                         
   5   1   9        304.53        321.58        18.13 o                         
   6   1   9        921.54        869.74        39.43 o                         
   7   1   9       1014.39        980.17        68.89 o                         
   8   1   9         65.39         42.15        18.68 o                         
   9   1   9         10.29        -14.12        18.83 o                         
  10   1   9        332.34        308.27        24.88 o                         
  11   1   9        616.83        549.93        43.32 o                         
  12   1   9        113.83         80.52        28.88 o                         
  13   1   9          1.61          4.83        26.95 o                         
 -16   2   9        510.03        525.61        43.90 o                         
 -15   2   9        806.58        732.88        39.16 o                         
 -14   2   9        459.84        450.82        28.97 o                         
 -13   2   9         12.68         -1.07        20.81 o                         
 -12   2   9        703.05        717.39        39.23 o                         
 -11   2   9       1828.64       1671.64        42.30 o                         
 -10   2   9       2038.52       1970.41        48.06 o                         
  -9   2   9        475.57        495.03        23.07 o                         
  -8   2   9          2.12         -8.10        14.78 o                         
  -7   2   9        759.25        765.80        27.38 o                         
  -6   2   9       4499.10       4141.32        73.50 o                         
  -5   2   9       2095.70       2082.79        43.16 o                         
  -4   2   9        112.34         99.21        14.31 o                         
  -3   2   9         17.61         15.93        13.12 o                         
  -2   2   9       1429.71       1374.26        32.30 o                         
  -1   2   9       2740.36       2874.70        57.27 o                         
   0   2   9        799.76        870.58        27.24 o                         
   1   2   9          2.91          0.81        14.51 o                         
   2   2   9        672.86        703.77        28.18 o                         
   3   2   9       1719.36       1803.48        46.11 o                         
   4   2   9       3796.70       4043.69        86.46 o                         
   5   2   9       1793.64       1725.71        50.68 o                         
   6   2   9         94.60         61.53        22.48 o                         
   7   2   9        655.17        556.92        30.21 o                         
   8   2   9        541.77        479.35        28.90 o                         
   9   2   9       1646.55       1658.55        51.51 o                         
  10   2   9        513.35        464.26        31.25 o                         
  11   2   9         13.50         13.11        29.44 o                         
  12   2   9         78.89         79.76        58.66 o                         
 -15   3   9        100.70         75.70        34.66 o                         
 -14   3   9        614.21        560.59        40.96 o                         
 -13   3   9        695.20        723.50        76.65 o                         
 -12   3   9       1267.08       1113.42        77.42 o                         
 -11   3   9        649.52        635.75        37.23 o                         
 -10   3   9        473.70        435.26        38.70 o                         
  -9   3   9       1503.57       1502.61        52.32 o                         
  -8   3   9        431.49        387.05        39.00 o                         
  -7   3   9        915.02        917.25        34.95 o                         
  -6   3   9        101.55        113.16        22.39 o                         
  -5   3   9        991.02       1053.00        38.98 o                         
  -4   3   9       1461.02       1460.97        45.68 o                         
  -3   3   9       4191.06       4106.35       105.09 o                         
  -2   3   9       2337.95       2226.96        65.59 o                         
  -1   3   9         28.46          5.50        17.30 o                         
   0   3   9        504.01        540.09        24.39 o                         
   1   3   9       1219.65       1356.70        42.14 o                         
   2   3   9       1369.55       1463.55        53.69 o                         
   3   3   9        560.97        582.35        27.22 o                         
   4   3   9          1.88        -17.29        24.47 o                         
   5   3   9         39.03         37.62        31.56 o                         
   6   3   9        817.14        803.39        40.65 o                         
   7   3   9       1287.65       1279.03        82.72 o                         
   8   3   9         37.02         32.95        27.74 o                         
   9   3   9         43.96         38.05        29.07 o                         
  10   3   9        508.03        455.64        38.08 o                         
  11   3   9        208.48        141.72        35.11 o                         
 -13   4   9         52.09         43.24        50.18 o                         
 -12   4   9         54.44         43.17        31.61 o                         
 -11   4   9         86.71        112.86        32.71 o                         
 -10   4   9         32.87         70.77        35.02 o                         
  -9   4   9        249.69        249.92        30.01 o                         
  -8   4   9        159.39        136.99        27.36 o                         
  -7   4   9        413.39        417.17        50.34 o                         
  -6   4   9        297.17        316.69        73.45 o                         
  -5   4   9        182.25        311.59        87.19 o                         
  -4   4   9          9.67          7.25        54.28 o                         
  -3   4   9        102.45         40.12       106.31 o                         
  -2   4   9          5.62        -10.16        36.98 o                         
  -1   4   9        793.05        753.75        56.60 o                         
   0   4   9        318.52        356.49        52.88 o                         
   1   4   9          7.94         -4.20        36.39 o                         
   2   4   9         31.32          2.52        31.50 o                         
   3   4   9        621.68        598.36        32.12 o                         
   4   4   9       1085.32       1041.75        46.88 o                         
   5   4   9         28.59         54.85        26.42 o                         
   6   4   9          0.53         -6.85        29.80 o                         
   7   4   9         25.44        -21.94        37.01 o                         
   8   4   9         49.47         53.18        41.43 o                         
   9   4   9         68.99         26.15        37.09 o                         
 -10   5   9         98.99        144.00       108.56 o                         
  -9   5   9         36.03         18.51        38.54 o                         
  -8   5   9          0.91         28.16        64.84 o                         
  -7   5   9         26.42          3.66        37.17 o                         
  -6   5   9          5.98         28.19        40.20 o                         
  -5   5   9         84.37        155.09        37.56 o                         
  -4   5   9         24.25         53.36        34.35 o                         
  -3   5   9         79.08         57.99        34.90 o                         
  -2   5   9          2.93         -8.56        47.33 o                         
  -1   5   9          5.93        -22.17        44.99 o                         
   0   5   9         33.42         46.38        46.53 o                         
   1   5   9          0.28        -37.73        37.73 o                         
   2   5   9          5.99        -17.46        60.60 o                         
   3   5   9         27.50         95.64        51.76 o                         
   4   5   9          1.30         84.38        83.81 o                         
   5   5   9        101.78         45.08        67.27 o                         
 -17   0  10         24.90         71.51        45.02 o                         
 -16   0  10        241.61        206.03        45.25 o                         
 -15   0  10        623.52        575.41        59.94 o                         
 -14   0  10       2315.84       2137.29       128.41 o                         
 -13   0  10       1795.09       1734.36        72.46 o                         
 -12   0  10        183.81        192.09        29.95 o                         
 -11   0  10        242.87        201.45        29.57 o                         
 -10   0  10       2244.53       2199.95       163.03 o                         
  -9   0  10       6303.33       6149.99       170.44 o                         
  -8   0  10       4467.76       4321.52       109.38 o                         
  -7   0  10        205.76        211.49        20.85 o                         
  -6   0  10        163.86        153.01        27.40 o                         
  -5   0  10       1879.83       1882.68        46.64 o                         
  -4   0  10       3261.36       3226.21        96.08 o                         
  -3   0  10        518.50        618.34        25.49 o                         
  -2   0  10       1453.96       1527.44        44.15 o                         
  -1   0  10       1854.69       1765.18        43.91 o                         
   0   0  10       8926.08       8852.30       167.35 o                         
   1   0  10       1659.95       1672.09        49.41 o                         
   2   0  10        961.82        969.40        39.69 o                         
   3   0  10         50.15         49.11        20.46 o                         
   4   0  10         70.49         68.04        22.17 o                         
   5   0  10       5339.40       5284.47       185.75 o                         
   6   0  10        751.72        648.64        59.94 o                         
   7   0  10        242.36        265.08        32.15 o                         
   8   0  10         89.44        104.90        30.47 o                         
   9   0  10       1461.98       1442.85        79.15 o                         
  10   0  10       1340.72       1086.95       151.03 o                         
  11   0  10        696.46        554.53       174.66 o                         
  12   0  10         90.88         92.32        47.25 o                         
  13   0  10         58.95         16.33        47.72 o                         
 -17   1  10        531.37        456.58        34.64 o                         
 -16   1  10        913.18        863.89        47.12 o                         
 -15   1  10        975.45        909.94        42.57 o                         
 -14   1  10          0.57         22.86        23.36 o                         
 -13   1  10        459.47        424.50        26.12 o                         
 -12   1  10        247.78        252.55        22.41 o                         
 -11   1  10       3276.00       3125.19        85.03 o                         
 -10   1  10         14.82         44.05        16.95 o                         
  -9   1  10        249.29        275.76        19.70 o                         
  -8   1  10        273.22        264.27        20.26 o                         
  -7   1  10       1599.39       1569.42        35.25 o                         
  -6   1  10        963.43        998.22        27.42 o                         
  -5   1  10       3420.17       3371.68        58.63 o                         
  -4   1  10        979.08        971.96        24.84 o                         
  -3   1  10       1256.25       1282.09        28.11 o                         
  -2   1  10       3018.79       3106.10        57.32 o                         
  -1   1  10       2667.16       2792.67        49.69 o                         
   0   1  10         53.52         33.98        12.88 o                         
   1   1  10         31.89         47.31        13.78 o                         
   2   1  10       4438.20       4562.87        78.93 o                         
   3   1  10        873.52        926.29        37.42 o                         
   4   1  10       2080.49       2253.72        46.68 o                         
   5   1  10        102.28         96.46        19.34 o                         
   6   1  10        821.67        766.78        30.75 o                         
   7   1  10        295.75        292.01        24.16 o                         
   8   1  10       1935.06       2030.21        59.24 o                         
   9   1  10        305.25        282.59        24.77 o                         
  10   1  10         66.44         18.01        23.56 o                         
  11   1  10          4.17        -24.47        24.47 o                         
  12   1  10        109.65         69.04        27.97 o                         
 -16   2  10         19.33         21.91        39.28 o                         
 -15   2  10          1.78        -22.06        28.00 o                         
 -14   2  10          3.31          4.39        23.18 o                         
 -13   2  10        340.49        295.34        26.38 o                         
 -12   2  10          6.96         14.81        20.57 o                         
 -11   2  10         16.88          4.50        19.65 o                         
 -10   2  10          6.16          1.26        18.47 o                         
  -9   2  10        456.91        459.96        25.90 o                         
  -8   2  10        561.15        528.61        25.32 o                         
  -7   2  10        467.68        531.45        24.58 o                         
  -6   2  10        972.68       1076.71        35.32 o                         
  -5   2  10         26.62         35.63        15.45 o                         
  -4   2  10        157.18        165.56        16.64 o                         
  -3   2  10        774.89        922.56        29.42 o                         
  -2   2  10        311.48        333.95        18.45 o                         
  -1   2  10        114.56         89.42        15.71 o                         
   0   2  10         12.64         -4.88        15.72 o                         
   1   2  10        271.01        261.40        18.91 o                         
   2   2  10        141.67        118.27        17.24 o                         
   3   2  10        165.19        142.86        17.04 o                         
   4   2  10         28.10         47.73        18.61 o                         
   5   2  10        107.86         76.82        18.99 o                         
   6   2  10          9.46        -17.73        17.73 o                         
   7   2  10          4.13        -23.11        23.11 o                         
   8   2  10          2.20        -18.66        26.22 o                         
   9   2  10        183.16        175.54        34.17 o                         
  10   2  10        118.27        117.73        31.65 o                         
  11   2  10         93.71        111.27        33.02 o                         
  12   2  10         42.16         39.84        34.65 o                         
 -15   3  10         11.20         74.48        35.31 o                         
 -14   3  10         14.46         24.92        33.14 o                         
 -13   3  10        106.15        169.79        60.27 o                         
 -12   3  10        140.40        163.41        59.59 o                         
 -11   3  10        173.05        167.71        30.37 o                         
 -10   3  10         73.86         74.12        29.50 o                         
  -9   3  10         50.78         28.39        25.79 o                         
  -8   3  10        136.02        174.61        26.40 o                         
  -7   3  10        187.97        207.02        32.54 o                         
  -6   3  10          9.64        -16.29        19.46 o                         
  -5   3  10        496.47        481.87        26.88 o                         
  -4   3  10       1188.38       1205.28        57.33 o                         
  -3   3  10        494.61        518.98        32.42 o                         
  -2   3  10        198.77        186.97        21.45 o                         
  -1   3  10        585.36        613.14        30.03 o                         
   0   3  10        120.70        114.67        24.41 o                         
   1   3  10        110.92        132.23        20.15 o                         
   2   3  10         92.82         75.25        21.98 o                         
   3   3  10        219.91        240.70        23.55 o                         
   4   3  10        596.83        521.15        28.63 o                         
   5   3  10        114.70         76.81        22.85 o                         
   6   3  10        206.77        160.44        27.58 o                         
   7   3  10          1.74        -19.79        26.16 o                         
   8   3  10        118.50        113.28        30.72 o                         
   9   3  10         42.59         24.49        31.67 o                         
  10   3  10         15.01          8.40        33.03 o                         
 -13   4  10        305.45        189.00        88.88 o                         
 -12   4  10         20.59        -16.37        33.94 o                         
 -11   4  10        165.96        135.39        40.34 o                         
 -10   4  10        379.80        338.31        35.09 o                         
  -9   4  10        278.52        327.12        33.99 o                         
  -8   4  10        718.38        790.16        40.99 o                         
  -7   4  10          7.02         12.89        32.64 o                         
  -6   4  10          3.38         -0.45        31.12 o                         
  -5   4  10        576.72        682.30        59.06 o                         
  -4   4  10       1058.79       1219.23       153.57 o                         
  -3   4  10          6.40         25.24        54.28 o                         
  -2   4  10        532.59        504.39        42.93 o                         
  -1   4  10        263.10        196.19        46.18 o                         
   0   4  10        755.17        698.86        64.13 o                         
   1   4  10        309.97        304.13        38.12 o                         
   2   4  10        165.11        162.54        35.43 o                         
   3   4  10         21.66         -8.62        22.80 o                         
   4   4  10        365.09        369.62        28.68 o                         
   5   4  10        655.50        677.25        41.57 o                         
   6   4  10          7.39        -27.51        31.51 o                         
   7   4  10         75.16         46.03        33.88 o                         
   8   4  10          9.96        -14.94        31.90 o                         
  -9   5  10         97.19         86.82        43.62 o                         
  -8   5  10        365.29        341.01        73.48 o                         
  -7   5  10        608.09        585.17        98.95 o                         
  -6   5  10        399.95        379.29        53.03 o                         
  -5   5  10         89.33         68.37        39.58 o                         
  -4   5  10         22.36          8.62        37.48 o                         
  -3   5  10        329.86        299.26        56.35 o                         
  -2   5  10        900.55        960.70        73.89 o                         
  -1   5  10        418.77        376.28        57.08 o                         
   0   5  10          1.31        105.23        87.47 o                         
   1   5  10          8.29         21.03        42.47 o                         
   2   5  10        236.81        278.66        47.47 o                         
   3   5  10        313.79        308.35        48.79 o                         
   4   5  10         62.97         99.21       147.66 o                         
 -17   1  11         11.72        155.50        63.86 o                         
 -16   1  11         30.64          7.65        27.99 o                         
 -15   1  11        750.78        703.20        36.64 o                         
 -14   1  11        336.15        313.57        33.90 o                         
 -13   1  11        113.44        138.16        30.85 o                         
 -12   1  11         21.63         12.41        19.96 o                         
 -11   1  11        437.44        439.35        26.42 o                         
 -10   1  11        967.11        956.21        36.53 o                         
  -9   1  11         28.25         -0.90        19.11 o                         
  -8   1  11          4.38         31.63        17.35 o                         
  -7   1  11          9.02         10.06        16.47 o                         
  -6   1  11       1996.27       1956.37        43.63 o                         
  -5   1  11        437.60        437.50        21.55 o                         
  -4   1  11       1061.97       1074.98        30.79 o                         
  -3   1  11          2.08         14.41        14.66 o                         
  -2   1  11       2120.76       2141.04        45.09 o                         
  -1   1  11        319.29        324.19        19.88 o                         
   0   1  11       1225.68       1280.88        34.42 o                         
   1   1  11        659.63        713.55        26.74 o                         
   2   1  11          0.81          2.59        16.21 o                         
   3   1  11        192.76        211.77        19.77 o                         
   4   1  11        528.30        498.11        27.00 o                         
   5   1  11       1032.08        965.49        45.74 o                         
   6   1  11        196.76        162.08        22.87 o                         
   7   1  11        257.28        243.31        32.04 o                         
   8   1  11         50.26         59.36        22.65 o                         
   9   1  11        280.38        253.85        29.44 o                         
  10   1  11        132.29         94.64        27.38 o                         
  11   1  11          1.31         41.71        27.05 o                         
  12   1  11         13.89        -10.12        30.36 o                         
 -16   2  11        203.03        159.69        66.25 o                         
 -15   2  11          1.75         30.74        30.03 o                         
 -14   2  11        292.76        275.98        28.44 o                         
 -13   2  11       1012.47        922.00        36.94 o                         
 -12   2  11       1250.51       1213.24        50.31 o                         
 -11   2  11        553.75        563.68        29.33 o                         
 -10   2  11         71.51         45.87        20.25 o                         
  -9   2  11        796.08        781.16        30.99 o                         
  -8   2  11       1939.95       1993.33        49.45 o                         
  -7   2  11       1877.89       1839.15        43.60 o                         
  -6   2  11        173.33        175.17        21.81 o                         
  -5   2  11        347.09        370.10        21.25 o                         
  -4   2  11       1017.85       1109.09        32.54 o                         
  -3   2  11       3083.59       3180.34        70.34 o                         
  -2   2  11       2581.12       2612.13        52.63 o                         
  -1   2  11       1701.08       1730.85        40.64 o                         
   0   2  11        141.85        155.52        17.94 o                         
   1   2  11       1755.85       1931.09        53.93 o                         
   2   2  11        963.66       1055.25        46.65 o                         
   3   2  11       1429.59       1479.61        44.41 o                         
   4   2  11        184.67        232.00        22.70 o                         
   5   2  11         70.31         65.16        19.73 o                         
   6   2  11        237.63        291.87        25.62 o                         
   7   2  11        512.35        478.95        29.45 o                         
   8   2  11        504.06        443.49        46.87 o                         
   9   2  11         19.96         44.43        27.17 o                         
  10   2  11        260.79        271.59        36.11 o                         
  11   2  11        436.89        379.79        39.62 o                         
 -14   3  11        288.97        257.21        51.56 o                         
 -13   3  11        124.53        117.53        36.58 o                         
 -12   3  11         30.21        114.60        37.14 o                         
 -11   3  11        320.73        299.22        35.95 o                         
 -10   3  11       1140.15       1089.23        51.65 o                         
  -9   3  11        770.83        798.78        53.44 o                         
  -8   3  11         61.94         21.08        25.71 o                         
  -7   3  11          7.18         31.16        22.55 o                         
  -6   3  11       1018.74       1187.53        41.08 o                         
  -5   3  11       1245.48       1322.03        43.64 o                         
  -4   3  11       1016.56       1155.96        44.72 o                         
  -3   3  11         34.04         30.31        19.13 o                         
  -2   3  11        232.99        259.18        23.09 o                         
  -1   3  11         92.66         93.80        20.98 o                         
   0   3  11       1436.78       1482.62        44.38 o                         
   1   3  11        273.21        356.38        25.29 o                         
   2   3  11        105.55        101.27        24.08 o                         
   3   3  11        807.40        930.73        50.21 o                         
   4   3  11       1126.37       1086.65        45.05 o                         
   5   3  11       1214.79       1101.21        73.41 o                         
   6   3  11        392.24        392.74        50.24 o                         
   7   3  11        105.30        102.98        33.15 o                         
   8   3  11        148.53        133.54        33.31 o                         
   9   3  11        340.94        378.27        45.03 o                         
 -12   4  11        431.97        327.73        52.94 o                         
 -11   4  11        142.12        138.79        37.02 o                         
 -10   4  11         24.50          8.00        32.56 o                         
  -9   4  11         16.16         11.72        29.54 o                         
  -8   4  11        305.22        352.87        34.06 o                         
  -7   4  11        216.54        187.89        34.83 o                         
  -6   4  11        173.37        125.44        52.03 o                         
  -5   4  11         30.14         -9.20        43.38 o                         
  -4   4  11         52.04         65.14        58.22 o                         
  -3   4  11        237.96        273.53       120.66 o                         
  -2   4  11        665.09        697.21        49.75 o                         
  -1   4  11         52.90        147.22        76.78 o                         
   0   4  11         53.76         95.12        49.73 o                         
   1   4  11         29.16         96.75        31.33 o                         
   2   4  11        102.52        140.40        25.43 o                         
   3   4  11         88.30         87.31        26.18 o                         
   4   4  11         54.03         87.05        26.61 o                         
   5   4  11         19.20         19.74        29.19 o                         
   6   4  11         85.14         41.93        29.84 o                         
   7   4  11        136.18        121.78        31.19 o                         
  -8   5  11          8.00        -66.32        66.32 o                         
  -7   5  11          9.88        -41.60        41.60 o                         
  -6   5  11         17.33        -10.14        47.88 o                         
  -5   5  11         16.57          5.68        39.93 o                         
  -4   5  11          3.99          4.25        40.37 o                         
  -3   5  11          5.83        -17.39        53.63 o                         
  -2   5  11         62.58         76.73       119.25 o                         
  -1   5  11         15.53         67.30        52.57 o                         
   0   5  11         30.50         65.94        59.35 o                         
   1   5  11          0.55        -30.39        44.42 o                         
   2   5  11         17.45          5.58        46.33 o                         
   3   5  11          3.51        -10.64        47.91 o                         
 -16   0  12       1080.40        905.96       104.55 o                         
 -15   0  12        343.24        321.01        48.41 o                         
 -14   0  12       1198.69       1023.63       109.95 o                         
 -13   0  12        293.13        259.87        43.55 o                         
 -12   0  12       1814.34       1761.90        94.47 o                         
 -11   0  12        303.12        317.16        38.74 o                         
 -10   0  12       1436.63       1322.56        86.33 o                         
  -9   0  12         49.62         19.85        28.00 o                         
  -8   0  12        295.60        279.42        33.49 o                         
  -7   0  12       2844.12       2644.72       110.66 o                         
  -6   0  12       3204.81       2945.87        94.18 o                         
  -5   0  12       1853.18       1809.24        57.58 o                         
  -4   0  12        630.43        636.96        34.80 o                         
  -3   0  12        639.01        727.12        42.31 o                         
  -2   0  12       1102.92       1146.18        45.84 o                         
  -1   0  12       7677.24       7697.52       178.29 o                         
   0   0  12        487.65        533.22        38.08 o                         
   1   0  12         18.84         18.19        36.37 o                         
   2   0  12        118.81        176.77        37.89 o                         
   3   0  12       3267.74       3337.22       103.77 o                         
   4   0  12        446.96        428.70        38.53 o                         
   5   0  12        769.65        787.08        99.73 o                         
   6   0  12        364.02        333.21        37.12 o                         
   7   0  12        618.72        448.48       100.69 o                         
   8   0  12        565.65        584.19       104.01 o                         
   9   0  12       1588.27       1400.29       404.73 o                         
  10   0  12        282.90        275.60        68.63 o                         
  11   0  12         14.79         56.55        50.28 o                         
 -16   1  12         14.59         36.41        29.00 o                         
 -15   1  12         52.64         27.25        26.68 o                         
 -14   1  12        516.19        511.32        33.30 o                         
 -13   1  12        650.28        639.58        43.81 o                         
 -12   1  12        293.67        293.24        28.88 o                         
 -11   1  12         76.13         79.59        25.76 o                         
 -10   1  12        100.99        132.76        23.31 o                         
  -9   1  12       3201.02       2998.22        70.33 o                         
  -8   1  12       1946.51       1920.52        48.65 o                         
  -7   1  12        579.56        670.09        32.24 o                         
  -6   1  12        318.59        354.88        22.78 o                         
  -5   1  12        736.82        799.61        37.47 o                         
  -4   1  12       2161.93       2220.41        73.06 o                         
  -3   1  12        701.15        819.56        32.69 o                         
  -2   1  12          6.17         24.80        15.83 o                         
  -1   1  12          1.01        -15.89        15.89 o                         
   0   1  12         91.78         69.86        18.37 o                         
   1   1  12       1495.49       1614.52        42.73 o                         
   2   1  12       1868.95       1985.29        69.82 o                         
   3   1  12         21.55          2.84        20.46 o                         
   4   1  12          2.03         -6.70        20.96 o                         
   5   1  12         42.22         52.29        22.49 o                         
   6   1  12       1804.05       1798.31        66.48 o                         
   7   1  12        182.67        186.40        27.82 o                         
   8   1  12         18.79          4.76        24.90 o                         
   9   1  12        101.42        107.77        27.15 o                         
  10   1  12        359.38        306.77        49.67 o                         
  11   1  12        406.41        370.30        33.33 o                         
 -15   2  12         75.41         51.54        35.44 o                         
 -14   2  12        202.06        200.92        28.74 o                         
 -13   2  12          1.21         11.93        24.41 o                         
 -12   2  12          9.78         37.29        24.49 o                         
 -11   2  12        134.91        135.20        25.39 o                         
 -10   2  12        248.36        251.99        39.95 o                         
  -9   2  12        131.99        103.66        21.86 o                         
  -8   2  12         16.79         -1.08        19.46 o                         
  -7   2  12         52.74         52.86        19.41 o                         
  -6   2  12        186.04        203.10        20.81 o                         
  -5   2  12         10.07         -2.60        17.54 o                         
  -4   2  12          7.94        -10.94        17.22 o                         
  -3   2  12        205.21        220.79        25.83 o                         
  -2   2  12        376.72        464.36        23.94 o                         
  -1   2  12       2149.24       2245.34        49.28 o                         
   0   2  12         22.33          7.08        18.95 o                         
   1   2  12         74.67         66.38        19.59 o                         
   2   2  12         16.25         27.39        19.12 o                         
   3   2  12        136.64        169.66        21.90 o                         
   4   2  12        264.62        227.94        24.19 o                         
   5   2  12         45.27         24.03        23.05 o                         
   6   2  12         23.94          0.16        23.89 o                         
   7   2  12          0.57        -23.50        23.50 o                         
   8   2  12         25.22        -20.83        23.95 o                         
   9   2  12        161.05        133.74        31.09 o                         
  10   2  12          9.86        -19.58        37.33 o                         
 -14   3  12         24.51         50.60        42.41 o                         
 -13   3  12        286.71        202.79        43.56 o                         
 -12   3  12         41.25         54.02        38.48 o                         
 -11   3  12          5.93         47.90        32.30 o                         
 -10   3  12        187.43        208.07        34.48 o                         
  -9   3  12        215.63        230.54        34.54 o                         
  -8   3  12         10.41          0.04        24.97 o                         
  -7   3  12         15.68         17.70        23.55 o                         
  -6   3  12         48.42         26.36        23.78 o                         
  -5   3  12          8.07          9.70        29.47 o                         
  -4   3  12        445.88        487.19        27.98 o                         
  -3   3  12        161.26        201.00        21.31 o                         
  -2   3  12        267.20        314.57        31.73 o                         
  -1   3  12         21.86         13.29        21.92 o                         
   0   3  12        411.86        462.04        27.85 o                         
   1   3  12         19.98          6.93        21.95 o                         
   2   3  12         67.31         33.35        32.78 o                         
   3   3  12         57.96         21.54        25.23 o                         
   4   3  12         54.82         18.90        24.81 o                         
   5   3  12         16.87         17.15        25.18 o                         
   6   3  12        160.84        126.52        34.28 o                         
   7   3  12          9.33        -19.77        33.91 o                         
   8   3  12          2.53         21.66        34.07 o                         
 -11   4  12        190.03        207.62        39.53 o                         
 -10   4  12        576.13        489.33        43.52 o                         
  -9   4  12          3.78        -14.05        31.37 o                         
  -8   4  12        296.87        262.82        34.18 o                         
  -7   4  12        283.83        312.90        40.68 o                         
  -6   4  12        340.15        444.77        81.28 o                         
  -5   4  12        307.63        305.98        68.06 o                         
  -4   4  12          0.46         25.93        47.12 o                         
  -3   4  12        514.65        484.84        79.60 o                         
  -2   4  12        298.17        343.75        60.60 o                         
  -1   4  12        654.47        740.84        65.75 o                         
   0   4  12        163.56        149.08        39.62 o                         
   1   4  12         21.32        -32.43        32.43 o                         
   2   4  12         33.04         15.67        25.80 o                         
   3   4  12        356.10        355.52        33.03 o                         
   4   4  12        215.95        201.77        31.35 o                         
   5   4  12        300.21        232.86        33.75 o                         
   6   4  12         27.40         76.90        32.59 o                         
  -6   5  12          0.24         -2.48        53.41 o                         
  -5   5  12         93.53         56.54        43.40 o                         
  -4   5  12        281.43        317.74        60.18 o                         
  -3   5  12         50.80         13.96        59.56 o                         
  -2   5  12         20.24         60.32        56.88 o                         
  -1   5  12         50.49         62.20        56.81 o                         
   0   5  12        301.58        254.58        60.41 o                         
   1   5  12        479.60        248.07       100.13 o                         
 -16   1  13        173.32        192.74        36.02 o                         
 -15   1  13          6.48         31.88        30.49 o                         
 -14   1  13        191.57        190.50        33.37 o                         
 -13   1  13        167.80        110.30        30.91 o                         
 -12   1  13        822.68        743.72        41.54 o                         
 -11   1  13        403.72        412.57        33.92 o                         
 -10   1  13        379.59        346.23        30.85 o                         
  -9   1  13          2.01          5.86        23.91 o                         
  -8   1  13       1481.86       1423.47        51.20 o                         
  -7   1  13        452.84        508.36        27.46 o                         
  -6   1  13        293.01        331.39        24.16 o                         
  -5   1  13        200.10        172.85        20.96 o                         
  -4   1  13         33.81         42.56        20.61 o                         
  -3   1  13        844.31        989.60        45.99 o                         
  -2   1  13         82.72         57.99        25.43 o                         
  -1   1  13        376.80        417.72        25.47 o                         
   0   1  13        533.81        605.24        32.08 o                         
   1   1  13       1611.79       1778.70        55.10 o                         
   2   1  13        313.29        297.34        26.41 o                         
   3   1  13        233.24        237.56        25.93 o                         
   4   1  13        246.29        194.81        26.16 o                         
   5   1  13          8.58         36.34        26.75 o                         
   6   1  13          2.94        -12.99        25.81 o                         
   7   1  13        423.85        377.10        32.88 o                         
   8   1  13        200.47        155.20        28.93 o                         
   9   1  13        117.30        106.01        29.23 o                         
  10   1  13          0.12        -23.73        29.14 o                         
 -15   2  13        509.31        453.68        46.10 o                         
 -14   2  13       1178.48       1071.90        54.43 o                         
 -13   2  13        405.52        338.27        35.49 o                         
 -12   2  13         23.96         87.07        26.30 o                         
 -11   2  13        484.14        462.61        31.83 o                         
 -10   2  13        400.15        412.39        30.49 o                         
  -9   2  13       1396.20       1537.30        46.61 o                         
  -8   2  13        285.25        286.78        25.33 o                         
  -7   2  13         11.12         -0.40        20.58 o                         
  -6   2  13        189.10        207.19        21.91 o                         
  -5   2  13       1339.17       1527.57        41.77 o                         
  -4   2  13        829.41        965.27        38.28 o                         
  -3   2  13        858.05        964.78        39.69 o                         
  -2   2  13        606.59        691.07        28.50 o                         
  -1   2  13        226.12        267.49        22.79 o                         
   0   2  13        651.02        666.18        29.74 o                         
   1   2  13        737.08        780.35        33.11 o                         
   2   2  13         31.85         20.71        20.93 o                         
   3   2  13          2.25        -12.60        23.53 o                         
   4   2  13       1453.97       1523.36       106.19 o                         
   5   2  13       1230.26       1084.67        60.63 o                         
   6   2  13        786.29        659.32        37.87 o                         
   7   2  13          4.70         11.14        34.23 o                         
   8   2  13        204.65        161.64        34.73 o                         
   9   2  13         66.43        110.24        40.50 o                         
 -13   3  13        134.66        133.72        39.42 o                         
 -12   3  13        803.81        768.12        56.95 o                         
 -11   3  13        656.37        707.94       108.78 o                         
 -10   3  13         82.35        123.57        34.57 o                         
  -9   3  13          6.63          6.97        31.76 o                         
  -8   3  13        537.26        627.58        38.07 o                         
  -7   3  13        979.35       1174.34        49.32 o                         
  -6   3  13        687.45        763.60        34.90 o                         
  -5   3  13         50.39         50.77        24.70 o                         
  -4   3  13        120.75        125.16        21.38 o                         
  -3   3  13       1302.00       1486.57        41.65 o                         
  -2   3  13        956.19       1116.82        41.26 o                         
  -1   3  13        460.53        559.86        32.48 o                         
   0   3  13        542.71        623.83        32.17 o                         
   1   3  13        188.46        162.76        29.32 o                         
   2   3  13        675.87        703.62        37.43 o                         
   3   3  13        453.40        497.82        50.19 o                         
   4   3  13        235.15        229.03        31.78 o                         
   5   3  13         16.87         -4.06        34.92 o                         
   6   3  13         38.14         75.88        36.48 o                         
   7   3  13        153.97        127.11        39.05 o                         
 -10   4  13         20.86          0.93        36.54 o                         
  -9   4  13        105.86        117.89        36.59 o                         
  -8   4  13         22.60         30.98        37.18 o                         
  -7   4  13          9.95         22.47        40.64 o                         
  -6   4  13         65.48         52.35        69.19 o                         
  -5   4  13        239.65        287.27        47.62 o                         
  -4   4  13         98.75        209.36        55.12 o                         
  -3   4  13        210.60        291.14        59.05 o                         
  -2   4  13         69.68        135.68        44.18 o                         
  -1   4  13        178.33        176.41        54.73 o                         
   0   4  13         96.18        126.71        36.46 o                         
   1   4  13         21.68         -5.85        28.38 o                         
   2   4  13         63.05         70.81        29.99 o                         
   3   4  13          1.17        -29.77        29.77 o                         
   4   4  13        109.64        103.36        32.05 o                         
   5   4  13         93.66         42.75        95.06 o                         
 -15   0  14        109.93         89.88        52.28 o                         
 -14   0  14        188.45        238.32        55.65 o                         
 -13   0  14       1853.20       1822.55       104.21 o                         
 -12   0  14        707.55        670.66       106.88 o                         
 -11   0  14        445.38        400.94        54.06 o                         
 -10   0  14         16.50         50.85        50.63 o                         
  -9   0  14        467.52        457.96       108.57 o                         
  -8   0  14       1643.71       1797.92       160.04 o                         
  -7   0  14       2282.80       2230.24       103.19 o                         
  -6   0  14        136.88        160.07        41.91 o                         
  -5   0  14        252.44        266.87        88.31 o                         
  -4   0  14        378.95        500.07        74.25 o                         
  -3   0  14       1397.94       1559.70        82.87 o                         
  -2   0  14       1700.04       1737.90        87.70 o                         
  -1   0  14        545.10        467.86        52.31 o                         
   0   0  14        669.48        664.15        56.46 o                         
   1   0  14         18.93         -6.62        37.00 o                         
   2   0  14       2222.49       2242.22       104.41 o                         
   3   0  14       1616.50       1796.45        95.66 o                         
   4   0  14         11.40        -34.01        40.76 o                         
   5   0  14         60.62         39.97        41.96 o                         
   6   0  14        577.78        455.58        56.81 o                         
   7   0  14        835.20        576.64       161.72 o                         
   8   0  14         33.51         52.76        48.93 o                         
   9   0  14         34.52        -57.73        79.03 o                         
 -15   1  14        791.14        703.97        62.11 o                         
 -14   1  14         88.62        123.79        37.28 o                         
 -13   1  14        148.46         71.75        31.37 o                         
 -12   1  14         70.68         23.77        29.30 o                         
 -11   1  14        465.10        491.95        36.43 o                         
 -10   1  14        879.35        820.36        42.42 o                         
  -9   1  14        188.09        165.84        42.99 o                         
  -8   1  14        174.14        164.03        27.72 o                         
  -7   1  14         24.04         10.31        23.93 o                         
  -6   1  14        555.30        649.67        33.84 o                         
  -5   1  14       1052.18       1152.15        41.24 o                         
  -4   1  14        297.54        331.58        33.72 o                         
  -3   1  14        126.35        104.34        27.59 o                         
  -2   1  14        290.58        371.56        27.98 o                         
  -1   1  14       1132.51       1151.77        67.87 o                         
   0   1  14       2893.73       3146.24        80.48 o                         
   1   1  14        125.27        107.47        26.86 o                         
   2   1  14        174.72        191.60        28.72 o                         
   3   1  14        407.61        388.50        32.80 o                         
   4   1  14        344.41        354.88        32.09 o                         
   5   1  14        296.98        253.24        38.99 o                         
   6   1  14        126.90        141.32        29.83 o                         
   7   1  14         80.38         84.16        30.52 o                         
   8   1  14        152.20        109.72        30.01 o                         
   9   1  14        296.70        211.49        35.46 o                         
 -14   2  14          1.41         33.62        32.80 o                         
 -13   2  14         49.88         65.70        31.53 o                         
 -12   2  14         16.72          6.04        51.43 o                         
 -11   2  14          1.10         54.74        29.45 o                         
 -10   2  14          3.80         28.25        25.51 o                         
  -9   2  14         25.81        -23.82        24.77 o                         
  -8   2  14       1317.45       1352.60        68.56 o                         
  -7   2  14        432.94        444.83        30.02 o                         
  -6   2  14          1.62          0.96        21.17 o                         
  -5   2  14         59.29        103.39        27.34 o                         
  -4   2  14         86.62         53.73        21.63 o                         
  -3   2  14         17.60         20.23        22.21 o                         
  -2   2  14         13.91         26.03        22.35 o                         
  -1   2  14          0.32        -10.06        22.46 o                         
   0   2  14         13.70          8.50        22.15 o                         
   1   2  14         14.97         15.81        23.06 o                         
   2   2  14        117.04         87.71        26.52 o                         
   3   2  14         72.83        -22.90        25.49 o                         
   4   2  14          3.41        -14.48        25.87 o                         
   5   2  14         18.76          5.14        26.80 o                         
   6   2  14         16.73         17.82        27.98 o                         
   7   2  14         86.40         64.74        34.70 o                         
   8   2  14         18.70          2.06        39.84 o                         
 -12   3  14          9.64         44.53        37.25 o                         
 -11   3  14         32.99         29.64        40.31 o                         
 -10   3  14         33.95         60.95        35.89 o                         
  -9   3  14         23.27          5.80        31.72 o                         
  -8   3  14         70.75         98.73        33.42 o                         
  -7   3  14        258.21        293.07        27.21 o                         
  -6   3  14        402.27        445.52        35.03 o                         
  -5   3  14         56.94         58.42        22.54 o                         
  -4   3  14          2.82         24.99        22.11 o                         
  -3   3  14          0.86         -8.12        24.93 o                         
  -2   3  14        458.16        472.77        32.58 o                         
  -1   3  14         35.00         14.58        23.37 o                         
   0   3  14          1.15        -24.79        24.79 o                         
   1   3  14        132.33         91.64        33.41 o                         
   2   3  14         10.38         80.52        29.06 o                         
   3   3  14        110.60         69.82        32.08 o                         
   4   3  14         95.90        126.22        38.18 o                         
   5   3  14         63.04         -0.13        37.27 o                         
   6   3  14          8.72        -10.73        37.18 o                         
  -9   4  14        266.46        285.16        56.22 o                         
  -8   4  14        106.66        123.62        45.71 o                         
  -7   4  14        311.09        368.77        64.49 o                         
  -6   4  14         70.63         69.59        56.03 o                         
  -5   4  14         30.55        -44.17        44.17 o                         
  -4   4  14         96.14        101.70        56.06 o                         
  -3   4  14        385.12        451.52        52.83 o                         
  -2   4  14         70.93         65.22        83.12 o                         
  -1   4  14         19.80         30.35        45.30 o                         
   0   4  14          2.84         38.99        46.23 o                         
   1   4  14        344.98        342.54        43.42 o                         
   2   4  14        274.51        315.60        36.06 o                         
   3   4  14          2.27        -28.50        29.77 o                         
 -14   1  15        225.93        171.01        39.76 o                         
 -13   1  15        230.01        227.00        39.53 o                         
 -12   1  15        100.80        102.49        35.01 o                         
 -11   1  15        125.33         93.94        31.58 o                         
 -10   1  15         64.69        112.17        30.73 o                         
  -9   1  15         87.45         81.08        29.17 o                         
  -8   1  15        428.80        456.17        51.35 o                         
  -7   1  15         25.27         -7.09        31.47 o                         
  -6   1  15          3.55        -24.10        24.10 o                         
  -5   1  15        661.99        672.95        48.34 o                         
  -4   1  15        669.06        769.36        36.58 o                         
  -3   1  15        252.87        262.35        30.99 o                         
  -2   1  15         70.18         76.65        27.85 o                         
  -1   1  15        255.06        278.37        30.70 o                         
   0   1  15          5.82         -1.25        27.04 o                         
   1   1  15        491.40        458.41        34.79 o                         
   2   1  15        228.11        216.08        44.33 o                         
   3   1  15         15.33        -27.88        27.88 o                         
   4   1  15         58.85         68.74        44.65 o                         
   5   1  15        200.86        185.36        33.33 o                         
   6   1  15         87.27         61.28        31.28 o                         
   7   1  15        127.90        109.00        35.76 o                         
   8   1  15         88.14          6.63        55.66 o                         
 -13   2  15         85.18         97.20        34.64 o                         
 -12   2  15        641.42        648.02        43.19 o                         
 -11   2  15        571.75        568.93        54.53 o                         
 -10   2  15        122.72        131.26        32.00 o                         
  -9   2  15        303.14        234.69        33.29 o                         
  -8   2  15        664.38        712.88        43.11 o                         
  -7   2  15       1272.17       1431.73        74.09 o                         
  -6   2  15        597.28        736.80        45.32 o                         
  -5   2  15        417.73        572.52        45.95 o                         
  -4   2  15         19.21         29.37        25.53 o                         
  -3   2  15         97.33         89.27        26.60 o                         
  -2   2  15       1769.27       2053.50        65.41 o                         
  -1   2  15        713.06        719.82        48.57 o                         
   0   2  15        215.32        273.55        38.14 o                         
   1   2  15         58.18         54.37        27.09 o                         
   2   2  15        382.93        335.07        31.64 o                         
   3   2  15        413.99        368.25        32.71 o                         
   4   2  15        522.60        457.03        37.04 o                         
   5   2  15          5.72         12.08        30.66 o                         
   6   2  15         20.50        -18.42        46.17 o                         
   7   2  15         74.52         61.88        79.88 o                         
 -11   3  15          8.15        -13.00        46.21 o                         
 -10   3  15        180.46        180.90        39.86 o                         
  -9   3  15        509.83        591.72        42.96 o                         
  -8   3  15        216.37        262.62        32.53 o                         
  -7   3  15         14.07         -5.15        24.78 o                         
  -6   3  15         60.06         74.55        27.86 o                         
  -5   3  15        232.95        282.95        27.31 o                         
  -4   3  15        843.72       1052.49        37.75 o                         
  -3   3  15        132.76        207.30        27.90 o                         
  -2   3  15        107.69         87.73        26.25 o                         
  -1   3  15         43.33         -3.97        29.10 o                         
   0   3  15        422.22        511.72        44.00 o                         
   1   3  15        430.93        442.94        37.73 o                         
   2   3  15          6.28         19.87        36.37 o                         
   3   3  15          0.29        -36.85        36.85 o                         
   4   3  15         48.68         65.03        38.91 o                         
   5   3  15        463.27        339.48       186.75 o                         
  -7   4  15         72.98         96.14        57.42 o                         
  -6   4  15        423.57        433.81        55.06 o                         
  -5   4  15          3.91         81.07       102.66 o                         
  -4   4  15          4.00        -40.29        47.39 o                         
  -3   4  15         18.30        -48.35        48.35 o                         
  -2   4  15         75.80         56.32        57.70 o                         
  -1   4  15         27.05        -29.46        40.09 o                         
   0   4  15         58.22         13.09        39.85 o                         
   1   4  15          1.31         -8.44       104.63 o                         
 -14   0  16        432.58        309.32        61.84 o                         
 -13   0  16          5.58         57.21        52.11 o                         
 -12   0  16          0.19        -31.48        47.89 o                         
 -11   0  16        422.57        330.53        76.22 o                         
 -10   0  16        760.67        749.65        69.31 o                         
  -9   0  16        687.81        695.76        66.43 o                         
  -8   0  16        629.19        674.55        63.80 o                         
  -7   0  16        567.02        498.17       140.63 o                         
  -6   0  16        822.88        870.65       127.69 o                         
  -5   0  16         54.79        141.19        70.88 o                         
  -4   0  16       1368.45       1522.35       178.04 o                         
  -3   0  16        271.16        299.25        50.97 o                         
  -2   0  16        277.75        220.21        48.71 o                         
  -1   0  16        330.22        255.07        51.70 o                         
   0   0  16       1656.75       1758.12       124.60 o                         
   1   0  16       1048.12        876.09        68.01 o                         
   2   0  16         40.04         74.86        48.01 o                         
   3   0  16        295.40        129.38        50.12 o                         
   4   0  16        266.53        215.49        64.97 o                         
   5   0  16        477.14        304.86        56.33 o                         
   6   0  16         44.08         49.41        50.75 o                         
   7   0  16          1.47        -11.25        70.88 o                         
 -13   1  16        208.03        259.18        57.65 o                         
 -12   1  16        509.32        558.69        47.09 o                         
 -11   1  16        378.87        273.76        39.61 o                         
 -10   1  16          4.04         -5.22        32.72 o                         
  -9   1  16        239.46        249.12        38.05 o                         
  -8   1  16        176.26        216.35        35.65 o                         
  -7   1  16       1531.27       1506.41        63.87 o                         
  -6   1  16        577.59        646.74        45.16 o                         
  -5   1  16         71.53         43.02        78.19 o                         
  -4   1  16        154.22        174.15        38.14 o                         
  -3   1  16        599.12        776.20        67.86 o                         
  -2   1  16         59.10        111.24        33.58 o                         
  -1   1  16        199.56        147.16        31.30 o                         
   0   1  16         16.41         -8.02        29.46 o                         
   1   1  16         49.52         59.72        30.46 o                         
   2   1  16         89.70        100.54        33.20 o                         
   3   1  16        365.72        365.70        43.81 o                         
   4   1  16         87.15         47.28        36.95 o                         
   5   1  16          4.66        -33.97        33.97 o                         
   6   1  16        184.35        143.65        37.23 o                         
 -12   2  16          3.56        -32.94        32.94 o                         
 -11   2  16         20.84         37.43        32.72 o                         
 -10   2  16          1.01        -12.09        33.61 o                         
  -9   2  16         23.85          9.51        29.76 o                         
  -8   2  16          4.48         23.24        30.27 o                         
  -7   2  16          6.09         -7.59        29.86 o                         
  -6   2  16         12.69        -17.66        61.30 o                         
  -5   2  16         15.64         20.66        28.11 o                         
  -4   2  16         61.36         75.19        37.78 o                         
  -3   2  16         40.84         10.83        27.29 o                         
  -2   2  16         51.40         86.39        31.62 o                         
  -1   2  16        178.67        148.09        32.27 o                         
   0   2  16        128.85         68.84        35.35 o                         
   1   2  16        136.55        134.53        32.87 o                         
   2   2  16         38.32         49.75        32.05 o                         
   3   2  16          0.35        -27.89        30.79 o                         
   4   2  16         60.78         75.79        46.11 o                         
   5   2  16          2.07         41.20        33.04 o                         
 -10   3  16          0.81         45.48        69.99 o                         
  -9   3  16         86.08         28.87        38.31 o                         
  -8   3  16         37.93         64.58        34.66 o                         
  -7   3  16          4.24        -13.92        35.90 o                         
  -6   3  16         41.24         64.78        30.11 o                         
  -5   3  16         25.97         26.22        30.56 o                         
  -4   3  16          6.07         -0.22        28.93 o                         
  -3   3  16         75.85         59.41        29.08 o                         
  -2   3  16         59.08         84.67        28.31 o                         
  -1   3  16          1.79        -26.98        26.98 o                         
   0   3  16          4.71         -6.55        30.33 o                         
   1   3  16          3.69         19.08        38.96 o                         
   2   3  16         59.03         59.49        40.29 o                         
   3   3  16          4.70        -45.55        45.55 o                         
 -12   1  17         85.68         15.13        37.73 o                         
 -11   1  17        386.74        426.55        44.91 o                         
 -10   1  17        328.11        379.27        42.18 o                         
  -9   1  17         24.52          5.20        41.00 o                         
  -8   1  17          4.92        -32.09        37.51 o                         
  -7   1  17         25.83         40.58        35.85 o                         
  -6   1  17        145.22         99.22        53.84 o                         
  -5   1  17        477.20        488.27        43.70 o                         
  -4   1  17         13.28        -34.09        34.09 o                         
  -3   1  17         12.32         54.36        34.53 o                         
  -2   1  17         36.89         37.74        35.87 o                         
  -1   1  17        715.79        615.86        45.16 o                         
   0   1  17         13.33         32.07        34.86 o                         
   1   1  17          2.24         22.09        34.57 o                         
   2   1  17          4.24         16.31        34.62 o                         
   3   1  17        111.51         40.57        36.93 o                         
   4   1  17        272.23        119.19        38.48 o                         
   5   1  17        113.86         83.42        38.47 o                         
 -11   2  17        125.92        130.02        35.75 o                         
 -10   2  17         38.43          4.84        32.71 o                         
  -9   2  17        188.40        233.29        36.91 o                         
  -8   2  17        347.70        412.10        39.62 o                         
  -7   2  17        191.75        184.70        45.02 o                         
  -6   2  17         14.84         42.11        33.72 o                         
  -5   2  17         90.17        110.51        36.39 o                         
  -4   2  17        236.14        280.52        36.39 o                         
  -3   2  17        255.12        332.78        41.99 o                         
  -2   2  17        334.74        391.82        38.25 o                         
  -1   2  17         56.00         54.47        32.61 o                         
   0   2  17        223.99        206.52        54.52 o                         
   1   2  17        151.00        112.67        51.40 o                         
   2   2  17        450.83        407.69        55.73 o                         
   3   2  17          4.03         46.85        34.26 o                         
  -8   3  17          0.48        121.38        61.30 o                         
  -7   3  17        151.04        110.42        33.76 o                         
  -6   3  17        665.44        775.22        50.59 o                         
  -5   3  17        591.44        695.80        40.98 o                         
  -4   3  17          5.08         30.07        33.37 o                         
  -3   3  17         13.71         39.55        30.14 o                         
  -2   3  17         92.11         75.23        35.43 o                         
  -1   3  17        270.06        247.03        46.85 o                         
   0   3  17        133.26        116.27        45.22 o                         
 -11   0  18        176.22        172.18       103.50 o                         
 -10   0  18         98.82        122.67        54.12 o                         
  -9   0  18          4.73         28.29        50.13 o                         
  -8   0  18        186.44        224.23        55.58 o                         
  -7   0  18        733.42        699.77        98.44 o                         
  -6   0  18        747.45        618.66        66.62 o                         
  -5   0  18         14.39        101.11        53.44 o                         
  -4   0  18         28.70         96.11        54.11 o                         
  -3   0  18        653.93        527.24        64.83 o                         
  -2   0  18        608.37        494.78        64.83 o                         
  -1   0  18        115.18         70.46        61.31 o                         
   0   0  18         13.86         27.96        49.32 o                         
   1   0  18          7.39        -13.20        51.91 o                         
   2   0  18         19.87        -56.25        56.25 o                         
   3   0  18        624.13        494.45       160.88 o                         
 -11   1  18          4.80        -19.11        36.25 o                         
 -10   1  18        290.31        319.10        59.80 o                         
  -9   1  18        179.19        187.26        41.57 o                         
  -8   1  18         71.06         55.81        50.06 o                         
  -7   1  18         61.22         69.61        56.08 o                         
  -6   1  18        137.24        148.41        40.44 o                         
  -5   1  18        143.97        172.63        40.68 o                         
  -4   1  18        208.10        219.29        42.22 o                         
  -3   1  18        122.39        145.61        38.85 o                         
  -2   1  18          8.67         -2.89        36.11 o                         
  -1   1  18         41.53         68.52        37.85 o                         
   0   1  18        621.41        606.74        46.94 o                         
   1   1  18        653.96        534.30        46.05 o                         
   2   1  18         97.40        102.90        39.79 o                         
   3   1  18         29.72         11.86        39.25 o                         
  -9   2  18          1.46        -37.94        37.94 o                         
  -8   2  18         45.08         88.89        80.44 o                         
  -7   2  18         99.81        148.05        41.99 o                         
  -6   2  18         81.36         81.93        38.22 o                         
  -5   2  18          3.82         19.80        56.83 o                         
  -4   2  18         60.97         -1.02        37.80 o                         
  -3   2  18          0.38          1.43        38.24 o                         
  -2   2  18         46.13         24.02        38.23 o                         
  -1   2  18          1.72         31.07        34.26 o                         
   0   2  18          5.12         13.14        34.66 o                         
   1   2  18          4.31         47.90        44.60 o                         
  -9   1  19        112.45        117.08        43.00 o                         
  -8   1  19         75.42         26.44        57.28 o                         
  -7   1  19        170.96        180.35        42.93 o                         
  -6   1  19         12.87        -11.11        39.25 o                         
  -5   1  19         73.90        124.37        48.28 o                         
  -4   1  19         27.49         85.34        40.54 o                         
  -3   1  19         66.82        101.71        40.85 o                         
  -2   1  19        117.07         70.21        41.08 o                         
  -1   1  19         25.59         -1.00        38.38 o                         
   0   1  19          4.03         16.10        38.09 o                         
  -5   2  19        452.91        452.01        47.80 o                         
  -4   2  19        409.36        408.03        46.48 o                         
  -3   2  19          0.08        -32.06        79.88 o                         
  -5   0  20         61.02         16.67        92.81 o                         
  -4   0  20        103.74        130.42        62.39 o                         
                                                                                
